# Supplementary material for: Massive lateral transfer of genes encoding plant cell wall-degrading enzymes to the mycoparasitic fungus Trichoderma from its plant-associated hosts
Source: PLoS Genet. 2018 Apr 9;14(4):e1007322. doi: 10.1371/journal.pgen.1007322 (PMC5908196; doi:10.1371/journal.pgen.1007322)
Supplement: S2 Table — A. Annotations of 100 orthologous proteins used in phylogenomic analysis and results of the neutrality tests. B. Protein accession numbers for 23 genomes. (XLSX) [file pgen.1007322.s003.xlsx]

## Sheet: Content
S2 Table: Materials describing phylogenomic analysis of Hypocreales based on 100 orthologous proteins.
S2A: Annotations of 100 orthologous proteins used in phylogenomic analysis in phylogenomic analysis and Neutrality tests
S2B: Protein accession numbers for 23 genomes used in phylogenomic analysis

## Sheet:  S2A Table
S2A Table: Annotations of 100 orthologous proteins used in phylogenomic analysis in phylogenomic analysis and Neutrality tests
Order in the concatenated alignment	Protein Id in T. harzianum CBS 226.95	Function	KOG ID	KOG CLASS	GROUP	Neutrality tests
						Average no. of nucleotide differences. k	Theta (per site) from Eta	Tajima's D	Statistical significance
1	82401	Tetracycline resistance protein, TetB	KOG0254	General function prediction only	POORLY CHARACTERIZED	370.97778	0.29516	-1.06164	Not significant, P > 0.10
2	503986	Glycoside Hydrolase Family 16 protein	KOG2254	Carbohydrate transport and metabolism	METABOLISM	244.42222	0.29525	-1.03862
3	238777	Glycosyltransferase Family 32 protein	KOG1928	Carbohydrate transport and metabolism	METABOLISM	58.62222	0.2941	-1.01156
4	85356	TPR-containing nuclear phosphoprotein	KOG2002	Inorganic ion transport and metabolism	METABOLISM	467.62222	0.36846	-1.05065
5	120562	unknown protein	-	-	-	288.48889	0.34602	-0.60007
6	11235	Hemolysin III containing protein	KOG0748	Signal transduction mechanisms	CELLULAR PROCESSES AND SIGNALING	270.00	0.23338	-0.85621
7	139606	Dihydrolipoamide acetyltransferase	KOG0557	Energy production and conversion	METABOLISM	162.62222	0.16159	-0.77337
8	95023	AAA+-type ATPase containing the peptidase M41 domain	KOG0734	Posttranslational modification, protein turnover, chaperones	CELLULAR PROCESSES AND SIGNALING	322.42222	0.24753	-0.79568
9	72100	Glycoside Hydrolase Family 76 protein	KOG4342	Carbohydrate transport and metabolism	METABOLISM	281.11111	0.29119	-0.87398
10	81451	26S proteasome regulatory complex, subunit RPN10/PSMD4	KOG2884	Posttranslational modification, protein turnover, chaperones	CELLULAR PROCESSES AND SIGNALING	138.86667	0.2112	-0.84008
11	80456	unknown protein	-	-	-	659.64444	0.29444	-0.98071
12	491859	Phospholipase D1	KOG1329	Lipid transport and metabolism	METABOLISM	1031.71111	0.27733	-0.82944
13	490345	DNA replication licensing factor, MCM7 component	KOG0482	Replication, recombination and repair	INFORMATION STORAGE AND PROCESSING	322.62222	0.19584	-0.82402
14	518933	26S proteasome regulatory complex, subunit RPN12/PSMD8	KOG3151	Posttranslational modification, protein turnover, chaperones	CELLULAR PROCESSES AND SIGNALING	147.91111	0.22854	-0.93164
15	49445	Glycoside Hydrolase Family 17 protein	KOG0626	Carbohydrate transport and metabolism	METABOLISM	143.04444	0.34391	-1.249
16	481881	Flavin-containing monooxygenase	KOG1399	Secondary metabolites biosynthesis, transport and catabolism]	METABOLISM	107.31111	0.24846	-1.08928
17	10016	Tandem pore domain K+ channel	KOG1418	Inorganic ion transport and metabolism	METABOLISM	611.55556	0.38129	-1.13447
18	494174	Ferric reductase, NADH/NADPH oxidase and related proteins	KOG0039	Inorganic ion transport and metabolism, Secondary metabolites biosynthesis, transport and catabolism	METABOLISM	242.06667	0.32283	-0.88749
19	512504	Aspartate-semialdehyde dehydrogenase	KOG4777	Amino acid transport and metabolism	METABOLISM	161.71111	0.17364	-0.70201
20	478551	Na+/K+ transporter	KOG1341	Inorganic ion transport and metabolism	METABOLISM	298.73333	0.32875	-0.81919
21	79764	Copper chaperone	KOG1603	Inorganic ion transport and metabolism	METABOLISM	46.73333	0.24628	-1.10781
22	509002	Ubiquinol cytochrome c reductase, subunit RIP1	KOG1671	Energy production and conversion	METABOLISM	41.17778	0.11902	-0.61715
23	514040	UDP-N-acetylglucosamine transporter	KOG1583	Carbohydrate transport and metabolism	METABOLISM	229.11111	0.2889	-0.71549
24	503006	Predicted transporter	KOG0927	General function prediction only	POORLY CHARACTERIZED	378.22222	0.27931	-1.03525
25	76997	20S proteasome, regulatory subunit beta type PSMB5/PSMB8/PRE2	KOG0175	Posttranslational modification, protein turnover, chaperones	CELLULAR PROCESSES AND SIGNALING	32.13333	0.16338	-0.8612
26	729	Helicase-like transcription factor HLTF/DNA helicase RAD5	KOG1001	Transcription, Replication, recombination and repair	INFORMATION STORAGE AND PROCESSING	158.62222	0.39308	-0.9669
27	352623	20S proteasome, regulatory subunit alpha type PSMA1/PRE5	KOG0863	Posttranslational modification, protein turnover, chaperones	CELLULAR PROCESSES AND SIGNALING	115.62222	0.17339	-0.78591
28	479595	Voltage-gated shaker-like K+ channel, subunit beta/KCNAB	KOG1575	Energy production and conversion	METABOLISM	144.17778	0.24582	-1.16924
29	502882	20S proteasome, regulatory subunit alpha type PSMA5/PUP2	KOG0176	Posttranslational modification, protein turnover, chaperones	CELLULAR PROCESSES AND SIGNALING	81.73333	0.15522	-0.78046
30	263800	Helicase-like transcription factor HLTF/DNA helicase RAD5	KOG1001	Transcription, Replication, recombination and repair	INFORMATION STORAGE AND PROCESSING	486.42222	0.30217	-0.80022
31	478827	Arginyl-tRNA synthetase	KOG1195	Translation, ribosomal structure and biogenesis	INFORMATION STORAGE AND PROCESSING	352.91111	0.21838	-0.72517
32	97567	Carbohydrate-Binding Module Family 18 / GH Family 16 protein	KOG2806	Carbohydrate transport and metabolism	METABOLISM	129.6	0.21949	-0.9905
33	729	Golgi integral membrane protein	KOG4677	Intracellular trafficking, secretion, and vesicular transport	CELLULAR PROCESSES AND SIGNALING	695.77778	0.31667	-0.812
34	510952	Signal peptidase complex, subunit SPC25	KOG4072	Intracellular trafficking, secretion, and vesicular transport	CELLULAR PROCESSES AND SIGNALING	151.11111	0.293	-0.95396
35	89866	AAA+-type ATPase containing the peptidase M41 domain	KOG0731	Posttranslational modification, protein turnover, chaperones	CELLULAR PROCESSES AND SIGNALING	398.42222	0.22299	-0.79109
36	11153	Signal peptidase subunit	KOG4112	Intracellular trafficking, secretion, and vesicular transport	CELLULAR PROCESSES AND SIGNALING	68.37778	0.27783	-0.68123
37	281509	RNA polymerase I and III, subunit RPA40/RPC40, subunit RPA40/RPC40	KOG1521	Transcription	INFORMATION STORAGE AND PROCESSING	93.91111	0.20861	-0.90064
38	513792	Tyrosine kinase specific for activated (GTP-bound) p21cdc42Hs	KOG0192	Signal transduction mechanisms	CELLULAR PROCESSES AND SIGNALING	321.26667	0.2637	-0.77558
39	89828	Predicted membrane protein	KOG3393	Function unknown	POORLY CHARACTERIZED	180.84444	0.34539	-1.25833
40	71143	Checkpoint kinase and related serine/threonine protein kinases	KOG0590	Cell cycle control, cell division, chromosome partitioning	CELLULAR PROCESSES AND SIGNALING	337.17778	0.28231	-0.98231
41	480715	Serine/threonine protein kinase	KOG0583	Signal transduction mechanisms	CELLULAR PROCESSES AND SIGNALING	252.73333	0.23434	-0.97295
42	10328	Vacuolar assembly/sorting protein DID4	KOG3230	Intracellular trafficking, secretion, and vesicular transport	CELLULAR PROCESSES AND SIGNALING	98.27778	0.18195	-0.80594
43	493940	Uncharacterized conserved protein	KOG4690	Function unknown	POORLY CHARACTERIZED	147.86667	0.30815	-0.84363
44	3687	Ribosomal protein S6 kinase and related proteins	KOG0598	General function prediction only	POORLY CHARACTERIZED	401.64444	0.29285	-0.83202
45	484185	Serine/threonine protein kinase	KOG0690	Signal transduction mechanisms	CELLULAR PROCESSES AND SIGNALING	311.84444	0.18937	-0.57776
46	478444	Serine/threonine protein kinase Chk2 and related proteins	KOG0615	Cell cycle control, cell division, chromosome partitioning	CELLULAR PROCESSES AND SIGNALING	844.06667	0.36135	-0.87983
47	491227	Serine/threonine protein kinase	KOG0588	Cell cycle control, cell division, chromosome partitioning	CELLULAR PROCESSES AND SIGNALING	500.11111	0.25888	-0.7723
48	95880	Serine/threonine-protein kinase involved in autophagy	KOG0595	Posttranslational modification, protein turnover, chaperones, Intracellular trafficking, secretion, and vesicular transport, Signal transduction mechanisms	CELLULAR PROCESSES AND SIGNALING	560.31111	0.26113	-0.86931
49	3687	Ribosomal protein S6 kinase and related proteins	KOG0598	General function prediction only	POORLY CHARACTERIZED	345.28889	0.21637	-0.73343
50	7270	Serine/threonine protein kinase	KOG0201	Signal transduction mechanisms	CELLULAR PROCESSES AND SIGNALING	432.42222	0.27716	-0.71652
51	1304	LIS1-interacting protein NUDE	KOG1853	Cytoskeleton	CELLULAR PROCESSES AND SIGNALING	128.62222	0.27797	-0.84769
52	126556	Nucleolar RNA-associated protein (NRAP)	KOG2054	Function unknown	POORLY CHARACTERIZED	751	0.3031	-0.90726
53	8065	Neurochondrin/leucine-rich protein (Neurochondrin)	KOG2611	Function unknown	POORLY CHARACTERIZED	365.44444	0.33131	-0.8455
54	4021	U4/U6.U5 snRNP associated protein	KOG2217	RNA processing and modification	INFORMATION STORAGE AND PROCESSING	411.84444	0.28319	-0.89529
55	490649	Vacuolar sorting protein VPS33/slp1	KOG1302	Intracellular trafficking, secretion, and vesicular transport	CELLULAR PROCESSES AND SIGNALING	363.66667	0.22756	-0.8668
56	5601	Beclin-like protein	KOG2751	Signal transduction mechanisms	CELLULAR PROCESSES AND SIGNALING	315.68889	0.28786	-0.94771
57	86453	Uncharacterized conserved protein	KOG2922	Function unknown	POORLY CHARACTERIZED	319.13333	0.25179	-0.98753
58	4377	Nuclear localization sequence binding protein	KOG4210	Transcription	INFORMATION STORAGE AND PROCESSING	156	0.27912	-0.74179
59	512767	Uncharacterized conserved protein	KOG2427	Function unknown	POORLY CHARACTERIZED	243.86667	0.30228	-0.97345
60	94685	Predicted membrane protein	KOG2490	Function unknown	POORLY CHARACTERIZED	424.31111	0.26433	-1.02675
61	478447	Uncharacterized conserved protein	KOG2385	Function unknown	POORLY CHARACTERIZED	482.17778	0.35564	-0.87503
62	509997	Uncharacterized conserved protein	KOG3024	Function unknown	POORLY CHARACTERIZED	117.68889	0.2137	-0.82899
63	81478	Uncharacterized conserved protein XAP-5	KOG2894	Function unknown	POORLY CHARACTERIZED	192.73333	0.2619	-1.0635
64	125203	Uncharacterized conserved protein	KOG1228	Function unknown	POORLY CHARACTERIZED	234.17778	0.31862	-0.83608
65	80647	Uncharacterized conserved protein	KOG2861	Function unknown	POORLY CHARACTERIZED	288.28889	0.25019	-0.84617
66	477659	Predicted membrane protein	KOG3134	Function unknown	POORLY CHARACTERIZED	165.37778	0.24346	-0.75633
67	73286	Cell cycle-associated protein	KOG1852	Cell cycle control, cell division, chromosome partitioning	CELLULAR PROCESSES AND SIGNALING	232.37778	0.27322	-1.06225
68	94490	Oxysterol-binding protein	KOG2210	Signal transduction mechanisms	CELLULAR PROCESSES AND SIGNALING	141.88889	0.22258	-0.88911
69	501612	Protein kinase PCTAIRE and related kinases	KOG0594	General function prediction only	POORLY CHARACTERIZED	160.6	0.19723	-0.82607
70	493763	Ca2+/calmodulin-dependent protein kinase	KOG0032	Signal transduction mechanisms	CELLULAR PROCESSES AND SIGNALING	293.44444	0.21016	-0.66051
71	531645	NIMA (never in mitosis)-related G2-specific serine/threonine protein kinase	KOG0591	Cell cycle control, cell division, chromosome partitioning	CELLULAR PROCESSES AND SIGNALING	67.57778	0.46256	-0.82484
72	72125	Protein phosphatase 2A-associated protein	KOG2830	Signal transduction mechanisms	CELLULAR PROCESSES AND SIGNALING	274.31111	0.32197	-0.87524
73	2824	Mitochondrial ribosomal protein MRP7 (L2)	KOG4600	Translation, ribosomal structure and biogenesis	INFORMATION STORAGE AND PROCESSING	159.13333	0.25108	-0.97565
74	370513	Mitochondrial/chloroplast ribosomal protein L22	KOG1711	Translation, ribosomal structure and biogenesis	INFORMATION STORAGE AND PROCESSING	224.6	0.297	-0.89289
75	10121	unknown protein	-	-	-	282.58333	0.32011	-0.84851
76	112181	Uncharacterized conserved protein	KOG2827	Function unknown	POORLY CHARACTERIZED	194.22222	0.2934	-0.89603
77	95165	Ribosomal protein S5	KOG2646	Translation, ribosomal structure and biogenesis	INFORMATION STORAGE AND PROCESSING	171.2	0.22951	-1.1097
78	111451	Uncharacterized conserved protein	KOG2428	Function unknown	POORLY CHARACTERIZED	244.4	0.27948	-0.82248
79	480170	unknown protein	-	-	-	239.55556	0.30948	-0.95473
80	98158	Thioredoxin binding protein TBP-2/VDUP1	KOG3780	General function prediction only	POORLY CHARACTERIZED	448.86667	0.36385	-1.15674
81	499756	Uncharacterized conserved protein	KOG2734	Function unknown	POORLY CHARACTERIZED	385.4	0.28296	-0.92317
82	511717	Predicted GTP-binding protein (ODN superfamily)	KOG1491	General function prediction only	POORLY CHARACTERIZED	296.48889	0.32968	-1.12092
83	74757	Serine/threonine protein phosphatase	KOG1379	Signal transduction mechanisms	CELLULAR PROCESSES AND SIGNALING	248.55556	0.27022	-0.78698
84	502756	Predicted unusual protein kinase	KOG1235	General function prediction only	POORLY CHARACTERIZED	302.28889	0.24768	-0.87987
85	507555	Uncharacterized conserved protein	KOG3299	Function unknown	POORLY CHARACTERIZED	326.77778	0.3046	-0.92738
86	92809	Mitochondrial F1-ATPase assembly protein	KOG3281	Posttranslational modification, protein turnover, chaperones	CELLULAR PROCESSES AND SIGNALING	202.06667	0.28929	-0.93701
87	286050	unknown protein	-	-	-	346.88889	0.24156	-0.86956
88	491877	40 kDa farnesylated protein associated with peroxisomes	KOG3133	Intracellular trafficking, secretion, and vesicular transport	CELLULAR PROCESSES AND SIGNALING	185.04444	0.2698	-0.96341
89	121932	Serine/threonine protein phosphatase	KOG1379	Signal transduction mechanisms	CELLULAR PROCESSES AND SIGNALING	222.24444	0.27318	-0.87722
90	504850	Arginyl-tRNA-protein transferase	KOG1193	Posttranslational modification, protein turnover, chaperones	CELLULAR PROCESSES AND SIGNALING	292.46667	0.34457	-0.71999
91	84127	Chaperonin complex component, TCP-1 eta subunit (CCT7)	KOG0361	Posttranslational modification, protein turnover, chaperones	CELLULAR PROCESSES AND SIGNALING	152.02222	0.14221	-0.89045
92	491076	Vacuolar assembly/sorting protein VPS9	KOG2319	Intracellular trafficking, secretion, and vesicular transport	CELLULAR PROCESSES AND SIGNALING	442.44444	0.28916	-0.87259
93	500553	Serine/threonine protein phosphatase	KOG0698	Signal transduction mechanisms	CELLULAR PROCESSES AND SIGNALING	271.17778	0.25049	-0.94853
94	6904	Dual specificity phosphatase	KOG1716	Defense mechanisms	CELLULAR PROCESSES AND SIGNALING	229.22222	0.28574	-0.91421
95	495079	ER lumen protein retaining receptor	KOG3106	Intracellular trafficking, secretion, and vesicular transport	CELLULAR PROCESSES AND SIGNALING	199.48889	0.26943	-0.88923
96	106337	unknown protein	-	-	-	361.55556	0.25498	-0.97365
97	217221	Protein transporter of the TRAM (translocating chain-associating membrane) superfamily	KOG1607	Intracellular trafficking, secretion, and vesicular transport	CELLULAR PROCESSES AND SIGNALING	277.91111	0.25261	-0.77118
98	507914	Actin-related protein Arp2/3 complex, subunit Arp2	KOG0677	Cytoskeleton	CELLULAR PROCESSES AND SIGNALING	101.26667	0.14238	-0.86083
99	106405	Protein involved in mRNA turnover	KOG0816	RNA processing and modification	INFORMATION STORAGE AND PROCESSING	79.33333	0.22574	-0.65019
100	138541	Ran GTPase-activating protein	KOG1909	RNA processing and modification, Nuclear structure, Signal transduction mechanisms	INFORMATION STORAGE AND PROCESSING	135.33333	0.24054	-0.8401

## Sheet: S2B Table
S2B Table: Protein accession numbers (Protein Id) for 23 genomes used in phylogenomic analysis
Species	Trichoderma atroviride	Trichoderma virens	Trichoderma reesei	Trichoderma harzianum	Trichoderma longibrachiatum	Trichoderma asperellum	Trichoderma citrinoviride	Trichoderma guizhouense	Trichoderma parareesei
Strain ID	IMI 206040	Gv29-8	Qm 6a	CBS 226.95	ATCC 18648	CBS 433.97	IMI 232088	NJAU 4742	CBS 125925
Version of annotation in JGI	v2.0	v2.0	v2.0	v1.0	v1.0	v1.0	v1.0	LVVK00000000.1	LFMI00000000.1
1	201457	58016	64874	82401	361714	55122	49399	OPB36334.1	OTA05882.1
2	311401	196271	58239	503986	63437	22870	66713	OPB38985.1	OTA03246.1
3	41037	66986	65646	238777	22374	62722	7463	OPB44908.1	OTA08363.1
4	80552	114634	64175	85356	365364	68939	157453	OPB44409.1	OTA05907.1
5	292288	49798	69490	120562	362341	457853	141716	OPB45589.1	OTA01114.1
6	136196	30459	56426	11235	62616	64418	52621	OPB35980.1	OTA02815.1
7	235666	67158	3653	139606	359431	133937	51287	OPB42491.1	OTA07238.1
8	132504	29022	62986	95023	59344	47838	7120	OPB39781.1	OTA05850.1
9	247846	51932	55802	72100	64036	130802	707	OPB38186.1	OTA08616.1
10	7480	84891	65591	81451	298556	160193	66845	OPB41926.1	OTA01414.1
11	236852	61393	58282	80456	44902	66944	5697	OPB42290.1	OTA02327.1
12	243393	36325	55631	491859	50383	244178	63803	OPB37075.1	OTA03623.1
13	294914	35867	3212	490345	357610	134891	66749	OPB42986.1	OTA06815.1
14	302439	90721	48366	518933	62231	92348	164833	OPB37751.1	OTA03344.1
15	298716	111476	66792	49445	7732	62474	68345	OPB41331.1	OTA00997.1
16	302937	33294	70439	481881	103631	69394	64151	OPB43993.1	OTA06403.1
17	315909	59805	105518	10016	685	29670	165655	OPB40930.1	OTA04640.1
18	87063	125482	61116	494174	18617	55453	2594	OPB36653.1	OTA07173.1
19	300621	80881	122531	512504	346960	24207	3165	OPB35951.1	OTA07065.1
20	30674	195596	120752	478551	78813	219864	57231	OPB39333.1	-
21	300063	93024	80922	79764	62090	149963	47430	OPB43590.1	OTA06768.1
22	297251	80807	21609	509002	362645	144539	168735	OPB46999.1	OTA04013.1
23	138654	77948	29756	514040	61959	61417	17430	OPB43510.1	OTA04605.1
24	149241	29212	55814	503006	358692	54531	536	OPB38341.1	OTA00496.1
25	135900	56206	66707	76997	653	53621	169251	OPB38969.1	OTA00642.1
26	211836	44486	56682	729	362750	143849	160218	OPB38429.1	OTA02518.1
27	302192	35406	55644	352623	360608	57022	167813	OPB37308.1	OTA03063.1
28	299801	219641	68336	479595	17931	60141	46690	OPB37445.1	OTA04544.1
29	301037		55644	502882	358604	54447	167573	OPB38431.1	OTA08086.1
30	161811	112647	58631	263800	364555	57613	2741	OPB45224.1	OTA01416.1
31	188579	75497	75689	478827	15418	70823	169492	OPB39607.1	OTA02071.1
32	299218	165290	58239	97567	16155	97006	66551	OPB40888.1	OTA03715.1
33	130946	54175	63568	729	16562	43438	63160	OPB38429.1	OTA08088.1
34	129673	42016	5066	510952	68150	177565	8138	OPB41439.1	OTA03519.1
35	295500	203700	62986	89866	57130	47838	2826	OPB40163.1	OTA06457.1
36	129922	57511	121948	11153	62330	32107	163062	OPB46613.1	-
37	28889	38208	105191	281509	470	63993	5902	OPB42910.1	OTA01971.1
38	140480	49572	62181	513792	364963	148427	164016	OPB44682.1	OTA06384.1
39	297058	85866	74386	89828	21148	25832	2785	OPB40126.1	OTA01594.1
40	294017	61457	53647	71143	46051	305694	16072	OPB38655.1	OTA03125.1
41	297912	69167	67534	480715	48664	45598	50769	OPB42663.1	OTA01299.1
42	317542	209821	120940	10328	93344	248082	165409	OPB41091.1	OTA02136.1
43	36851	37118	60698	493940	353588	55653	68459	OPB36839.1	OTA00265.1
44	280585	40506	57904	3687	63035	28819	57923	OPB42169.1	OTA02064.1
45	283660	14525	111799	484185	65934	68829	169473	OPB45568.1	OTA01125.1
46	29235	65449	120806	478444	44536	63886	143294	OPB39244.1	OTA08457.1
47	226570	56894	2829	491227	63096	126050	142301	OPB39447.1	OTA07449.1
48	219318	57640	68364	95880	39959	138849	156249	OPB45144.1	OTA00160.1
49	298248	29973	57399	3687	49073	25180	158141	OPB42169.1	OTA07418.1
50	32174	159566	57016	7270	6589	136379	49623	OPB40151.1	OTA03592.1
51	2986	153171	81109	1304	5075	128196	19843	OPB42859.1	OTA03025.1
52	222293	208744	61279	126556	274874	24825	61073	OPB36907.1	OTA02257.1
53	144885	42056	80105	8065	366145	202861	-	OPB41498.1	OTA07894.1
54	289864	219900	119721	4021	48987	135639	51288	OPB42499.1	OTA07245.1
55	85337	56457	76515	490649	44207	157321	165921	OPB38982.1	OTA03250.1
56	296421	33419	22731	5601	297341	69100	154618	OPB44263.1	OTA00256.1
57	172973	114201	37067	86453	38971	434864	160085	OPB47170.1	OTA04347.1
58	152830	22717	78242	4377	23188	148442	54844	OPB37800.1	OTA03321.1
59	172730	214710	52446	512767	366678	59006	6919	OPB45747.1	OTA07006.1
60	220443	123053	68430	94685	22964	145129	29823	OPB40507.1	OTA00583.1
61	163579	29880	54208	478447	351579	45382	158799	OPB39248.1	OTA06771.1
62	52992	166273	54961	509997	67292	67583	168343	OPB40124.1	OTA01592.1
63	177404	31206	74099	81478	351313	134151	159225	OPB42549.1	OTA01636.1
64	152507	44038	4862	125203	53323	68505	66927	OPB45243.1	OTA06413.1
65	81964	31045	54202	80647	17332	56205	51569	OPB42305.1	OTA05785.1
66	290777	155005	70736	477659	59580	66525	67702	OPB37959.1	OTA00147.1
67	175575	230521	55592	73286	16583	43470	45221	OPB38408.1	OTA01978.1
68	152029	33926	68492	94490	21263	49059	66201	OPB40446.1	OTA04234.1
69	158499	36994	70266	501612	20563	153642	62163	OPB45952.1	OTA04763.1
70	42549	219049	53402	493763	367327	259993	164757	OPB37771.1	OTA08191.1
71	188833	66332	104369	531645	-	90942	19569	OPB46920.1	OTA05090.1
72	294385	179542	74861	72125	358861	54692	654	OPB38250.1	OTA01008.1
73	84263	35553	121408	2824	360745	136931	16808	OPB37185.1	OTA08129.1
74	301353	230083	22821	370513	65765	24024	140492	OPB41915.1	OTA00804.1
75	140440	181964	122067	10121	21506	147575	164325	OPB37900.1	OTA04834.1
76	297752	215604	119739	112181	359405	134403	158920	OPB42415.1	OTA00701.1
77	132473	184358	78661	95165	59389	142583	144538	OPB39818.1	OTA07029.1
78	129005	61548	21152	111451	359746	163042	168495	OPB42131.1	OTA07447.1
79	316201	31470	1735	480170	2286	135782	3241	OPB42136.1	OTA07461.1
80	240732	113039	46446	98158	344803	146583	165275	OPB41024.1	OTA01660.1
81	35792	89472	22660	499756	365487	132722	157861	OPB35933.1	OTA04367.1
82	299655	215018	81447	511717	367005	59890	54783	OPB40473.1	OTA04267.1
83	85076	214564	76083	74757	357392	53333	57688	OPB39246.1	OTA08455.1
84	300977	27740	68371	502756	358482	54348	167549	OPB38514.1	OTA02543.1
85	293410	141842	31812	507555	361557	66016	155492	OPB36518.1	OTA05036.1
86	216557	183392	22885	92809	366179	150764	-	OPB41541.1	OTA00014.1
87	250164	165435	77829	286050	19997	126789	162089	OPB43044.1	OTA08035.1
88	299866	15606	122431	491877	49443	144864	151240	OPB37094.1	OTA03633.1
89	290977	24738	66702	121932	59922	93163	147549	OPB41449.1	OTA03508.1
90	265248	50325	67205	504850	212606	150291	63976	OPB43567.1	OTA06746.1
91	137693	79907	2508	84127	361064	55680	170047	OPB36864.1	OTA06047.1
92	227596	210788	57465	491076	27121	22572	142948	OPB39334.1	-
93	128623	40568	58587	500553	45245	29572	165406	OPB41090.1	OTA05865.1
94	291210	192739	64938	6904	66631	152381	169890	OPB46429.1	OTA00770.1
95	155639	72566	81263	495079	363998	69249	168098	OPB44146.1	OTA06170.1
96	84792	82550	121774	106337	363198	127057	168912	OPB43071.1	OTA05755.1
97	241671	153138	67707	217221	53199	138723	56678	OPB45309.1	OTA00675.1
98	260186	185456	111468	507914	364279	58579	17497	OPB43834.1	OTA01579.1
99	127105	56356	107335	106405	20046	126120	4622	OPB43100.1	OTA06507.1
100	47694	30701	73570	138541	2352	135981	169955	OPB42054.1	OTA00949.1
