# Supplementary material for: Massive lateral transfer of genes encoding plant cell wall-degrading enzymes to the mycoparasitic fungus Trichoderma from its plant-associated hosts
Source: PLoS Genet. 2018 Apr 9;14(4):e1007322. doi: 10.1371/journal.pgen.1007322 (PMC5908196; doi:10.1371/journal.pgen.1007322)
Supplement: S4 Table — A. The transfer costs for NOTUNG and comparison to LGT events predicted by T-REX. B: Results of the NOTUNG analysis of pcwdCAZome and relevant regulatory proteins. C. Summary on the evolutionary origin of pcwdCAZome of Trichoderma inferred in this study. D. Functional annotations of core genome Trichoderma genes that have no orthologous copies in other Hypocreales genomes. (XLSX) [file pgen.1007322.s005.xlsx]

## Sheet: Content
Table of Content:
S4A: Number of inferred LGT events infered by application of different transfer costs for Notung and comparison to LGT events predicted by T-REX
S4B: Results of the NOTUNG analysis of pcwdCAZome and relevant regulatory proteins
S4C: Evolutionary origin of pcwdCAZome of Trichoderma
S4D: Functional annotations of synapomorphic core genome Trichoderma genes that have no orthologous copies in other Hypocreales genomes

## Sheet: S4A Table
S4A Table: Number of inferred LGT events infered by application of different transfer costs for Notung and comparison to LGT events predicted by T-REX
Genes	TF/Dup	Transfers*	Bootstrap**
Genes without LGT to Trichoderma					* total numbers for all fungi in the test set; the number of LGT events leading to Trichoderma is given in brackets
XYR1	2	5 (0)	ND***		** BS, bootstrap support of the node leading to the determined LGT
	4	5 (0)	ND		***ND, not detected because no LGT was confirmed
	6	6 (0)	ND		**** NSF, no feasible temporary solution found by Notung
	T-Rex	7 (0)	ND		***** had to be analyzed in two separate trees
GH35	2	0 (0)	ND
	4	1 (0)	ND
	6	0 (0)	ND
	T-REX	3 (0)	ND
GH36	2	12 (0)	ND
	4	13 (0)	ND
	6	18 (0)	ND
	T-REX	9 (0)	ND
GH121	2	6 (0)	ND
	4	6 (0)	ND
	6	4 (0)	ND
	T-REX	3 (0)	ND
GH79	2	9 (0)	ND
	4	10 (0)	ND
	6	12 (0)	ND
	T-REX	100 (0)	ND
Genes with LGT to Trichoderma
GH6	2	12 (1)	100
	4	13 (1)	100
	6	12 (1)	100
	T-Rex	4 (1)	100
GH67	2	10 (1)	99.8
	4	17 (1)	99.8
	6	18 (1)	99.8
	T-Rex	15 (1)	100
GH67	2	14 (1)	100
	4	16 (1)	100
	6	NFS****
	T-Rex	19 (1)	100
GH45	2	9 (1)	98
	4	11 (1)	98
	6	12(1)	98
	T-Rex	4 (1)	100
GH74	2	15 (1)	98
	4	18 (1)	98
	6	NFS****
	T-Rex	4 (1)	100
GH10	2	9 (1)	100
	4	10 (1)	100
	6	6 (1)	100
	T-Rex	5 (1)	100
GH30	2	19 (1)	100
	4	17 (1)	100
	6	NFS****
	T-Rex	15 (2)	100
GH51	2	10 (1)	100
	4	12 (1)	100
	6	12 (1)	100
	T-Rex	15 (2)	100
GH88	2	26 (2)	100
	4	30 (2)	100
	6	NFS****
	T-Rex	19 (1)/16 (1)*****	100/100
AA9	2	19 (1)	98
	4	20 (1)	98
	6	23 (1)	98
	T-Rex	13 (1)	100

## Sheet: S4B Table
S4B Table: Results of the NOTUNG analysis of pcwdCAZome and relevant regulatory proteins
GHs families	EC numbers	NOTUNG
		Duplication and Loss			Transfer, duplication and loss
		Event score	Duplications	Gene loss	Event score	Transfers	Duplications	Gene loss
Cellulases
GH6 Cellobiohydrolase CEL6	EC 3.2.1.91	1090	18	82	680	16	2	17
GH7 Endo-ß-1,4-glucanase CEL7B	EC 3.2.1.4	110	16	86	57	17	0	6
GH7 Cellobiohydrolase CEL7A	EC 3.2.1.91	1090	18	82	680	16	2	17
GH5 Endo-ß-1,4-glucanase	EC 3.2.1.4	212	36	158	no temporary solution*
GH5 Endo-ß-1,4-glucanase clade A		28.5	5	21	16	4	0	4
GH5 Endo-ß-1,4-glucanase clade B		13	4	7	11.5	3	1	1
GH5 Endo-ß-1,4-glucanase clade C		29.5	2	22	20	5	0	5
GH12 Endo-ß-1,4-glucanase		109	19	81	66.5	18	1	11
GH45 Endo-ß-1,4-glucanase		77.5	13	58	43	9	2	13
ß-glucosidases
GH1 ß-1,4-glucosidase clade A	EC 3.2.1.21	25.5	5	18	15	5	0	0
GH1 ß-1,4-glucosidase clade B		55.5	9	42	33.5	10	1	2
GH1 ß-1,4-glucosidase clade C		38.5	7	28	18	5	0	3
GH3 ß-1,4-glucosidase		106.5	15	84	47	12	0	11
GH3 ß-1,4-glucosidase clade A		50.5	9	37	40	11	0	7
GH3 ß-1,4-glucosidase clade B		9	2	6	8	2	0	2
GH3 ß-1,4-glucosidase clade Ca		93	16	69	65.5	15	3	16
GH3 ß-1,4-glucosidase clade Cb		4.5	1	3	4	1	0	1
Xylanases
GH10 Endo-ß-1,4-xylanase	EC 3.2.1.8	68.5	13	49	36.5	9	1	8
GH11 Endo-ß-1,4-xylanase		52.5	11	36	41	7	4	14
GH30 Endo-ß-1,4-xylanase		175	20	145	79	19	6	13
ß-xylosidases
GH3 Xylan-1,4-ß-xylosidase	EC 3.2.1.37	106.5	15	84	47	12	0	11
Xyloglucanase
GH74 Xyloglucanase	EC 3.2.1.151		14	60	51	15	0	6
ß-mannanases
GH5 Endo-ß-1,4-mannanase	EC 3.2.1.78	66.5	11	50	37.5	10	1	6
GH26 Endo-ß-1,4-mannanase		14.5	3	10	9.5	2	1	2
α-galactosidase
GH27 α-1,4-galactosidase clade A	EC 3.2.1.22	28.5	5	21	19	6	0	1
GH27 α-1,4-galactosidase clade B		28.5	5	21	19	6	0	1
GH27 α-1,4-galactosidase clade C		36.5	7	26	24	8	0	0
GH36 α-1,4-galactosidase		112	24	76	72.5	13	9	20
α-arabinofuranosidase
GH43 α-L-arabinofuranosidase and ß-xylosidase large clade	EC 3.2.1.55, EC 3.2.1.37	134.5	19	136	no temporary solution*
GH43 clade A		115	18	88	63.5	16	1	13
GH43 clade B		14.5	3	10	12	3	0	3
GH43 small clade		45.5	9	32	27	7	2	3
GH51 α-L-arabinofuranosidase and ß-xylosidase	EC 3.2.1.55	32.5	5	25	22	6	0	4
GH54 α-L-arabinofuranosidase clade A		136	24	100	66.5	18	5	5
GH54 α-L-arabinofuranosidase clade B		66.5	11	50	37.5	10	1	6
GH62 α-L-arabinofuranosidase		147.5	33	98	88	18	14	13
α glucuronidase
GH67 (xylan) α-1,2-glucuronidase	EC 3.2.1.131	94.5	13	75	49.5	14	1	6
α-fucosidase
GH95 α-L-fucosidase	EC 3.2.1.51	232	32	175	no temporary solution*
GH95 α-L-fucosidase clade A		133.5	19	105	no temporary solution*
GH95 α-L-fucosidase clade Ab		14.5	3	10	12	3	0	3
GH95 α-L-fucosidase clade B		77	12	59	44	11	2	8
Pectinases
GH28 exo-polygalacturonase, rhamnogalacturonase	EC 3.2.1.67, EC 3.2.1.15, EC 3.2.1.171, EC 3.2.1.-	236.5	35	184	no temporary solution*
GH28 Polygalacturonase		82.5	13	63	43	12	0	7
GH28 Exo-xylogalacturan hydrolase		75.5	13	56	47	12	0	11
GH78 α-L-rhamnosidase	EC 3.2.1.40	135.5	17	110	no temporary solution*
GH78 α-L-rhamnosidase clade A		16	2	13	14.5	2	1	7
GH78 α-L-rhamnosidase clade B		12	2	9	8	2	0	2
GH78 α-L-rhamnosidase clade C		39.5	7	29	16	5	0	1
Pectate lyase
PL1	EC 4.2.2.2	71	10	56	34	8	0	10
ß-glucuronidase
GH79 β-(4-O-methyl)-glucuronidase	EC 3.2.1.31	39.5	9	26	36.5	5	4	17
Unsaturated ß-glucuronidase
GH88 Δ 4,5-unsaturated β-glucuronyl hydrolase	EC 3.2.1	183	24	147	94.5	26	1	15
ß-arabinobiosidase
GH121 ß-L-arabinobiosidase	EC 3.2.1.-	15.5	3	11	12	4	0	0
GH127 β-L-arabinofuranosidase	EC 3.2.1.185	241	32	193	107	31	1	13
Accessory proteins
Swollenin		52.5	11	36	23	6	2	2
AA9 Copper-dependent lytic polysaccharide monooxygenase clade A		131	28	89	88.5	19	9	18
AA9 Copper-dependent lytic polysaccharide monooxygenase clade B		131.5	25	94	80.5	22	5	7
AA9 Copper-dependent lytic polysaccharide monooxygenase clade C		103	20	73	56	15	2	8
Regulators
XYR1		75	16	51	51.5	13	2	8
ACE2		19	4	4	9	0	0	4
ACE3		23.5	5	16	12	0	0	2

## Sheet: S4C Table
S4C Table: Evolutionary origin of pcwdCAZome of Trichoderma
Enzymes		GH family	Number of genes in Trichoderma*	Max genes per species	Max number of genes obtained by GD**	Number of vertically transfered genes	Number of genes that disply incongruent phylogeny**	Number of uncategorized genes***	Number of genes obtained by LGT to Trichoderma	Number of cases when an LGT event was followed by GD	Putative donors
Cellulases	Cellobiohydrolase CEL6	6	1	1	0	0	1	0	1	0	Pestalotiopsis
	Endo-ß-1,4-glucanase CEL7B	7	1	1	0	0	1	1	0	0	Talaromyces, Oidiodendron
	Cellobiohydrolase CEL7A		1	1	0	0	1	1	0	0	-
	Endo-ß-1,4-glucanase Clade A	5	1	1	0	1	0	0	0	0	-
	Endo-ß-1,4-glucanase Clade B		2	2	2	0	2	2	0	0	-
	Endo-ß-1,4-glucanase Clade C		1	1	0	0	1	0	1	0	Stachybotrys
	Endo-ß-1,4-glucanase Clade A	12	3	3	2	2	1	0	1	0	Talaromyces
	Endo-ß-1,4-glucanase Clade B		1	1	0	1	0	0	0	0	-
	Endo-ß-1,4-glucanase	45	3	3	2	0	3	2	1	0	Colletotrichum
ß-glucosidase	ß-1,4-glucosidase Clade A	1	1	1	0	1	0	0	0	0	-
	ß-1,4-glucosidase Clade B		2	2	0	0	2	1	1	0	Donor unknown
	ß-1,4-glucosidase Clade C		1	1	0	1	0	0	0	0	-
	ß-1,4-glucosidase	3	14	13	0	7	7	3	4	0	Talaromyces, Aspergillus, Oidodendron
Xylanases	Endo-ß-1,4-xylanase	10	3	3	2	0	3	1	2	1	Botrytis
	Endo-ß-1,4-xylanase	11	4	4	2	0	4	3	1	0	Talaromyces
	Endo-ß-1,4-xylanase Clade A	30	1	1	0	0	1	0	1	0	Talaromyces
	Endo-ß-1,4-xylanase Clade B		2	2	0	0	2	1	1	0	Penicillium, Pestalotiopsis
ß-xylosidases	Xylan-1,4-ß-xylosidase	3	3	3	0	0	3	1	2	0	Talaromyces, Oidiodendron
Xyloglucanase	Xyloglucanase	74	1	1	0	0	1	1	0	0	-
ß-mannanases	Endo-ß-1,4-mannanase	5	3	3	2	0	3	3	0	0	Stachybotryis
	Endo-ß-1,4-mannanase	26	2	2	2	0	2	0	2	1	Rasamsonia
α-galactosidase	α-1,4-galactosidase	27	10	10	6	3	7	1	6	2	Pestalotiopsis, Aureobasidium, Oidiodendron
	α-1,4-galactosidase Clade A	36	1	1	0	1	0	0	0	0	-
	α-1,4-galactosidase Clade B	36	1	1	0	1	0	0	0	0	-
α-arabinofuranosidase	α-L-arabinofuranosidase and ß-xylosidase	43	9	8	0	2	7	5	2	0	Pestalotiopsis, Eurotiomycetes
	α-L-arabinofuranosidase and ß-xylosidase	51	1	1	0	0	1	0	1	0	Oidiodendron
	α-L-arabinofuranosidase	54	3	2	0	0	3	1	2	0	Eurotiomycetes
	α-L-arabinofuranosidase	62	3	3	0	0	3	0	3	0	Neofusicoccum, Eutypa & Donor unknown
α glucuronidase	(xylan) α-1,2-glucuronidase	67	2	2	0	1	1	0	1	0	Donor unknown
	α-(4-O-methyl)-glucuronidase	115	1	1	0	1	0	0	0	0	-
α-fucosidase	α-L-fucosidase	95	5	5	2	1	4	1	3	1	Rasamsonia
Pectinases	exo-polygalacturonase, rhamnogalacturonase	28	4	4	0	1	3	2	1	0	Rasamsonia
	polygalacturonase	28	2	2	0	0	2	0	2	0	Rosellinia, Diaporthe
	exo-xylogalacturan hydrolase	28	3	3	2	0	3	2	1	0	Nectria
	α-L-rhamnosidase	78	7	4	0	1	6	2	4	0	Eurotiomycetes, Oidiodendron, Thielaviopsis, Neurospora crassa
Pectate lyase	PL1		1	1	0	0	1	1	0	0	-
ß-galactosidases	ß-galactosidase	35	1	1	0	1	0	0	0	0	-
ß-glucuronidase	β-(4-O-methyl)-glucuronidase	79	4	4	0	0	4	4	0	0	-
Unsaturated ß-glucuronidase	∆-4,5-unsaturated β-glucuronyl hydrolase	88	4	3	0	0	4	2	2	0	Eutypa; Torrubilella
Pectin side chains	Unsaturated rhamnogalacturonyl hydrolase	105	1	1	0	1	0	0	0	0	-
ß-arabinobiosidase	ß-L-arabinobiosidase	121	1	1	0	0	1	1	0	0	-
	β-L-arabinofuranosidase Clade A	127	1	1	0	1	0	0	0	0	-
	β-L-arabinofuranosidase Clade B	127	2	1	0	0	2	0	2	0	Diaporthe, Fusarium
Accessory proteins	AA9 Copper-dependent lytic polysaccharide monooxygenase	former "GH61"	3	3	0	1	2	1	1	0	Diaporthe
	Swollenin	-	1	1	0	0	1	0	1	0	Green plants
Total max			122		24	29	93	43	50	5
* as estimated for nine genomes in this study
** may include genes obtained through LGT to Trichoderma or closely related genera (i.g. Escovopsis)
*** may include genes obtained by LGT to the LCA of Trichoderma and closely related genera (i.g. Escovopsis) that are not counted as LGT to Trichoderma
GD - gene duplication
LGT - lateral gene transfer
LCA - last common ancestor
GH - glycosyl hydroplase
colors indicate conditional formationg from large (red) to low (green)

## Sheet: S4D Table
S4D Table: Functional annotations of synapomorphic core genome Trichoderma genes that have no orthologous copies in other Hypocreales genomes
Protein Id in T. reesei Qm 6a	Annotation
46128	AAA ATPase
103041	acetamidase
69228	Adenosylmethionine-amino-oxononanoate aminotransferase
2038	Alcohol dehydrogenase, class IV
68590	Alcohol dehydrogenase, class V
69663	alpha/beta hydrolase
82014	amino acid transporter
123718	amino acid transporter
59050	Ankyrin
106161	Ankyrin
123999	Ankyrin
4104	Arginase
124170	arsenite methyltransferase
122505	aryl-alcohol dehydrogenase
54694	aryl-alcohol dehydrogenases
59770	aryl-alcohol dehydrogenases
108686	Aspartyl protease
111119	bZIP transcription factor, possibly related to AP1
35552	C2H2 transcription factor
70090	Carbonic anhydrase
105448	CBM 13
104394	CE1 esterase
32364	CE12 GDSL lipase
73632	CE5 acetyl xylan esterase AXE1
73638	CIP1
69168	CipA (Aspergillus) oxidoreductase
105808	CON-13
72379	conidiospore surface protein CMP1
104115	Cytochrome P450 CYP2 subfamily
65882	dihydrodipicolinate synthase
55782	dipeptidyl peptidase 5
70800	elastinolytic metalloproteinase
111449	EPL1-like protein
71076	estrase/lipase
105823	FAD binding protein
58421	FAD binding protein
110983	FAD binding protein
110708	FAD-binding protein
111681	Flavin-containing monooxygenase
73623	Flavin-containing monooxygenase
122736	Fructose 1,6-bisphosphate aldolase
104222	GCN5-related acetyltransferase
79816	GH109 protein
105931	GH20 N-acetyl-β-hexosaminidase
103050	GH23 protein
110894	GH30 endo-β-1 6-galactanase
69736	GH30 glucan endo 1,6-β-glucanase
105288	GH99 protein
105838	glyoxalase
122993	GT2 polysaccharide-forming ß-glycosyltransferase; distantly animal hyaluronan synthase
58058	Guanine nucleotide exchange factors (GEFs)
103189	heterocompatibility domain protein
112496	heterocompatibility domain protein
106538	HFB5
38812	iron transporter
62359	isoflavon reductase
107896	Isoflavone reductase
121418	lipase G-D-S-L
103119	membrane dipeptidase GliJ
68427	metal-dependent phosphohydrolase
28409	MFS permease
70932	MFS permease
102500	MRSP1/expansin-like
34221	myb transcriptional regulator
66598	NADPH:quinone oxidoreductase
111724	nitrate transporter. Major facilitator superfamily
105026	Nucleolar GTPase/ATPase p130
50323	OOC1 (Cellulose signalling protein)
66077	ooc1-related protein
55561	PTH11 GPCR
111861	PTH11 GPCR
121990	PTH11 GPCR
122795	PTH11 GPCR
60493	ribosomal RNA methyltransferase with RrmJ/FtsJ domain.
122048	Sec61 beta subunit
66859	serine peptidase S28
108012	serine peptidase S28
106315	serine peptidase S28
123946	shirt-chain dehydrogenase/reductase
54223	short chain dehydrogenase/reductase
58675	short chain dehydrogenase/reductase
105884	short chain dehydrogenase/reductase
124136	short chain dehydrogenase/reductase
5112	short chain dehydrogenase/reductase
5368	short chain dehydrogenase/reductase
23090	short chain dehydrogenase/reductase
66117	short chain dehydrogenase/reductase
70912	short chain dehydrogenase/reductase
59830	short-chain dehydrogenase/reductase
102492	Short-chain dehydrogenase/reductase SOR8
112590	siderophore biosynthesis lipase/esterase
32212	SSCRP
103135	SSCRP
105454	SSCRP
106662	SSCRP
108570	SSCRP
109370	SSCRP
53029	ß-lactamase-like protein
109325	ß-lactamase-like protein
72321	subtilisin-like serine protease (proteasome, A and B subunits)
123327	SWI-SNF chromatin-remodeling complex protein
56911	Urea transporter
108781	xenobiotic compound monoounknown proteingenase, DszA family
59322	Zinc-binding oxidoreductase
79738	Zinc-binding oxidoreductase
104116	Zinc-containing alcohol dehydrogenase
68455	Zn2Cys6 transcriptional regulator
72993	Zn2Cys6 transcriptional regulator
73792	Zn2Cys6 transcriptional regulator
103138	Zn2Cys6 transcriptional regulator
105263	Zn2Cys6 transcriptional regulator
105475	Zn2Cys6 transcriptional regulator
105917	Zn2Cys6 transcriptional regulator
106244	Zn2Cys6 transcriptional regulator
109394	Zn2Cys6 transcriptional regulator
109410	Zn2Cys6 transcriptional regulator
111515	Zn2Cys6 transcriptional regulator
112202	Zn2Cys6 transcriptional regulator
112643	Zn2Cys6 transcriptional regulator
119620	Zn2Cys6 transcriptional regulator
102497	Zn2Cys6 transcriptional regulator
102499	Zn2Cys6 transcriptional regulator
120877	Zn-dependent ß-lactamase
