# Supplementary material for: Massive lateral transfer of genes encoding plant cell wall-degrading enzymes to the mycoparasitic fungus Trichoderma from its plant-associated hosts
Source: PLoS Genet. 2018 Apr 9;14(4):e1007322. doi: 10.1371/journal.pgen.1007322 (PMC5908196; doi:10.1371/journal.pgen.1007322)
Supplement: S5 Table — (XLSX) [file pgen.1007322.s006.xlsx]

## Sheet: S5 Table
S5 Table. Chromosomal location of pcwdCAZymes of T. reesei1
Chromosome	Cluster	Cluster location	CAZyme family	PI in T. reesei Qm 6a v.2	Lateral gene transfer	Duplication	Plesiomorphic
1	a	NCEC	GH3 ß-xylosidase	121127			1
			GH3 ß-glucosidase	76672	1
			GH27 ß-galactosidase	59391		1
	b	MCC	GH10	120229			1
			GH54	55319	1
2	a	NCEC	GH78	58887	1
			GH79	73005			1
			GH3 ß-xylosidase	58450	1
			GH3 ß-glucosidase	76227			1
			GH62	76210	1
3	a	MCC	GH7 CEL7b	122081	1
	b	MCC	GH43	68064			1
	c	CEC	GH27	27219		1
	d	CEC	GH30	69276			1
			GH115	123940			1
4	a	NCEC	GH28	112140			1
			GH28	70186	1
			GH3	82227			1
	b	MCC	GH3	108671			1
	c	MCC	GH12	123232			1
5	d	NCEC	GH3	66832			1
	e	NCEC	GH79	71394			1
			AA9	73643	1
6	a	CEC	GH6	72567	1
			GH105	57179			1
			GH79	72568			1
			GH5 CEL5a	120312		1	1
	b	CEC	GH7 CEL7a	123989	1
			swollenin	123992	1
			GH30	111849	1
7	a	NCEC	GH28	122780			1
	b	MCC	GH28	103049	1
			GH11	74223		1	1
					13	4	18
CEC - chromosome end cluster, NCEC - near chromosome ends cluster, MCC - middlelocated chromosome cluster.
References
1 Druzhinina, I. S., Kopchinskiy, A. G., Kubicek, E. M. & Kubicek, C. P. A complete annotation of the chromosomes of the cellulase producer Trichoderma reesei provides insights in gene clusters, their expression and reveals genes required for fitness. Biotechnol. Biofuels 9, 75 (2016).
