# Supplementary material for: Massive lateral transfer of genes encoding plant cell wall-degrading enzymes to the mycoparasitic fungus Trichoderma from its plant-associated hosts
Source: PLoS Genet. 2018 Apr 9;14(4):e1007322. doi: 10.1371/journal.pgen.1007322 (PMC5908196; doi:10.1371/journal.pgen.1007322)
Supplement: S7 Table — (XLSX) [file pgen.1007322.s008.xlsx]

## Sheet: S7 Table
S7 Table: Accession numbers of genes used for the multiloci phylogeny of Ascomycota fungi
Species	Accession numbers as available in NCBI
	Translation initiation factor eIF-5, FG832	NAD-dependent glutamate dehydrogenase, FG570	Histone acetyltransferase subunit of the RNA polymerase II holoenzyme, FG533	Tsr1p, a protein required for processing of 20S pre-rRNA, MS277
Acremonium chrysogenum ATCC11550	KFH40585	KFH43944	KFH45370	KFH40757
Arthroderma otae CBS113480	XP_002846695	XP_002846871	XP_002844936	XP_002846635
Aspergillus clavatus NRRL1	XP_001267824	XP_001275231	XP_001273950	XP_001275563
Aspergillus flavus AF70	KJJ32228	KOC07435	KOC07671	KOC10454
Aspergillus nidulans	XP_663671	AAP97491	XP_659898	XP_663870
Aspergillus ruber CBS135680	EYE91640	EYE93860	EYE93445	EYE97746
Aspergillus terreus NIH2624	XP_001218500	XP_001215968	XP_001218036	XP_001208611
Aureobasidium melanogenum CBS110374	KEQ58250	KEQ59374	KEQ66829	KEQ63129
Aureobasidium namibiae CBS14797	XP_013430091	XP_013425835	XP_013425056	XP_013425617
Aureobasidium pullulans EXF150	KEQ84828	KEQ82009	KEQ89537	KEQ83917
Aureobasidium subglaciale EXF2481	XP_013340846	XP_013348192	XP_013345346	XP_013346410
Beauveria bassiana D15	KGQ04568	KGQ04719	KGQ07699	KGQ03110
Bipolaris sorokiniana ND90Pr	XP_007700521	XP_007700378	XP_007697141	XP_007694048
Bipolaris victoriae FI3	XP_014550811	EUC37283	XP_014553743	XP_014553549
Blastomyces dermatitidis ER3	EEQ83302	EEQ87716	EEQ87135	EEQ87580
Blumeria graminis f. sp. hordei strain DH14	CCU77913	CCU76728	CCU82742	CCU74971
Botrytis cinerea B0510	XP_001551174	XP_001546005	XP_001555701	XP_001554581
Byssochlamys spectabilis No5	GAD93061	GAD98634	GAD97915	GAE00117
Ceratocystis platani	KKF97397	KKF93380	KKF92520	KKF92488
Chaetomium globosum	-	XP_001229575	XP_001225084	XP_001225627
Chaetomium thermophilum.var. thermophilum DSM1495	XP_006692916	XP_006693160	XP_006697164	XP_006690768
Claviceps purpurea 201	CCE32248	CCE27530	CCE31916	CCE27229
Coccidioides immitis RS	XP_001247026	XP_001247210	XP_001242149	XP_001245726
Colletotrichum fioriniae PJ-7	XP_007594157	XP_007595829	XP_007598740	XP_007589696
Colletotrichum gloeosporioides Naragc5	XP_007273022	XP_007280717	XP_007274706	XP_007273210
Colletotrichum graminicola M1001	XP_008097338	XP_008089298	XP_008089925	XP_008094082
Colletotrichum higginsianum	CCF33365	CCF32485	CCF41278	CCF45682
Colletotrichum orbiculare MAFF240422	ENH81153	ENH86491	ENH79595	ENH87819
Colletotrichum sublineola	KDN66453	KDN62274	KDN62435	KDN65981
Cordyceps militaris CM-01	XP_006672614	-	XP_006672345	XP_006666974
Diaporthe ampelina	KKY36125	KKY39469	KKY34351	KKY37242
Diplodia seriata	KKY23327	KKY20064	KKY20486	KKY13651
Endocarpon pusillum Z07020	XP_007785442	XP_007803903	XP_007805190	XP_007799778
Erysiphe necator	KHJ35773	KHJ31305	KHJ33459	KHJ32223
Escovopsis weberi	KOS19785	KOS21092	KOS21982	KOS19159
Eutypa lata UCREL1	XP_007790145	XP_007791048	XP_007797253	XP_007796337
Exophiala oligosperma	KIW41174	KIW41230	KIW45276	KIW39858
Fusarium avenaceum	KIL84745	KIL86715	KIL90440	KIL88831
Fusarium fujikuroi IMI58289	CCT71378	CCT73629	CCT72218	CCT74024
Fusarium graminearum PH-1	XP_011323961	XP_011321519	XP_011317913	XP_011321202
Fusarium oxysporum Fo5176	EGU75640	EGU88652	EGU85888	EGU81020
Fusarium pseudograminearum CS3096	XP_009254976	XP_009251531	XP_009256525	XP_009257718
Fusarium verticillioides 7600	EWG46746	EWG51267	EWG47370	EWG52526
Gaeumannomyces graminis var tritici R3111a1	XP_009217808	XP_009217057	XP_009222623	XP_009220373
Glarea lozoyensis ATCC 20868	XP_008087910	XP_008079266	XP_008087199	XP_008081765
Grosmannia clavigera kw1407	XP_014173332	XP_014172124	XP_014170080	XP_014175688
Hirsutella minnesotensis 3608	KJZ76027	KJZ76246	KJZ77117	KJZ70383
Macrophomina phaseolina MS6	EKG10915	EKG17612	EKG15858	EKG21725
Madurella mycetomatis	KOP47172	KOP40389	KOP40728	KOP46878
Magnaporthe oryzae 7015	XP_003713892	XP_003712804	XP_003710346	XP_003717850
Magnaporthiopsis poae ATCC64411	KLU87916	KLU89090	KLU85714	KLU91947
Marssonina brunnea f.sp. Multigermtubi MBm1	XP_007288264	XP_007295000	XP_007288845	XP_007296894
Metarhizium acridum CQMa102	XP_007814679	XP_007807988	XP_007808318	XP_007808144
Metarhizium album ARSEF1941	KHO00830	KHO01177	KHN97240	KHN97747
Metarhizium anisopliae	KFG80865	KFG82462	KJK84401	KJK83283
Metarhizium brunneum ARSEF3297	XP_014542319	XP_014547521	XP_014544685	XP_014549619
Metarhizium majus ARSEF297	XP_014579347	XP_014580572	XP_014576767	XP_014580192
Metarhizium robertsii ARSEF23	XP_007819774	XP_007818669	XP_007821021	XP_007821580
Microsporum gypseum CBS118893	XP_003174667	XP_003170010	XP_003173533	XP_003174717
Myceliophthora thermophila ATCC42464	XP_003663021	XP_003663104	XP_003661902	XP_003666824
Nectria haematococca mpVI77134	XP_003048814	XP_003044810	XP_003047642	XP_003048538
Neofusicoccum parvum UCRNP2	XP_007580981	XP_007582601	XP_007585848	XP_007586119
Neosartorya fischeri NRRL181	XP_001260399	XP_001260222	XP_001266021	XP_001260747
Neosartorya udagawae	GAO86840	GAO90996	GAO82244	GAO87169
Neurospora crassa OR74A	XP_957252	XP_956780	XP_961595	XP_956952
Neurospora tetrasperma FGSC2508	XP_009851134	XP_009851230	XP_009848039	XP_009851930
Oidiodendron maius Zn	KIN07422	KIM94856	KIN05890	KIN02578
Ophiocordyceps sinensis CO18	EQK99425	EQL03134	EQL00966	EQL02306
Ophiostoma piceae UAMH11346	EPE03528	EPE04279	EPE08587	EPE07763
Penicillium brasilianum	CEJ61108	CEJ62475	CEJ60592	CEO60456
Penicillium camemberti	CRL25325	CRL29131	CRL26538	CRL31076
Penicillium digitatum Pd1	XP_014532577	XP_014535831	XP_014534415	XP_014535368
Penicillium italicum	KGO73776	KGO64856	KGO75861	KGO72170
Penicillium oxalicum 1142	EPS29411	EPS31216	EPS34317	EPS33764
Penicillium roqueforti FM164	CDM27092	CDM36374	CDM35772	CDM35340
Penicillium rubens Wisconsin 541255	XP_002558796	XP_002564843	XP_002557524	XP_002557595
Pestalotiopsis fici W1061	XP_007838617	XP_007832371	XP_007837762	XP_007835675
Podospora anserina Smat	XP_001907948	XP_001907978	XP_001911227	XP_001909286
Pseudocercospora fijiensis CIRAD86	XP_007924684	XP_007928020	XP_007927750	XP_007922079
Pseudogymnoascus destructans 2063121	XP_012740663	XP_012740546	XP_012739073	XP_012741102
Pseudogymnoascus pannorum VKMF4520 (FW2644)	KFZ13121	KFZ15543	KFZ09205	KFZ22821
Pyrenophora teres f teres 01	XP_003305639	XP_003296979	XP_003305194	XP_003301224
Pyrenophora tritici repentis Pt1C BFP	XP_001939654	XP_001941809	XP_001931645	XP_001942331
Rasamsonia emersonii CBS39364	XP_013327757	XP_013329006	XP_013328538	XP_013325377
Rosellinia necatrix	GAP87460	GAP87731	GAP92789	GAP83847
Schizosaccharomyces cryophilus OY26	XP_013021759	XP_013024449	XP_013024728	XP_013024541
Sclerotinia borealis F4157	ESZ92634	ESZ91548	ESZ93290	ESZ98487
Sclerotinia sclerotiorum 1980	XP_001585325	XP_001597916	XP_001592077	XP_001593672
Sordaria macrospora k-hell	XP_003344256	XP_003348872	XP_003348083	XP_003345570
Sphaerulina musiva SO2202	EMF13312	EMF12921	EMF11758	EMF16254
Sporothrix schenckii ATCC58251	ERS99084	ERS98033	ERT00617	ERS94971
Stachybotrys chartarum IBT 7711	KEY67454	KEY65600	KEY72911	KEY72726
Stachybotrys chlorohalonata IBT40285	KFA63476	KFA64546	KFA69092	KFA61210
Talaromyces cellulolyticus	GAM35703	GAM34038	GAM35977	GAM37634
Talaromyces islandicus	CRG90567	CRG84640	CRG88591	CRG88913
Talaromyces marneffei ATCC18224	XP_002146590	XP_002144568	XP_002148005	XP_002148829
Talaromyces stipitatus ATCC10500	XP_002478899	XP_002340968	XP_002482232	XP_002485387
Thielavia terrestris NRRL8126	XP_003655551	XP_003655469	XP_003649459	XP_003657675
Thielaviopsis punctulata	KKA26865	KKA30551	KKA30016	KKA28760
Tolypocladium ophioglossoides CBS 100239	KND92606	KND90861	KND87416	KND92841
Torrubiella hemipterigena	CEJ81407	CEJ92104	CEJ94403	CEJ94139
Trichoderma asperellum CBS 433.97	149508	147189	62284	72524
Trichoderma atroviride IMI206040	298941	195239	156760	132866
Trichoderma citrinoviride	1129948	1121793	1126893	1136381
Trichoderma guizhouense NJAU 4742	OPB46086.1	OPB41095.1	OPB44921.1	OPB46249.1
Trichoderma harzianum CBS 226.95	322295	98433	93763	556214
Trichoderma longibrachiatum ATCC 18648	1423421	16127	1342124	1379254
Trichoderma parareesei CBS 125925	OTA08872.1	OTA02151.1	OTA00115.1	OTA04911.1
Trichoderma reesei QM 6a	71410	120943	4989	79817
Trichoderma virens Gv29-8	83678	155799	46168	77118
Trichophyton tonsurans CBS112818	EGD93608	EGE00928	EGD92577	EGD93652
Uncinocarpus reesii 1704	XP_002541248	XP_002541415	XP_002544814	XP_002583466
Ustilaginoidea virens	GAO16418	KDB16499	KDB11495	KDB12964
Verticillium alfalfae VaMs102	XP_003003264	XP_003003088	XP_003000323	XP_003007415
Verticillium dahliae VdLs17	XP_009653581	XP_009653395	XP_009652650	XP_009656273
Agaricus bisporus	114395	113776	119162	119186
Arthrobotrys oligospora	2379	6097	11173	6523
Aspergillus flavus	30845	38067	36853	36445
Aspergillus fumigatus	2404	2222	6414	2763
Auricularia subglabra	1271474	1276760	1305816	1202878
Gymnopus luxurians	69825	67202	164030	37524
Neofusicoccum parvum	3316	5160	8692	9017
Pleurotus ostreatus	1097707	40761	1073399	1112540
Plicaturopsis crispa	145990	106373	41305	37427
Punctularia strigosozonata	94231	49580	104430	121264
Sphaerobolus stellatus	183735	29602	208026	225108
Thermoascus aurantiacus	37335	5956	2972	4101
Trametes versicolor	109140	156153	164836	160557
Tulasnella calospora	242038	213963	142430	27765
