# Supplementary material for: Massive lateral transfer of genes encoding plant cell wall-degrading enzymes to the mycoparasitic fungus Trichoderma from its plant-associated hosts
Source: PLoS Genet. 2018 Apr 9;14(4):e1007322. doi: 10.1371/journal.pgen.1007322 (PMC5908196; doi:10.1371/journal.pgen.1007322)
Supplement: S1 Data — (AA) [file pgen.1007322.s012.aa]

>Chaetomiumglobosum
------------------------------------------------------------------------------------------------------------------------------------------------------------------------------------------------------------------------------------------------------------------------------------------------------------------------------------------------------------------GNGHRVLRTVGYVAPEFTGKKEQMGWIPDALVDAQVEWFYNELGIDDVYFQAENPEVIANHITSLYAAKVAAFAREDKEIRLDMEADHAIYIDTSEPGKSTVNGPQYEHRLESKYLDFRVETFRSPSSMFKATLRCYFVYQCQFDPKETLEVISDRMFLAKATKNTKQIYQEIIETSVSRTGPVIEVFDIEGQQEKRLVVAFRSRTARGLFSALSDLYHYYGVTSSRKYVEQFSNGITVMSIYLRPPPIEESIHQITQEVSLLYCMPQTKMHSLFALSLQETSYAHCVWVFVQHFLNRLGSEYASLVATLDPNNNNHAEILSRMKKRLRTETFTPDYILEIILSHPQLIRALYASFASVHLSDAKLKDKITKDVTNEHEEMVMTAFRVFNKAVLKTNYFTPTKVALSFRLDPSFLPAIEYPSPLYGMFLVITSESRGFHLRFKDVARGGIRIVKSRSKEAYSINARNLFDENYALASTQQRKNKDIPEGGSKGVILLDPKQQDKAREAFEKYIDSILDLLLKAETPGIKNPIVDLYGKEEIVFMGPDENTADLVDWATEHARNRGAPWWKSFFTGKSPKLGGIPHDSYGMTTLSVREYVKGIYRKLNLDPSTVRKMQTGGPDGDLGSNEILLSNEKYTAIVDGSGVLVDPNGIDKEELHRLAKKRQMISNFDLSKLTKDGYRVLCEDTNITLPTGEVVNNGTAFRNTYHLR----------------------KHDRHIRP---------------LR------------------------------RFDDAGFVEHMCGNAPTFYQAYVKAVQAKIQENARLEFDAIWREHEQTGPRSILSDKLSSAITTLDQQLQSDLWETEHVRRAVLADALPNLLIEKIGLDTIIHRVPDAYLRAIFGSYLASRFVYECGSSPSQFAFYDFENERFLRCADIASALIEDHEADPSRPRKDINLNTLRSKLAKKHKINNVPPLTAIIAAVPEHYKKYILPRLIAKPIRTSSGIAVVAVMCKPHRCPHIAYTGNICVYCPGGPDSDFEYSTQSYTGYEPTSMRAIRARYDPFEQARGRVDQLKALGHSVDKVEFIIMGGTFMSLPESYRDEFISQLHNALSGYGTLNVDEAVRAGEQSSIKCVGITIETRPDYCLQPHLSSMLRYGCTRLEVGVQSLYEDVARDTNRGHTVAAVAETFCLSKDAGFKVVSHMMPDLPNVGMERDLDQFKEYFESPAFRTDGLKIYPTLVIRGTGLYELWRTGRYQNYTPNGLIDLVARILALVPPWTRIYRVQRDIPMPLVSSGVENGNLRELALARMMDFGTTCRD-------------------IELVRRDYTANGGWETFLAYEDPKQDILVALLRLRKCSEKYTFREELVGQPTSLVRELHVYGMAVPVHARDPRKFQHQGFGTLLMEEAERIAREEHGSEKISVISGVGVRSYYAKLGYWLDGPYMT-ILPEKGLRKTPHQQVMSKLDRRNRAKQLQQEKAREHQKEASVFAGKDGAPRQVAVIPLCADTDAAAAIRSMNRGADIERVPVDRFKQKLQYRDLTACLDAARVADFVVIVLSAEVEVDELGELILRSVESQGMSTLFTVVQGLHNIGPAKQRLSVVSSLKSFITHFHPEQEKIYSLDNVQECANLMRSLCSTTPKGIRWREERSWMLVEDIEWGVVRGKGLNADRLVQVGEWGTFQIEKITAAPLVTRKKKPTEDQDGLDDLAPEEATMSKKGVLLDDHHYFSDDKRVPKGTSKYQAAWFLDVSDSGSDAQPEDGGPSEYAFIEPDEDEDAALEAYRKRTEAEDDLEFPDEIELHPGVLARERLAKYRGLKSLRSSPWLEDEDRAYEPEEWQRLLRDYQGSRVRAAREALVGGVAPGTRVHVYIPVTLISLLRHEQKRTAVNVLINLSSDLKAKEELIVQYGPRRFVINPLFSQGSTPNDVHKYCRYLHPGQSAVATFMGPVAWGSMPVLFFKLTLIATGTTLPPSTSRVIAKRAILTGHPYHIHKKIVTIRYMFFNREDVEWFKALPLWTRRGRGGFFKEALGTHGYFKATFDGRINPQDSIGVSL
>Tulasnellacalospora
AGVVNIRRDVDDKFYRYKMPILVTKIEGRGNGIKTVLSNMSDVARALSRPPSYPAKYFGGELGALTSMDEPNDKYIVNGAHDNARLRDLLDGFIDKFVLCGSCKNPETDLFLIFRDCKACGAQTGVDMRQKLTTWIIRKRTKKKKTAE-------EGSDDDTKRIKAEA----------TAEQAAASGVAGLS--------DDEGSDEGGDSPLEALTLWIEENKSKDG--AGLTPQTIMDKTAELGIEGKHKTVQTLVESLFTENVMELKKYMPVFQKAIRNQKSLLGGLERLGVNYPQVPKILMEFYQNDVLEEDIIVQWGTHVSKKYVGKDVSKKVRKAAEPMLKWFEEAETPSHRIENEPGYTTPVFSGKLAQQGFIPRNLVTGEVGWFYENLGIDDTYFANESVDVIADHIIALFGAKLLAYTKRDPVIDLEKIT------------------------------E---------------------------DGKEA--------------------------------------------------------------------------------------------LYLNPPPIESTIFQVIKEASLLYCLPENPFFRTQPHAVQEATYACKIHAHFGHFCNRLGSAYHKLKTVLDESDATHAEVLNNIKTRFREETYTRQSIMDVIFAHPDLIRLLYVNFAMEHLSYDDLKAKLRKSVPNKHELAVLEAFLEFNRHILKTNFYQPTKVALSFRLNPEFLHKMEYPKTPFGVFFIIGSDFRGFHVRFRDVARGGIRIVRSRGKENYSINQRTLFDENYALASTQSLKNKDIPEGGAKGTIL--PSLGAEPRRCFEKYVDAVIDLLIPGETPGIKGPIVDNYGSVEILFFGPDEGTADLMDWAALHARERGAAWWKSFTTGKSEQLGGIPHDTYGMTTLSVRQYVTGVYKVYSLDESQIYKVQTGGPDGDLGSNEILLGNEKTTTIIDGSGVIHDPQGLDRDELRRLAKARKMIVNFDKSKLGKDGYVVLCEDQDLKLPSGEVVPDGTDFRNVAHLRDIFVPCGGRPEAINISNVSQLVADGKPHFKYIIEGANLFLTQQARLWLEKRNVVVIKDASANKGGVTSSSLEVLAGLGLSDQEYMDLMIGKPSEFYKSYVKNIQAKITENASLEFGCIQKENDRLEPRTLISDELSSTLNDLQAELESDLFDDLSSRKNVLSRAIPETLVKQVGLDTLMTRLPEPYQRALFSSWVAAHYIYEYGTQATPVDFYHFQAELLLRTSAIALQLIKDHEQ------KPSNLNEIRNKMAKKHGFNGFPRLVDIISAVPEEYKKALLPKLKARPIRTASGIAVVAVMCKPHRCPHIAMTGNICVYCPGGPDSDFDYSTQSYTGYEPTSMRAIRARYDPYEQTRGRVEQLKALGHSTDKVEFIIMGGTFMSMPEDYRSKFIAQLHNALSGYTGLDVDDAVRFSEQSKSKAIGITIETRPDYCLRPHLSQMLRYGCTRLEIGVQSVYEDVARDTNRGHTVRAVTESFHLGKDAGFKIVAHMMPDLPNVGVERDMEQFKEYFENPAFRSDGLKIYPTLVIRGTGLYELWRTGRYKNYTPNVLVDVVARILALVPPWTRVYRVQRDIPLPLVTSGCENGNLRELALQRMKDFGAECRDVRFREVGIHEIHHKVRPEAVELIRRDYTANGGWETFLSYEDPERDILVGLLRLRRCSDEGTFRPELVKGRVSIVRELHVYGTAVPVHGRDPTKFQHQGFGTLLMEEAERIAKEEHGSYKVAVISGVGTRDYYRRLGYELDGPYMSKIISPKAAAKKSLTAAQTRLNRQNHAKQTQANKRHELVASLKLFGGADGAPRIVAVVPLCPDVSAFETVKAMVDSYDGDRTRADRFKANLQFRQLYKTLDACKAADYVVFILSPNTEVDSWGELLLRSLQSQGLPDVVTVLQAKEA-PNPKDRHPVLKSLLSFIQFFDPSQSKVHDLSVRSNALNAARALCEGRPNPIRWREGRSYLLAENVEWGVVRGGPISANRLVHLPNYGDFQLEKIVSAPLPRSIKGPNTDDAETSRLEPDTMANEMRG----DGASTTASKRVPRGTSAYQAAWIVDDDEDEDDGEGSQAMDVGSEFEDLSMDVENQHAEWKREQGEKEDLEFPDEIDTPMEIPARERFARYRGLRSFRTSPWDPFENL---PLDYSRIFQDYEKTKRNVKRRAGDEGVQPGTRVTLHIPFVLFSLWEYEHKQTVLHFTVQRNTEVRSKDPLILTVGPRRFKVNPIYSQGKGHNNVHKFERYLRHGQTSVASVYGPACFGKVPCMLLRPHLVASGTFLSPNTKRIIAKRIVLTGHPFKVHRKVATIRFMFFNPHDVAYFKPVELHTKLGRTGHIQESLGTHGYFKAHFDKPLSQMDTVCMRL
>Sphaerobolusstellatus
GPIVNIRRDVDDKFYRYKMPVLMTKIEGKGNGIKTVVPNMADIARALSRPPTYPTKFFGCELGAQTTFDDKAERYIVNGAHDATRLRELLDTFIDKFVLCGSCKNPETELILILRDCKACGQRTIVDMRHKLTTFIIKKKSKKGK-----------GEEDDTKKIKAEAAAKDDDWSADTSAEAVKARLKQLEGGIKNGL-GDDSDDEGADSPYMALALWTAEHRDT------ATPAEVYKKTQELGIEKKHKTLTVLVENLFTENMVEIEKFASVFNKLCRHQKALLGGIERTGVEQPAIPKILMAFYQTDVLEEEVITQWGTHVSKKYVDKDVSKRVRKASEPFLKWLEEADTAVHRVKNVPGYTTPAFAGKKAQRGFIPRELVRNEVTWFYDSLGIEDTYFANESVEVISDHVIALYGAKVLAYTKHAPVIELEKITEGAFFIHTSAPGVSSTQGPGCERRIDALYLDYRLETYRSAGAVSSQQLRCYFVSKCVFSDNLTIRTVSDLSFLEKASENTLELYQRIMWEVEGRDGPVIEVFEVENTRERRVVVGYKMGGTSHFFSALSDLYHFYHLYSARKYVEQFSNGVTIISLYLNPPPIEESIFQIVKEISLLYCLPDNPFFRTGPHAVQEAVYAYAGWIFAQHFCNRLGPSYISLKNVLDESNPDHAEVLNSIKRRFREETFTREGIAEVIRAHGELVRLLYVNFAVGHLSDEELFALIKKTVVNKGDAQILESFLIFNKHVLKTNFYQPTKVALSFRLAPDFLPDIEYPKKPFGVFFVIGSEFRGFHIRFKDVARGGIRIVSSRVKETYSINQRMLFDENYALASTQSLKNKDIPEGGSKGTIL--PSLGANPRLCFEKYVDAIIDLLIPGVTPGIKNPIVDLYKKPEILFFGPDEGTADMMDWAALHARARGAAWWKSFTTGKSSKLGGVPHDVYGMTSLSVRQYVLGIYKHFGLQEKNVTKVQTGGPDGDLGSNEILLSSDKTIAIIDGSGVLHDPNGINRPELIRLAKLRIPVSNFNTTKLSKDGYLVRVEDQDLKLPSGEVVADGTDFRNSAHLRDLFVPCGGRPEAVNISNVGALVHEGKPHFKYVVEGANLFFSQQARLFLEKKKVVLYKDSSANKGGVTCSSLDVLAGLSLNDNEFFELLTDQPTPFYNFYVKEIQQKIIENAAAEFTCIQREHSRLHPRTIISDELSSTITGLQDELESDLFEDRENRKAVLGKAIPATLRDKIGLEELMRRLPEHYQRALFSSWVASHYIYKYGVHASTVDFYHFQTEKLLRTSAIASELIAAHDS------RTVSLNELRSKLSKKFNYSGQPRLVDIIAAVPDEYKKALLPKLRARPIRTASGIAVVAVMCKPHRCPHIAMTGNICVYCPGGPDSDFEYSTQSYTGYEPTSMRAIRARYDPYEQTRGRVEQLKALGHSVDKVEFIIMGGTFMSMPEEYRSKFIAQLHNALSGHTGFDVDEAVRFSEQSKSKAIGITIETRPDYCLRPHLGQMLRYGCTRLEIGVQSVYEDVARDTNRGHTVRAVSESFHLAKDAGFKVVAHMMPDLPNVGVERDMEQFKEYFENPAFRSDGLKIYPTLVIRGTGLYELWRTGRYKNYTPNVLVDVVARILALVPPWTRVYRVQRDIPLPLVSSGCENGNLRELALQRMKDFGAECRDVRFREVGIHEIHHKVRPESVELLRRDYTANGGWETFLSYEDPERDILVGLLRLRKCSEEGTFRPELVEGGCSIVRELHVYGTAVPVHGRDPTKFQHQGFGTLLMEEAERIARDEHGSIKIAVISGVGTRDYYRKLGYELDGPYMSKWL-DPKSASISNAAAQTRLNRRNTAKQAQIRKRNALVTSTRIFNGVNGAPRIVAVVPLCSDVFAKDGVKVLAGALDTDRLKSERFKTSLQFRDLYAALDACKVADYVIFLLSSTQEVDEWGDLLLRCLQAQGLPEVVTVVAPSHSTHDRKVRGPILKSLLSFMQYFVPSQTRVFDLGKASDAITAVRTLCEGKPGDVHWRQGRSWLLSEEVQWGVVRGAPLSVNRLVHIPNFGDFQQSQLYSAPRVSSRKGATDDADSISTNDPDTMANEMRAT---DGHMIGGEKKVPKGTSAYQAAWIIDEEEEEGNGNQEEEEDMDDAFKDLDDEEEDQLESWRREREAETDQTFPDEIDTPKDIPARERFQRYRGMRSFRTSPWDPYENL---PRDYAKIFQDYKRTERAVRRKAEEEAAEVGTRVTIHLPFTLFALLQHEHKYSILNFTVQRNTEVRSKDPMILCVGPRRFRTNPIYSQGKGPNNVHKFERYLQPGVTSVATTYGPVIFGNQPCILLKPELVAMGTFHNTDTTRVIAKRIVLTGHPFKVHKKTATIRYMFFNSEDITYFAPVQLHTKYGRSGHIRESLGTHGYFKASFDAPITQMDTVCMSL
>Auriculariasubglabra
AGIVNIRRDVDDKFYRYRMPLLLTKIEGKGNGIKTVIPNMADVAKALVRPPTYPTKFFGCELGAQTSFDEKADRYIVNGAHNASRLRELLDSFIDKFVLCGACKNPETELIIIIRDCKACGQRTNVDMRHKLTTFILKKKNKNKNSKGNMV------DDDETKRIAKEADAVDATFQTDTSPEAVRARMQALEAGLKNSLDDDDDGE-DVNSPYSILGRWLEENRES-------TPVEVYKKISELGIEKKHKTVQVVVQALFTDQIVELDTFAPLLKKLVKHQKALLGGTERFGQDHPDVPKILMAYYQADILEEEVVKQWGTHVSKKYVDRDTSKKVRKASEPFLKWLDEADGAPRASSETSGYSTPTFAGKDAQRGFVPAELVQLEVAWFYDQLGIDDTYFASETVEEICDHIIALFGAKVVAYTKHDMEIDLEKIQDGALFIHTSPPGVTSTEGPGCERRIDELFLDYRLETFRSAGSIASQQLRCYFVSRCQFEPGKRIRAVSDKSFLERASPNTLEIYQSVMWNVEDRYGPVIEMFEVEGSRERRIVIGYKMGGTSHYFSALSDLYHFYGLYSARKYVEQFANGITIISLYLNPPPIEHSILQVMKEASLLYCLPDNPFFGKNPHAVQEATYAYCGWIFAQHFCNRLGSAYLALRGVLNETDAAHAEVLNNIKRRFREETFTRQSIEEVILSRPDIIRMLYVNFAMTHLTDAELYDRIRRTAGNKHELQIFESFLMFNKHVLKTNFYQPTKVALSFRLEPGFLPEVEYPRKPFGMFFIVGSDFRGFHVRFKDVARGGIRIVRSKGKENYSINQRMLFDENYALASTQNLKNKDIPEGGAKGTIL--PSLDASPKLCFEKYIDAIVDLLIPGQTPGIKEPIVDLYGKPEILFLGPDEGTADLMDWAAIHARERGAAWWKSFTTGKSAKLGGVPHDTYGMTSLSVRQYVLGIYKHLGLREKDVTKVQTGGPDGDLGSNEILLSNDKTVAVIDGSGVLADPAGLDREELRRLARKRVMVSHFDKSKLSKDGYLVLVEDQDVKLPSGEIVPDGLDFRNNAHFRDIFVPCGGRPEAVNISNVAALLAEGKPHFKYIVEGANLFFTQQARLYLEKRKVIMFKDSSANKGGVTCSSLDVLAGLALTDTEHSELMTGQPSEFYQSYVRDIQRKIGENAAAEFLCIWREYERLGPRAVISDELSQTITDLQNELESSLFDDVRARQGVLKEAIPATLRDKLGLETLMKRLPEAYQRALFASYVASKFIYTCGVRASNVDFYRFQAEALIRCSAIALELVKAHDD------RSVNLNALRAQQSKRFQYGGVPRLVDIIAAVPDEHKKALLPKLRARPIRTASGIAVVAVMCKPHRCPHIAMTGNICVYCPGGPDSDFDYSTQSYTGYEPTSMRAIRARYDPYEQTRGRVEQLKSLGHSVDKVEFIVMGGTFMSMPEDYRNGFIAQLHNALSGATTRDVDEAVRFSEQSRSKAIGITIETRPDYCLRPHLSQMLRYGCTRLEIGVQSVYEDVARDTNRGHTVRAVSESFHLAKDAGFKVVAHMMPDLPNIGVERDLEQFKEYFENPAFRSDGLKIYPTLVIRGTGLYELWRTGKYKNYTPNVLVDVVARILALVPPWTRVYRVQRDIPLPLVTSGCENGNLRELALQRMKDFGTECRDVRFREVGIHEIHHKVKPESVELLRRDYTANGGWETFLSYEDPERDILVGLLRLRKCSDEGTYRPELVGPGVSIVRELHVYGTAVPVHGRDPTKFQHQGFGTLLMEEAECIARDEHGSCKIAVISGVGTRDYYRRLGYELDGPYMSKSLDSPKTTATQASAAQLRANRRNAAKQAQTKKRQSLVSAMRLFSGVDGTPRVVAVVPLCADVSAQASVKALAAALDVDRLRAERFKTSIQFGKLYNTLDAAKAADYTLLVLSPVTEVEEWGDTLLRCLQAQGLPEVVTVVGPEHGVD-AKAKAGILKSLLSFVQYFVPAQSRVFALDAPSDATNALRALCEGLPADVRWREGRGWLLAEAVQWGFVRGAGLSANRLVHLPGFGDYQISKILSAPLPRGGKGRVNDDADISTNEPDTMANEMRDAGT---NTNGDAKRVPKGTSEYQAAWILEGDDDDSDDGDDEEADFESHFEDLPMDEEKQLDSWRRAKEEEEDLQFPDEIDTPQDVPAHTRFQRYRGLRSFRTSPWDPYENL---PLDYARIFQDFKRTERAIMRCDDDAGVQAGVRVEVFVPFVLFGLFRHEHKMAVLNFTIQRNTEVRSKDPLVLCVGPRRFAVNPIFSQGKGVNNVHKFERFLRAGATTVATVFAPVVFGHQPCVLLQPRLVATGSFLHSDPTRIVAKRAVLTGHPYKVHKKTATIRYMFFNPEDVMYYKPIQLHTKYGRVGHIRESLGTHGYFKAHFDQPINQMDTVCMSL
>Punctulariastrigosozonata
GPIVNIRRDVDDKFYRYRMPLLMTKIEGKGNGIKTVIPNMSDVARALSRPPTYPTKFFGCELGAQTSFDEKNDRYIVNGAHQADRMRELLDNFIEKFVLCKSCKNPETDLIIIIRDCKACGQRTGVDMRHKLTTFILKKKSKKAKGNT-------AESDDESKRIKAEAALAKDDWSADTSEEAVKARMAKMGAAMGNLNDSEGEDE---NSPYAQLGHWVSENRDA-------GAVAVFKKVQDLGLEKKHKAVQVLVQTLFTENIVEVETYAPVFAKMVKHQKSLLGGLERFGYDHQDIPKILMAFYQVDVLDEDVVQQWGTHVSKKYVDKDTSKRVRKASEPFLKWLEEADPSLHRIKNESGYSTPVFKEKEEQRGFIPAPLVPNEVNWFYTSLGIDDTYFSSTAVDVIADHIIALFGAKVLAYTKHDPVIDLEKVDRGATFIHTSAPGKTATDGPGCESRIDELYLDFRLETFRSAGSIASQQLRCYFVNRCHFSNGKTIRSVSDASFLEKASENTLEIYQRVMWSVQERYGPVIEVFEVEGSRERRLVIGYKMGATKGFFSALSNLYHFYDLYSVRKYVEQFSNGITIISLYLNPPPIEHSIFQVMKEASLLYCLPDNPFFKVDEKPVQEATYAYCGWIFAQHFCNRLGPSYLALKNILNEADPAHAEVLNAIKRRFREETFTRESIAQVIHAHADLIRQLYVNFAMTHLSDEQLYDKIRRTVPNKNDLQVLEAFLIFNKHILKTNFYQPTKVALSFRLAPTFLPSVEYPKTPFGMFFVIGNEFRGFHLRFKDVARGGIRIVRSRNKENYSINQRMLFDENYGLASTQNLKNKDIPEGGAKGTIL--PSLGADPRLCFEKYVDAIVDLLIPGQTPGIKERLVDLYGKPEILFFGPDEGTADMMDWAALHARSRGATWWKSFTTGKSETLGGVPHDTYGMTSLSIRQYVLGIYKQLGLKESEITKVQTGGPDGDLGSNEILLSSDKTVAIIDGSGVLADPVGIDREELVRLAKLRKPVAFFDTSKLSSQGYLVKVEEHDVKLPSGEVIVDGTDFRNTAHLRDLLVPCGGRPEAVNISNVAALVSEGKPHFKYIVEGANLFLTQQARLYLEKRKVILFKDSSANKGGVTSSSLEVLAGLALSTDEYVNLMIGEPSAFYQSYVKDIQAKIAENAAAEFSCIWKEHARLGPRTLISDELSSRLNELTDELESDLFEDAPSRRGVMRRAIPKTLVDEVGLETLLRRLPEPYQRALFSSWVASHFIYKYGVNGSSVDFFHFQAEQLLRTSGIAAELIKAHDA------QTVSLNEIRARLSKKFGFGGVPRLVDIISAIPDEYKKDLLPKLRARPIRTASGIAVVAVMCKPHRCPHIAMTGNICVYCPGGPDSDFDYSTQSYTGYEPTSMRAIRARYDPYEQTRGRVEQLKALGHSVDKVEFIIMGGTFMSMPQDYREKFVAQLHNALSGFTGTDVDEAVKFSERSKSKAIGITIETRPDYCLKPHLSQMLRYGCTRLEIGVQSVYEDVARDTNRGHTVRAVTESFHLAKDAGFKVVAHMMPDLPNVGVERDLEQFKEFFENPAFRSDGLKIYPTLVIRGTGLYELWRTGRYKNYTPNVLVDVVARIMALVPPWTRVYRVQRDIPLPLVTSGCENGNLRELALNRMKDFGAECRDVRFREVGIHEIHHKVRPESVELLRRDYTANGGWETFLSYEDPERDILVGLLRLRKCSDEGTFRPELVEGGCSIVRELHVYGTAVPVHGRDPTKFQHQGFGTLLMEEAERIARDEHGSIKLAVISGVGTRDYYRKLGYELDGPYMSKSLLSPKASNGQNTASQTRLNRRNNAKQIQVKKRQAIVSATRLFSGPDGVPRIIAVIPLAEDVSARHVSSALATGLESEKIRAERFKTSLQFRSLYAALDAAKVADYVVFVLSPVTEVDAWGDTLLRTLQSQGMPEVVSVVAPHPSVD-SKARPGILKSLLSFMQYFVPSQNRVFDLSQNRDVLNAVRAVCEGKPGEARWRDGRCYLMGEQVNWGVLRGGPLSANRLVHIPNYGDFQIQKILSSPAPKASKIPDVSSADISENDPDDMANEMQGNVVGNGLTFGDEKKVPKGWSSYQAAWIVDDDDEGVEMEDEEMMDLESQFQDLDMDEEKQLDTWRRQREEADDLQFPDEIDTPMEVPARTRFQRYRGLRSFRTSPWDPYENL---PRDYARIFQDFKRTERNVLRREDDGAVEPGTRVTVYLPFVVFGLLQHEHKKTVLNFTVQRNTEVRSKDQLILCVGPRRLIVNPVYSQAKGSNNVHKFERYLRHGVTSIATVYGPAVFGKQPCMLLRPELVASGAFVNPDPTRIIAKRIILTGHPFKVHKKTATVRYMFFNADDVNYFAPVQLHTKYGRTGHIRESLGTHGYFKAYFDGPINQMDTVCMSL
>Trametesversicolor
MAVVNIRRDVDDKFYRYRMPVLLTKIEGKGNGIKTVIPNMSDVARALSRPPTYPTKFFGCELGAQTVLDEKNDRYIVNGAHDAAKLRELLDGFIEKFVLCKACKNPETDLIIIIRDCKACGERTGVDMRHKLTTYIIKKNPKKSKR---------GESDDETKRIRAEAAIAKEDWSADTSPEAVRARMKAVEASLASVSAGEEDSDEDADSPFSQLGHWISDNRD-------IGAVEIYKKAEELGIAKKHNTVQVISQTLFTEDIVEIPKYAPLFVKMVKHQKALLGGIERFGVLHPDIPKILMEFYQVDVLDEELLKQWGTHVSKKYVDRDTSKKVRKASEPFLKWLDEAEEVSHRLKNVPGYTTPVFAGKEEQRGFIPRELVVNEVNWFYTHLGIDDTYFQSESVEVISDHIIALFGAKVLAYTKHDPVIDLEKIDNGATFIHSSSPGKTSTEGPGCETRIDELFLDFRLETYRSQGSIASQQLRCYFVNKCNFTDEKTIRTVSDPIFLEKASENTLEIYQRVMWNVEQRFGPVIEVFEVEGSRERRMVIGYKMNGTKKFFSALSNLYHFYSLYSARKYVEQFSNGITIISLYLNPPPIEHSIFQVMKEASLLYCLPDNPFFYAGKHAVQEATYAYCGWVFAQHFCNRLGQAYLALKGVLDETNPTHASVLNDIKRRFREETFTRESIAEVIHAHADLINLLYVNFAMTHLTDTELYDRIRRTVPNKHELQVLESFLIFNKHVLKTNFYQPTKVALSFRLAPDFLPEVEYPRKPFGMFFVIGGEFRGFHLRFKDVARGGIRIVMSRNRENYSINQRMLFDENYGLASTQTLKNKDIPEGGAKGTIL--PSLGENPKLCFEKYVDAMIDLLIPGQTPGIKERLVDLYGKPELLFFGPDEGTADLMDWAALHARARGAAWWKSFTTGKSETLGGVPHDVYGMTSLSVRQYVLGIYKQLGLREKDITKVQTGGPDGDLGSNEILLSSDKTVAIIDGSGVLHDPAGLNREELVRLAKARKPVGFFDKSKLSKDGYLVKVEDQDVKLPSGEVVLDGTDFRNGAHLRDLFVPCGGRPEAVNISNVAALVSEGKPHFKYIVEGANLFLTQQARLFLEKRKVVLFKDSSANKGGVTSSSLEVLAGLSLSSEEYLEHMIGKPSPFYQSYVRDIQQKITENAAAEFACIWREHARLQPRTIISDELSSKLNDLQEELESDLFNDEPSKRGVMRRAIPKTLVDQVGLDALLGRLPVTYQRALFSSWVASHFIYKYGVNASSVDFFHFQAEQLLRTSGIAAELIKAHDA------TTVSLNELRAKMSKKYGFGGVPRLVDIISAIPDDYKKALLPKLKARPIRTASGIAVVAVMCKPHRCPHIAMTGNICVYCPGGPDSDFDYSTQSYTGYEPTSMRAIRARYDPYEQTRGRVEQLKSLGHNVDKVEFIVMGGTFMSMPEEYRNTFIAQLHNALSGYTGLDVDEAVRYSELSKSKAIGITIETRPDYCLRPHLSQMLRYGCTRLEIGVQSVYEDVARDTNRGHTVRAVTESFHLAKDAGFKVVAHMMPDLPNVGVERDLEQFKEYFENPAFRSDGLKIYPTLVIRGTGLYELWRTGRYKNYTPNVLVDVVARILALVPPWTRVYRVQRDIPLPLVTSGCENGNLRELALNRMKDFGAECRDVRFREVGIHEIHHKVRPESVELLRRDYAANGGWETFLSYEDPERDILIGLLRLRKCSEEGTFRPELVEGGCSIVRELHVYGTAVPVHGRDPTKFQHQGFGTLLMEEAERIAREEHGSVKLAVISGVGTRDYYRRLGYELDGPYMSKSLLSPKARAANAAAAQLRTNRRNSAKQVQLKKRQSLVSATRIFSGTDGAPRIVAIVPLTEDVSTRDVSARLAQAIDTAKLRADRFKTSAQFRQLYATLDACKVADYVIFVLSPNVEVNQWGDTLLRTLQAQGLPEVITVVASDEPME-AKEKSGVMKSLLSFIQYFVPSQMKIYDMHHAADALNAVRALCEGKPSDVKWREGRSYILGEKVEWGVVRGAHLSANRLVHIPNHGDFQIVKILSAPLPRITKSPDPEDADVSSNDPDDMANEMQNG-----ANGQDERKIPKGMSEYQAAWIMESDEDGEDDAEEEEMGTD-AFQDLDADEEEQLQSWRRKREEEDDAAFPDEIDTPIDVAARTRFQRFRGLRSFRTSPWDPYENL---PRDYARIFQDFKRTERAVKRREEDAGVEAGTRVTIFIPFVAFSLLQHEHKKTVLNFAVQRNTEVRSKDPLILCLGPRRLRVNPIYSQGKGANNAHKFERYLRHGVTDVATIYGPVVYGKQPCTLLRPELVAMGSFLSPDTTRIVAKRLVLTGHPYKIHKKTATIRYMFFNRDDVEYFKPIQLHTKYGRTGHIKEPLGTHGYFKAHFDGPISQMDTVCMAL
>Plicaturopsiscrispa
AGVVNIRRDVDDKFYRYRMPVLLTKIEGKGNGIKTVIPNMADVARALSRPPTYPTKFFGCELGAQTSVDEKNDRYIVNGAHDAARLRELLDGFIEKFVLCRACKNPETDLVVIVRDCKACGELTGVDMRHKLTTFILKKNAKKGK----------GGSDDETQRIKAEAALAKEDWSVDTSEEAVRARVKALEGSMAAAVDEGGDDDDGADGPYGVLGVWIEENRAD------AGAVQVYKKAQELGIEKKHKTVLVLIQALFDTNVVQIPTYAPLLVKMVKHQKALLGGVERLGIAHPEVPKILMALYQVGVLDEEVVTQWGTHVSKKYVDKDISKRVRKASEPFLKWLEEADTSLQRVKNLPGYTTPVFKGKEEQRGFIPRELVANEVNWFYSQLGIDDTYFRNESKDVISDHIIALFGAKVLAYTKHDPVIDLENIDKGATFIHTSPPGRTSTEGPGCETRIDALYLDYRLETFRSTGSIASQQLRCYFISKCNFPDGKTIRSVSDSIFLEKASEHTLDIYQQIMWNVEARYGPVIEVFEVEGTRERRLVIGYKMGGTTSFFSALSNLYHFYSLYSARKYVEQFSNGITIISLYLNPPPIEHSIFQILKEASLLYCLPDNPFFLGNSHAVQEATYAYCGWIFAQHFCNRLGPAYLQLRNVLDETNPAHAEVLNDIKRRFREETFTRESIAQVIHAHPELIRLLYVNFAMIHLSDDDLYDKIRRAVPNKHELQVLESFLIFNKHVLKTNFYQPTKVALSFRLAPDFLPEIEYPKKPFGMFIVIGNEFRGFHIRFRDVARGGIRIVMSRNKENYSINQRMLFDENYGLASTQSLKNKDIPEGGAKGTIL--PSIGASPRLCFEKYVDAIIDLLIPGQSPGIKERLVDLYGKPELLFFGPDEGTADMMDWAALHARSRGATWWKSFTTGKSQTLGGVPHDTYGMTSLSIRQYVLGIYKQLGLREKDITKVQTGGPDGDLGSNEILLSSDKTVAIIDGSGVLADPAGLDREELIRLAKLRVPVSNFDKSKLSKAGYLVKVEEQDVKLPSGEVIPDGTDFRNGAHLRDLFVPCGGRPEAVNISNVAALISEGKPHFKYVVEGANLFLTQQARLHLEKRKVVLFKDSSTNKGGVTSSSLEVLAGLALSTQEYIDLMVGKPSAFYQSYVKDVQKKITENAAAEFQCLWREHTRLQPRTTISDELSITLNDLQAELESDLFDDVPSRRGVIGRAIPKTLVDQVGLDTLLERLPEPYQRALFSSWVASHFIYKYGVHGSSVDFFHFQAEQLLRTSGIAAELIKAHDA------ATVSLNELRARISKKFGFGGVPRLVDIISAIPDDYKKALLPKLKARPIRTASGIAVVAVMCKPHRCPHIAMTGNICVYCPGGPDSDFDYSTQSYTGYEPTSMRAIRARYDPYEQTRGRVEQLKSLGHSVDKVEFIVMGGTFMSMPEDYRGKFIAQLHNALSGFTGTDVDEAVRYSEQSKSKAIGITIETRPDYCLRPHLSQMLRYGCTRLEIGVQSVYEDVARDTNRGHTVRAVTESFHLAKDAGFKVVAHMMPDLPNVGVERDLEQFKEYFENPAFRSDGLKIYPTLVIRGTGLYELWRTGRYKNYTPNVLVDVVARILALVPPWTRVYRVQRDIPLPLVTSGCENGNLRELALNRMKDFGAECRDVRFREVGIHEIHNKVRPEAVELLRRDYTANGGWETFLSYEDPERDILVGLLRLRKCSEEGTFRPELVEGGCSIVRELHVYGTAVPVHGRDPTKFQHQGFGTLLMEEAERIAREEHGSIKLAVISGVGTRDYYRKLGYELDGPYMSKSLLSPKSAPSSNAAAQSRLNRRNNAKQSQAKKRNTLVSARRIFNGVDGAPRIVAVVPLCPDVDARSTATSFADALGVPKLRADRFKTSIQFKDLYATLDACKAADYVVFVLSSSVEVDTWGDTLLRALQAQGLPDVVSVVSPSPSSIDVKARAGVLKSLLSFMQYFVPAQTRIFDLHADADRLNAVRAISEGTPADVRWREGRPWIVGENVEWGVVRGARLSANRLVHLPNYGDFQVSKIMSAPLPRQTKTPDTSSADVSSNDPDDLANEMDGG-----PISEHSRRIPKGMSEYQAAWIIDEDEEEEERGVEEEMESESAFQELDAEEEAQLETWRRQREEETDLNFPDEIDTPKEIPARTRFQRYRGMRSFRTSPWDPYENL---PRDYARIFQDFKRTERGVRRRQEVGAVEPGVRVTLYLPFVLFGLLQHEHKKTVLNFTVQRNTEVRSKDPLILCVGPRRIRVNPIYSQGKGANNTHKFERFLRHGLTSVATIYGPVVFGKQPCVLLKPELVATGTFMNPDTTRVIAKRIILTGHPFKVHKKTATVRYMFFNSDDVHYFKPIQLHTKHGRLGHIRESLGTHGYLKAHFDGPINQMDTVCMSL
>Agaricusbisporus
GPTVNIRRDVDDKFYRYRMPLLTTKIEGKGNGIKTVVPNMADVARALTRPPAYPTKFFGCELGAQTSFDEKNDRYIVNGAHDANRLRELLDGFIEKFVLCKSCKNPETDLVIIIRDCKACGERTGVDMRHKLTTFILKVKSKKDKKRN-------AESDDETRKIKAEAAIVKEDWAADTSPEAVKQRMKALESSMAAVGDDGSDED--VNSPYTQLGKWVEENRDD-VESPKVFSVELYKKVQEFGIEKKHKTLLVLMQALFTEEATEIKSYLVLFKKMVRHQKALLGGLERLGLMQPSVPKLLMEFYQADILEEEVITQWGTHVSRKYVDKDTSKKVRKASEPFLKWLAEAELNSKTPLNMPGYTTPVFKGKEEQRGFIPRELVAGEVNWFYSNLGIDDTYFQNESHEVISDHILALFGAKIMAYTKHDPVIDLERIDNSATFIHSSAPGLTSTEGPGCEARIDELFLDYRLETFRSAGSIASQQLRCYFVTKCDFVPGQTIRSVSDSNFLERATKNTLDIYQKVMSNVETRHGPVIEVYEVEGTRKRRLVIGYKMGATSRFFSALSNLYHFYSLYSTGKYVEQFANGITIISIYLNPPPIENSIYQVMKEASLLFCLPDNPFFLPKSHAVQEATYAYCGWVFAQHFCNRLGPAYLQLKNVLNESDPTHAEVLNNIKRRFREETFTRESIAQAIHAYPNLIRLLYVNFAMSHLSDEELYDKIRRSVPNKQELQVLESFLIFNKHVLKTNFYQSTKVALSFRLTPEFLPEVEYPKTPFGVFFVIGNEFRGFHIRFRDVARGGIRLVMSRNRENYSINQRMLFDENYNLASTQSLKNKDIPEGGAKGTIL--PSLGAHPRRCFEKYVDAIIDLLIPGQTPGIKEPLVDLFGKPEILFFGPDEGTAEMMDWAALHARERGATWWKSFTTGKTATLGGVPHDTYGMTSRSIRQYVLGIYSKLGLREKDITKVQTGGPDGDLGSNEILLSSDKTIAIIDGSGVLHDPVGINRAELIKLAKARLTVGHFDVSKLSENGYLVKVEQHDVKLPSGEIVLDGTDFRNTAHLRDLFVPCGGRPESVNISNMNALIEDGKPYFKYVVEGANLFFTQQARLHLEKRKVVLFKDSSTNKGGVTSSSLEVLAGLALSTEEYTNLMIGKPSTFYQNYVKDIQAIIVDNAAAEFQCLWKEHTRLGPRTQISDELSSTLNSLQAELESDLFDDEPSRRGVMRRAIPKTLVDEIGLDTLLKRLPDAYQRALFSSYVAAHFIYKYGVNASSVDFFHFQAEQLLRTSGIAAELIKAHDS------TSVSLNEIRARVSKKHAFGGVPRLVDIISAIPDDYKKALLPKLKARPIRTASGIAVVAVMCKPHRCPHIAMTGNICVYCPGGPDSDFDYSTQSYTGYEPTSMRAIRARYDPYEQTRGRVEQLKSLGHNVDKVEFIIMGGTFMSMPEDYRNKFIAQLHNALSGYTGLDVDEAVRFSEQSKSKAIGITIETRPDYCLRPHLSQMLRYGCTRLEVGVQSVYEDVARDTNRGHTVRAVSESFHLAKDAGFKVVAHMMPDLPNVGVERDLEQFKEYFENPAFRSDGLKIYPTLVIRGTGLYELWRTGRYKNYTPNVLVDVVARILALVPPWTRVYRVQRDIPLPLVTSGCENGNLRELALNRMKDFGAVCRDVRFREVGIHEIHHKVRPESVELLRRDYTANGGWETFLSYEDPEKDILVGLLRLRKCSEEGTFRPELVEGGCSIVRELHVYGTAVPVHGRDPTKFQHQGFGTLLMEEAERIAREEHGSVKIAVISGVGTRDYYRKLGYELDGPYMSKTLV-------------------------------------------------------MEDAVSSNSISFFPFLL---YPRADRFKTSLQFGQYYDALDACKVADYVVFVLSPTVEVDTWGDTLLRSLQTQGLPEVVSVMAPNTLMDP-KSRSGIMKSLLSFMQYFVPTQTKVFDLNVSSDRTNALRTLSEGTPGDPRWRDGRTWVLGEAAEWGVVRGAALSANRLMHLPNFGDYQISKIFSAPLPRQHSKPDHDEADISSNDPDDMANEMNAV-----SGDGQEKRIPKGMSEYQAAWIVDETDDEDDMEEQEETESAIDFEDLDLEEEGQLEKWRRKREEDDDLQFPDELDTPQDVPARTRFQRYRGLRSFRTSPWDPYENL---PRDYARIFQDFKRTERSVRRKSEEDNVEPGTRVTIHLLVILFSLFQHEHKKSVLHFTVQRNTEVRSKDPMILCVGPRRFVINPIYSQGKGPNNVHKFERFFRHGVTNVATTYGPIVYGNQSCMLLRPHLVAMGSFLNPDTTRIIAKRIILTGHPFKVHKKTATVRYMFFNADDVLYFKPIQLHTKHGRTGHIRQSLGTHGYLKAHFDGPINQMDTVCMPL
>Pleurotusostreatus
GGIVNIRRDVDDKFYRYRMPLLTTKIEGKGNGIKTVVPNMSDVARALSRPPTYTTKFFGCELGAQTSFDEKNDRYIVNGAHDANRLRELLDVFIDKFVLCKACKNPETELVIIIRDCKACGERTGIDMRHKLTTFILKVKSKKSKKGG-------AESDDESRRIKAEAALAKEDWSADTSPEAVRARQ-ALEAGVAALAGDDDGSDEDVNSPYSQLGRWITENHDD---DAKAFSIAIYKKAEEFGIEKKHKTVLVIVQALFDADIVQIPKYAALLAKMVKHQKALLGGIERLGISHPEVPKILMALYQIDVLDEEVITQWGTHVSKKYVDKDTSKKVRKASEPFLQWLAEADPSTHRIKNLPGYTTPVFKGKEEQRGFIPQELVGGEVNWFYTGLGIDDTYFSNESREVIVDHIIALFGAKILAYTKHDPVIDLEKIDNGATFIHTSAPGCTTTQGPGCEARIDELFLDYRLETFRSAGSIASQQLRCYFVTKCNFPEQKTIRQVSDPIFLEKATENTLEIYQKVIWNVESRYGPVMEVFEVEGSRERRLVIGYKMGGTSRFFSALSNLYHYYQLYSTRKYVEQFSNGITIISLYLNPPPIEHSIYQVMKEASLLYCLPDNPFFLPNAQAVQEAMYAYCGWIFAQHFCNRLGNSYLQLKNLLDESNPAHAEVLNDIKRRFREETFTRESIAQVIHAHTNLIQLLYVNFAMVHLNDEELHDLMRRTVTNKHELQVLESFLIFNKHVLKTNFYQPTKVALSFRLAPDFLPEVEYPKKPFGMFIVIGNEFRGFHIRFRDVARGGIRLVRSRNKENYSINQRQLFDENYGLASTQSLKNKDIPEGGAKGTIL--PSLGANPRLCFEKYVDAIIDLLIPGQTPGIKEKLADLYGKPELLFFGPDEGTADMMDWAALHARSRGATWWKSFTTGKSEHLGGVPHDAYGMTSLSIRQYVLGIYKQLGLREKDITKVQTGGPDGDLGSNEILLSSDKTVAIIDGSGVLADPAGINREELIRLAKLRVPIGNFDTSKLSKDGYLVKVDDQDVKLPTGEVVFNGTDFRNVAHLRDLFVPCGGRPEAVNVSNMAALVSEGKPHFKYIVEGANLFLTQQARLYLEKRKVILFKDSSANKGGVTSSSLEVLAGLALDTQEYVDLMIGKPSPFYQSYVKDIQSKIVENAAAEFHCIWREHSRLQPRTTISDELSSTLNNLQAELESDLFDDLPSRRGVIQRAIPKTLVDQVGLDVLMKRLPEAYQRALFSSWVSSHFIYKYGVNASSVDFFHFQAETLLRTSGIAAELIKAHDD------QSVSLNEIRLKISKKYSYGGVPRLVDIISAIPDEYKKALLPRLRARPIRTASGIAVVAVMCKPHRCPHIAMTGNICVYCPGGPDSDFDYSTQSYTGYEPTSMRAIRARYDPYEQTRGRVEQLKSLGHSVDKVEFIIMGGTFMSMPEDYRGKFVAQLHNALSGFTGTDVDEAVRYSEQSKSKAIGITIETRPDYCLRPHLSQMLRYGCTRLEIGVQSVYEDVARDTNRGHTVRAVSESFHLAKDAGFKVVAHMMPDLPNVGLERDLEQFKEYFENPAFRSDGLKIYPTLVIRGTGLYELWKTGKYKNYTPNVLVDVVARILALVPPWTRVYRVQRDIPLPLVSSGCDNGNLRELALNRMKDFGAECRDVRFREVGIHEIHHKVRPESVELLRRDYTANGGWETFLSYEDPEKDILVGLLRLRKCSEEGTFRPELVFGGCSIVRELHVYGTAIPVHGRDPTKFQHQGFGTLLMEEAERIAREEHGSVKLAVISGVGTRDYYRKLGYELDGPYMSKSLLSPKTIHGSPNAAQTRLNRKNHAKQVQAHKRSAIVSATRLFNGVDGAPRIVAVVPLCPDVSTQETVKSMAEALDQNKLRAERFRTSLQFKSFYATLDACKVADHVVFVLSPTVEVDTFGDTLLRTLQAQGLPDVISVIPPTSSLVDTKTKPGILKSLLSFVQYFVPTQTRIFDLSSGSDRVNAIRTMADGKPADVRWREGRAWVLGEHVEWGVVRGTSLSANRLVHLPNYGDFQISKILSAPLPSTSHKPDPSDADVSSNEPDDMANEMNGT--GNGTDGADAKRVPKGMSEYQAAWIVETEDEGGEAGEMDGDDQDMHFEDLDNEEEEQLQTWRRTLEEQDDLQFPDEVDTPKDTPAHLRFQRYRGLQSFRTSPWDPYENL---PRDYARIFQDFKRTERGVRKRMEVGVVEPGVRVTIYIP-VLFSLMQHEHKMSTLNFTVQRNTEVRSKDPLILCVGPRRLHINPIYSQGKGANNVHKFERFLRPGITTVATTYGPVVFGNQPCVLLRPHLVAMGSFLNPDTTRVIAKRIILTGHPFKVHKKTATVRYMFFNRDDVHYYKPIQLHTKYGRTGHIRESLGTHGYFKAHFDGPINQMDTVCMSL
>Gymnopusluxurians
AGIVNIRRDVDDKFYRYRMPLLTTKIEGKGNGIKTVIPNMADVARALSRPPTYPTKFFGCELGAQTSFDEKNERYIVNGAHDANRLRELLDGFIDKFVLCKSCKNPETELVIIIRDCKACGERTGVDMRHKLTTFILKVKVKKGKKKT-------AESDDETKKIKAEAALAKEDWSADTSPEAVKQRIKALEGGLAAASDDGSDDD--ANSPYSQLGTWVEENRDG-DEDTKAFLVSVYKKAEDLGIESKHKSIAVLVQALFTENVLEIPKYAPLFAKMVKHQKALLGGMECLGLSHPDVPKILMAFYQSDILEEEVITSWGTHVSKKYVDKETSKKVRKASEPFLKWLEEADGTPNRVKNLPGYTTPVFKGKEEQRGFIPQELVANEVNWFYSNLGIDDTYFHNESREVICDHIIALFGAKVLAYTKHDPVIDLEKIDNGATFIHTSPPGITSTEGPGCELRIDTLFLDYRLETFRSTGSIASQQLRCYFVNKCVFADGRTIKSVSDKSFLEKATENTLEIYQKVMWDVERRYGPVMDVFEVEGSRERRLVIGYKMGGTRTFFSALSNLYHFYSLYSARKYVEQFANGITIISLYLNPPPIENSIFQVMKEASLLYCLPENPFFLPNAHAVQEATYAYCGWIFAQHFCNRLGPAYLQLKNVLDENDPEHAEVLNNIKRRFREETFTRESIEQVIQAHPDLIRLLYVNFAMVHLSDEELYDKMRRTVTNKHELQVLESFLIFNKHILKTNFYQPTKVALSFRLAPDFLPEVEYPRSPFGMFFVIGNEFRGFHIRFRDVARGGIRIVMSRNKEMYSINQRMLFDENYNLASTQSLKNKDIPEGGAKGTIL--PSIGATPRLCFEKYVDAIVDLLIPGQTPGIKETLVDLYGKPELLFFGPDEGTADMMDWAALHARDRGATWWKSFTTGKSQTLGGVPHDTYGMTSLSIRQYVLGIYKQLGLKEKDITKVQTGGPDGDLGSNEILLSSDKTVAVIDGSGVLADPVGLDREELVRLAKLRLPVGHFNKSKLSKDGYLVKVEEQDVKLPSGEIVLDGTDFRNGAHLRDLFVPCGGRPEAVNISNMAALFSDGKPHFKYIVEGANLFLTQQARLFLEKRKVIVFKDSSTNKGGVTSSSLEVLAGLALSTQEYVDLMIGKPSEFYQSYVKDIQEKISENAAAEFYCIWKEHSRLQPRTAISDELSSTLNNLQAELESDLFDDIPSRNGVLRRAIPKTLVDKIGLETLLKRLPETYQRALFSSWVASHFIYKYGVNGSSVDFFHFQAEVLLRTSGIASELIKAHDS------QVTSLNVLRAKISKKYGYGGVPRLVDIISAIPDEYKKVLVPRLRARPIRTASGIAVVAVMCKPHRCPHIAMTGNICVYCPGGPDSDFDYSTQSYTGYEPTSMRAIRARYDPYEQTRGRVEQLKSLGHSVDKVEFIIMGGTFMSMPEDYRSKFVAQLHNALSGFTGTDVDEAVRYSEQSTSKAIGITIETRPDYCLRPHLSQMLRYGCTRLEIGVQSVYEDVARDTNRGHTVRAVSESFHLAKDAGFKVVAHMMPDLPNVGLERDLFQFQEYFENPAFRSDGLKIYPTLVIRGTGLYELWRTGRYKNYTPNVLVDVVARILALVPPWTRVYRVQRDIPLPLVTSGCDNGNLRELALNRMKDFGAECRDVRFREVGIHEIHTKIRPSSVELLRRDYTANGGWETFLSYEDPEKDILVGLLRLRKCSEEGTFRPELLDGGCSIVRELHVYGTAVPVHGRDPTKFQHQGYGTLLMEEAERIAREEHGSVKLAVISGVGTRDYYRKLGYELDGPYMSKWLVPKLFSTTSNDAAQLRLNRRNAAKQAQQAKRQDLIGAKRLFS---KVPRIVAVVSLTEDVDCSGVIKSLAAALGEEKLNATRFKTSLQFTTFYATLDALKIADYVLLVLSGAVEVDEKGETLMRTMQSLGMPEVVAVIGPSFVTKAQKERKEIIKSLLSFTQYFVPSLSRVYDLESHSDSLNAVRALCEGTPSQVKWRTGRSYMLTDSVTWGIVRGSFLDPNRLMHLPGWGDYQIHKILSASTPSNRS-PSPDEADVSTNPPDDVEEEMQGA--NRSEHIDTEKKVPKGMSEYQAAWIVDGTDSEAD--PEEMIDTGDDFEDLPEDEEDQLASWRREQEEHTHTVFPDELDTPLDAPAQTRFARYRGLKSFRTSPWDPYENL---PVEYGRIFAGWKRSERRMIKREREEGIEPGTRVTIALPLTLFSLHQHEHKTTVLNFTVTRNTEVRSKDPLVLLIGPRKLHVNPIYSSKSSPNNVHKFERYLHHGIATMATVYGPMTFGKTSCVLLRPTLVASGTFHSPDTTRIIAKRVVLTGHPFKVHKKTATVRYMFFNPDDVKYFSPIQLYTKHGRTGNIRGSLGTHGYYKAHFDGPISQMDTVCMAL
>Schizosaccharomycescryophilus
MATINIRRDVKDSFYRYQMPKLQAKIEGKGNGIKTVITNMTDIAKALGRPPLYLTKFFGFELGAQTTIVADMDRYIVNGAHDAAKLQDMLDVFIRRFVLCASCQNPETELSIITYDCKACGYRGEIDGRHKLTGVIVK--AKKSHKHKKASRHVD--AEDETRRIRKEATINEEDWAVDTSEEAVRARVQELEGNIKDVLSRGEDDE--ADARYDEFGQWLELRLPM-------SDVDIYKKMKEENIHHKSKAIAVLVQRIIRPPFLQFKKHAALFKKLSKHERAILGGYERLESSKLQVSKVLLEIYQNDLVSEGTLEKWGAKPSKKYVSRETSKKILDSARPFLNWLAEASGNFPNKYKYFGYKPNVFAGKEEQKKSIPDGSIEDEVYRFYDHIGLDDYYFQMEPMEAIAEHIEIIYAAKVAARASHARNIHVKNENDSAIYLDSAPVTQMELDKSHIEQAISKRYLDFRLESFTSTANIENSNIHTFLVTKCNFSSSQEIAWVSDQTFLEKASEQTIQMYQNVMDTVLTRFGPAVGVFEHQQRSEIRLVIGYRRGSIMRYFPSISNLLRYYGLSSFRTYIEQFSNGVTIISYNFK-SSVEELFDQITKEASLLYCLPYTDIDSMFTLSIQEVAYAHSVRVFSEHVMNKLGSEYTSLSAILDHSNHLHVEILDTIKRRLSVLAFTRTKIHDIIVKYPQLVRMMFDQFYLQHISTEKLMETIQKTCANDEDVSVMEMFVKFNNHLLKTNFFLTTKVALSFRFDPSFLDQAQFGDPLYAMIMSVGNEFRGFHLRFRDVARGGIRLIKSANSEALNLNARGLFDENYNLANTQMLKNKDIPEGGAKGVILLNLKYQDKPALAFQKYIDSIVDLLIPNE----QEQIVDKYGKPEILFMGPDENTADLVDWATFHARNRKAPWWKSFFTGKSPSMGGIPHDKYGMTSLSVRRYVEGIYRKLNLDPTKLSKIQTGGPDGDLGSNEIKLSNENYIAVIDGSGVIYDPAGLNKSELLRLANERKMIDHFDTAKLSAEGYRVLVKDNNVRLPNGEVVNNGTTFRNTAHLRDVFVPCGGRPGAININNVDQLIEAGKPKIKYLVEGANLFVTQDAKTVLEKAGVVVIRDASANKGGVTSSSLEVLASLSFDDASFIENMCGKEPAFYTDYVNEVKEIIQENANMEFECLWETHKKQKTYTSLSSKLSELIVKLDNEIYEKLWSNKQFRNLILAKAIPKTLQKKIGLSQIIERVPEAYLRAIFSKYLASHFVYRYTTSGDPFAFFDF-NLAFLKCTEIVAELIASENQ------KVINLNALKMRISKKHQLPESPRLTDIIAAIPAYLKDSLMRKLRAKPVRTASGIAVVAVMCKPHRCPHIAMTGNVCVYCPGGPDSDFEYSTQSYTGYEPTSMRAIRARYDPYEQARGRVEQLRSLGHNVDKVEYIIMGGTFMSLPESYRHHFIANLHNALSGATTEDVDEAVRFSEQSETKCVGITIETRPDYCLDQHLDEMLRYGCTRLEVGVQSVYEDVARDTNRGHTVKAVCETFQQAKDAGYKVVTHMMPDLPNVGMERDIFQFQEYFENPAFRTDGLKLYPTLVIRGTGLYELWKTGRYKNYTPNALVDLIARILALVPPWTRIYRIQRDIPMPLVSSGVETGNLRELALNRMKDLGTKCRDIRAREVGIQEVHHKIHPEQVELLRRDYTANGGWETFLSYEDPKQDILIGLLRLRKCSEA-TYRPELNSQPTSLVRELHVYGSAVPLHSRDPKKFQHQGFGTLLLEEAERIAREEHGSEKLSVISGVGVRKYYRKLGYELEGPYMSKWL-RTGPKSIQHTS--TKADRRNTAKQIQLNKRNEAAMNNRIFGGKNGAPKVITIVPLCANVDPWSILRNLLVSVDPENTTITRFKQKLQFKNFYSLVDACKASDYVIFGLSATQEVDEFGELVVRTAQCQGISSVISVVNDMSVIDNIKIRGEVKKSLQSFMNFFFSDQDRVFASDVSQDALNVMRALCTSHPRGIFWRDSRAYLLAQSIDYGIVRGKGLDPDSLIHIQGFGDFQVNCIYDADLKTKPS-PTENQEQLETLAPNDVSMPPRGVRLDDFYYLDNEKRVPKGTSSYQAVWIPGVDEEEEQGGPEEEVEDD-MFVELNEDEETQYEDYRRMKEQQEDLEFPDELELDPKELARERLKKYRGLRSFYTSPWDAEEYDPSEPPEWRQLYKNYRNLKNKLYKQPFIGEAKPGMSVVVELMLVLYSLMAYENRTTVSHFTVMKHSEIASKEELIMQVGPRRLYVNPLYSDSGAANNLQKYYKYLQAKQPALGTIIGPIVFGGLPVTLFKLRLAATGSFLKSDTSSVIVKRAVLTGHPFKIHKKLITVRYMFFNPEDVMWFKPIQLFTKQGRTGFIKEPLGTHGYFKATFNGKLTVQDTIAMSL
>Dactylellinahaptotyla
------------------MEKLQSKIEGKGNGIKSVIVNLPSIATSLSRPPIYVVKYFGFELGAQTNAD--HDRWIINGAHDANKLQDLLDGFISKFVLCKECQNPETDLTIIIRNCKACGQRTKVDPRLKLSSYILKKKEGKEKKDKKDRKKSKAGSDDETRIITDAADGTGDGFTIDTSEKAMKERQKNELTSAVEKLDDEDDEDGAGSSSFDAFAIWFDGE---DGKPDDVDDVEIYKKLMDLGLVSKHKTLQVLPQCLFNENILQIIKRAGLLKKLVRHEKAFLGGIERLGKIQPVMPTVLHQIYDKEIVSEDAILKWGEKASKRYVDTATSKKVKAASASFLTWLAEEDG--KRIITSSGYVAPKFEGKEAQMGFIPAGFIDDEVEWFYTKLGIDDMYFKSESVETIANHILALYAGKVAAFSRADKEIRLDREADHAVYIDTSTPGLSVLNGPQYEQRIDEKYLNYRVETFRSTESLNQAQLRCYFVYQCQFSENETITKIADKTFLEKASENTKQLYGDIVQAVVERTGPVIEMFEVQGTREHRLIIGYRQRSAKGLFSAMSDLYHYYGVTSARKYVEQFSNGVTVMSLYLRPPPIEASIHQIMKEVSLLYCIPQNSFQKHFILSLQETIYAHCVSIFITHFLNRLGAEYSSLLGLLDTNNNSHTEVLTKIKRRLRQETFTAEYITEIIAEYPQLVRALYLQFANTHLKPEDLINHIRTTVANDHQATVMESFQLFNQHVLKTNFYTPTKVALSFRFNPAFLPSLEYPQPLYGMFLVIGSEFRGFHLRFRDIARGGIRIVKSRNREAYSINVRSMFDENYNLANTQQRKNKDIPEGGSKGVVLLDYNSQDKATQAFQKYIDSVLDLLLPPTSPGIKDPIVDLHGKPEILFMGPDENTANLVDWATEHARIRGAPWWKSFFTGKSPRLGGIPHDAYGMTSLSVREYVLGIYRKLKIDPARVRKMQTGGPDGDLGSNEILLSNEKYVAIVDGSGVLVDPNGLDQQELIRLAKARVMISDFDITKLSKQGYRVLVDESKIKLPNGEYVPNGTIFRNTFHLKDTFTPCGGRPEAIESGNVGQLIQDGKSKIPYIVEGANLFISQDAKLRLEKAGAILFKDASANKGGVTSSSLEVLASLSFDDAGFIENMCGTTPDFYVQYVKEVQSIIKNNARLEFEAIWTEHERTGPRSLISDDLSYAITNLDEELQTSLWNDVELRKTVLGAALPNLLVTKLGLETLSKRVPEGYLKAIFGSYLASRFIYKCGPSASPLAFYSFESERYAQCAEVANHLIQLHEE--GGKGKDVNLNSLRGTVAKKYKLTRTPPLTDIIAAVPEHYKKYIVPKLVAKPVRTSSGIAVVAVMCKPHRCPHIAFTGNICVYCPGGPDSDFEYSTQSYTGYEPTSMRAIRARYDPFEQARGRVEQLRQLGHSVDKVEYIIMGGTFMSLPESYRDWFISSLHNALSGHTTENVDEAVQFGEQSQTKCVGITIETRPDYCLDTHLSSMLRYGCTRLEIGVQSLYEDVARDTNRGHTVKAVCETFKLAKDTGYKVVSHMMPDLPNCGMERDLDQFREYFENPEFRTDGLKIYPTLVIRGTGLYELWRTGRYKNYTPNALIDLVARIMALVPPWTRIYRVQRDIPMPLVTSGVENGNLRELALARMKDFGTTCRDVRTREVGIQEIKHKVRPDQVELIRRDYTANGGWETFLSYEDPKQDILIGLLRLRQCSDR-TFRPELTGQPTSLVRELHVYGSAVPVHGRNPKKFQHQGFGTLLMEEAERIARDEHGSEKISVISGVGVRKYYASLGYYLDGPYMSKMLVNRNTKQTHAQALKSKLDRRNQARQKQIQKAIERAKEDKIFDGRNGAARIVAIVPLCADTYSEVVLNHLNVALDMESIGVDRFKQNIQYRKLLPVLDACKFADFIFFVLSATQEVDDIGDALLRAIEWQGVSTVFSLVQNLNQVEPAKRRPDVKKSLLSYMNHFFAEEDKIYAVDNPSEALNVVRSVCTQHPRGILWRDARSYMLASDLEWGTVRGKPLKADRLVQLQDGGVYQVDKVVSIPNESHRS-PTEDQDSLEQISDEVAMETRRGVLLDDHHYFDDDRRLPPGTSATQAKWIVDSDTDDSDDEDDDRATTTFMFLDLSPEEEAAIAEFRRNKEAEEDLEFPDEFELKPDEKARERLHRYRGLKDFRTSPWETSEDVPFQPKKWDVLARNYKATKLKVQREALVGGVATGSKVKVYLVTGLFSLLRHENKKAVVNYSINMSNDIKSKDELILQCGARRWKVRPLFSQGATKNNVHKYEQFLQPGRTCVATIVGEVAFGNVPVLWWKLELVGTGSFLNTDHERVIAKRRILTGHPYKIHKKMVTIRYMFFSAEDVNWFKALPLHTKRGRSGFIKESLGTHGYFKATFDNKLNPQDTVCVYL
>Arthrobotrysoligospora
MATVNIRRDVTDPFYRYKMEKLQSKIEGKGNGIKSVIVNLPSVANSLARPPIYVVKYFGFELGAQTNTGD-HDRWIINGAHEATKLQELLDGFITKFVLCKECQNPETDLSIIIRNCKACGQRTKVDPRLKLSGYILKQKDKKEKKDKKEKKKAKAGSDDETRVINDAAGDGADAFTIDTSEKAMKERQKNELTSAVEKLNDEDEEEDGGNGPYDQFAAWFDEQAKELGGVAKVDDIEIYKKLSELGLDRKHKTLQVLAQTLFDENVAQIGPRAGLLKKLVRHEKAFMGGIERLGKQYPKMPNILLPIYDKEIISEDAILKWGSKANKRYVDTATSKKVKAASEPFLTWLQEADGSTRRIITSSGYVAPKFEGKEQQMGFIPAAFIDDEVEWFYTKLGIDDMYFKSESVETIANHILALYAGKVAAFSRADKEIRLDREGDHAVYIDTSTPGVSVLEGPRYETRIDEKYLNYRVETFRSVESLSQAQLRCYFVYQCQFNENETITKIADKMFLEKASENTKELYGSIVQAVVERTGPVIEMFEVQGTREKRLIIGYRQRSAKGLFSAMSDLYHYYGVTSARKYVEQFSNGVTVMSLYLMPPPIEASIHQIMKEVSLLYCIPQNSFQKHFILSLQETIYAHCVSTFITHFLNRLGNEYSSLLSLLDSNNTAHIEVLTKIKRRLRQETFTAEYITEIISEYPQLVRPLYLQFANAHLKPEEIVNHIRTTVANDHQATVMESFQLFNQHVLKTNFYTPTKVALSFRLNPAFLPSIEYPQPLYGMFLVIGSEFRGFHLRFRDIARGGIRIVKSRNREAYSINVRSMFDENYNLANTQQRKNKDIPEGGSKGVVLLDYNSQDKATQAFQKYIDSILDLLLPPTSPGIKDPIVDLHGKPEILFMGPDENTAGLVNWATEHARIRGAPWWKSFFTGKSPRLGGIPHDEYGMTSLSVREYVLGIYRKLKIDPSLVRKMQTGGPDGDLGSNEILLSNEKYVAIVDGSGVLVDPNGLDRDELIRLAKNRVMISEFDTSKLSKQGYRVLVDESKIKLPSGEYVPNGTIFRNTFHLKDIFTPCGGRPEAIESGNVGQLIEDGKSRIPYIVEGANLFISQDAKIRLEKAGAILFKDASANKGGVTSSSLEVLASLSFDDAGFIENMCGSKPEFYGEYVKEVQNIIKNNARLEFEAIWAEHERTGPRSLISDDLSYAITNLDEELQTSLWSDVELRKNVLGAALPGLLVKKLGLETLVKRVPEGYLKAIFGSYLASRFVYRCGPSASPLAFYSFESERYAQCAAVANHLIQLHEE--GGKGKDVNLNSLRGTIAKKFKLTRTPPLTDIIAAVPEHYKKYIVPKLVAKPVRTSSGIAVVAVMCKPHRCPHIAFTGNICVYCPGGPDSDFEYSTQSYTGYEPTSMRAIRARYDPFEQARGRVEQLRQLGHSVDKVEYIIMGGTFMSLPESYRDWFISSLHNALSGHTTENVDEAVQFAEQSQTKCVGITIETRPDYCLDTHLSSMLRYGCTRLEIGVQSLYEDVARDTNRGHTVKAVCETFKLAKDTGYKVVSHMMPDLPNCGMERDLDQFREYFENPEFRTDGLKIYPTLVIRGTGLYELWRTGRYKNYTPNALIDLVARIMALVPPWTRIYRVQRDIPMPLVTSGVENGNLRELALARMKDFGTTCRDVRTREVGIQEIKHKVRPDQVELIRRDYTANGGWETFLSYEDPKQDILIGLLRLRKCSDR-TFRPELTGQPTSLVRELHVYGSAVPVHGRNPKKFQHQGFGTLLMEEAERIARDEHGSEKISVISGVGVRKYYASLGYFLDGPYMSKILVTKGGRQSPAQALKSKLDRRNQARQKQIQKAIERAKEDRIFDGRNGAPRIVAVVPLCADTYSETVLNHLNAALDLETVTVDRFKQKIQYRRLLPVLDACKYADFIFFILSATQEVDDIGESLLRAIEWQGVSTVFSLVQNLNSVEPAKRRPDVKKSLLSYINHFFAEQDKIYAVDSPTEALNAIRSVCSQHPKGILWRDARSYMLASEISWGTVRGKALKADRLVQLQDGGIYQVDKVV--SLPNELNRPTQDQD-VLEQVTDEVSMTRRGVLLDDHHYFDDDRKLPPGTSATQAKWIVDSDTDDSDAEEDDRATTTFMFLDLSPEEEAAITEFRRKKDAEDDLEFPDEFELRPEETARERLHRYRGLKDFRTSPWETSEDVPFQPKKWDSLARNYKATKLKVQREALVGGVPTGSKVKVYLITGLFGLLRHEHKKAVVNYSITLSSDIKSKDTLVLQCGSRRWKVQPLFSQGATKNNVHKYEKFLQPGRASVATLIGEVAFGNVPVLWWKLELVGTGSFLNTDHERVIAKRRIITGHPYKIHKKVVTVRYMFFNAEDVSWFKALPLHTKRGRSGFIKESLGTHGYFKATFDAKINPQDTICVYL
>Pestalotiopsisfici
LLAINPKRG-DDKFYRYKMPRLQVKVEGKGNGIKTVVVNLSTIAQSLARPGGHVIKWFGLDLGAQTNMDPPDDRWIINGAHDGETLQKSLFVFIEKYVLCDDCGNPETDLTIVRKDCKACGARSKPLVHSNLINFILKKKSKTTKAERQAARRAKAGSDDETRQINAAAEVKDDDWAVDMSEEAVKARQNRLPTEFRDKLDEDEDGEASGPTVYDELGNWILEKATETGGIDKVEDLAIYKKAKELNIEAKHKTVMVLVQALFTADIVQIPKRAGLLKQFLRHEKALMGGIECLGKKNPKSNKILYQLYDQELISEEFVRKWGSKASKKYCDLSTSRSIRKAAEPFIKWLDEADGNGHRILRTVGYIAPEFEGKVEQMGWIPDSHVDEQIEWFYNSLGIDDVYFQLETVDVIATHITSLYAAKVAARSRANQAIRLDMEADHAIYIDTSEPGKTALGGPRYETRLEAKYLDFRVETFRSPGTISKASLRCYFVYQCQFSPDETLEVISDRMFLTKATNNTKQLYGDIISLAVSRTGPVIEVFDIEDSQEKRLIVAFRSRTARGMFSALSDLYHYYGVTSTRKYVEQFSNGITVICIYLKPPPIEQSIHQITKEISLLYCIPQNKLHTLFALSLQEAIYGHSVWVFVQHFLNRLGTEYATLQEALNPSNSLHNEILSKLKRRLRTETFTPDYILEIILAYPGLVRALYASFASVHLSDANLKEKISREVSNEHEEMVMTSFRVFNNAILKTNYFTPTKVALSFRLDPVFLPEIEYPKRLYGMFLVISSEARGFHLRFRDVARGGIRIVKSRSKEAYSINARNLFDENYGLASTQQRKNKDIPEGGSKGVILLDPKQQDKGREAFEKYIDSIMDLLLPAETPGIKNPIVDLYGRQEILFMGPDENTADLVNWATEHARSRGAPWWKSFFTGKSPKLGGIPHDTYGMTTLSVREYVKGIYRKKNLDPSTVRKMQTGGPDGDLGSNEILLSNEKYTAIIDGAGVLVDPNGLDKEELLRLAKSRVMISHFDISKLSKDGYRVLCDDVNVKLPTGEVVANGTAFRNTFHLRDTFVPCGGRPESIDLVTVGKLIEDGKSKIPYIVEGANLFITQDAKLRLEAAGCILYKDASANKGGVTSSSLEVLASLSFDDEGFVANMCGQAPEFYQAYVKSVQAKICDNARLEFEAIWREHEQTGPRSILSDKLSEAITKLDEELQSDLWKDERIRRTVLADALPNLLIQKIGLDTIISRVPDAYLRAIFGSYLASRFVYEFGSAPSQFAFFDFESERFLRCADVASALIEDYESDPKKPKKDINLNSLRSKLARKHKLASLPPLTAIIAAVPEHYKKYILPKLIAKPVRSSSGIAVVAVMCKPHRCPHIAYTGNICVYCPGGPDSDFEYSTQSYTGYEPTSMRAIRARYDPFEQARGRVDQLKSLGHSVDKVEYIIMGGTFMSLAPSYREEFIAQLHNALSGYQTTNVDEAVEAGEMSNSKCVGITIETRPDYCLQPHLSDMLRYGCTRLEIGVQSLYEDVARDSNRGHTVASVAETFCLAKDAGYKVVSHMMPDLPNVGMERDIDQFKEYFENPAFRTDGLKIYPTLVIRGTGLYELWRTGRYQNYTPNALIDLVARILALVPPWTRIYRVQRDIPMPLVTSGVENGNLRELALARMKDFGTTCRDVRTREVGINEVKHNIRPNQIELIRRDYTANGGWETFLAYEDPKQDILVALLRLRKCTEKYTYREELTGQQTSMVRELHVYGTAVPVHARDPKKFQHQGFGTLLMEEAERIARDEHGSEKISVISGVGVRSYYKKLGYWLDGPYMSKWLDERGQRKTPHQQVMSKLDRRNQAKQRQAQKAREHSKETALFNGRDGAPRIVAVVPLCPDADVPAAIQKLNGSLDIERVPVDRFKQKLQYRDLTACMDAARVADFVVFLLSSEVEVDPLGELIIRSIESQGISTCFSVVQKLDQIQPAKARPDVVKSLVSFMTHFHPDQDKVYSLDSRQECSNLMRSLCSTTPKGVHWRDQRSWMLADEIQWGVVRGKGLKADRLVHVGDWGTFQIEKITAAPLATKKKRPGEDQEDTAELAPEEARMAKKGVLLDDHHYFSEDKKLPKGTSNYQAAWYLDVSDSESDAAPEDGAMSEYKFEELDEAEDAQLAAYRKHDEAQEDMEFPDEIELHPNVLARERLAKYRGLKSISTSPWNNEEDRPYEPEEWSRLLQDYQSSRNKAIREALVGGVAPGTRVHVYLPVTLFSLLRHENKRAAVNFDITHKEDIKAKEELIVQCGPRRFVINPLFSLGRTENDVHKYCRFLHPGQSATATFTGPITWGSVPTLFFKLQLVATGTARAPSTSRVVAKRVILTGHPYHIHKKVVTIRYMFFNREDVEWFKALPLWTKRGRSGYVKEALGTHGYFKANFDGRINPQDSVGVSL
>Exophialaoligosperma
MATINIRRDVTDPFYRYKMERLQSKIEGKGNGIKTVVANLPSVAASLARPPSYVIKYFGFELGAQTNTNPKDDRWIINGAHDAGKLQDSLDGFISRFVLCRSCKNPETDINIIILDCKACGQRTNVDLRHKLSGFILKKGGKKTKKEKMTRRDRAAGSDDETKQIQADAEAKEEQWAIDTSAEAIAARAKELPSDLKRSLDEDEEGEDNGTSVYDQLGTWVIDETKAKGSVSAVDDVEIYKKAKELGIESKHKTLTVLAQTIFDENIVQIPARASMLKTMIKHMKAFLGGTERFGNDHPEVPAILMSYYQHDLLSEEVAKAWGAKASKKYVDISTSRKVRQASEKFLQWLDEAEVSLHRTLSGPGYVAPKFEGKKVQMGFLPSEFIASETEWFYNALGIDDMYFSTESVEAVASNILSLYAAKLAAYARDDKEIQLAKEADHAVYIDTSKPGISMIDGPRYEQRIDEKYIDYRVESFRSNNALPEQSLRCYFVYQCQFSPDETMEQIGEKRFLQKATKNTREVYQEIITYAVQRTGPVIEMFDMQGTREKRVVIAYRQGSAMGVYSALSDLYHYYGVTSSRKYVEQFSNGITVISLYLKPPPIEAAIHQIIKEVSLLFCIPQNKLQGQFALSLQESIYAHCVHVFVQQFLNRLGSEYTSLVAALKGDSNTNAELLAKIKKRLRTETFTSEYILEIINKYPDLIRNLYLSFANTHLDHNSLSELISRTVHNQHDEMVMQYFLTFNRAVLKTNFYTPTKVALSFRLKPSFLPEHEYPQALYGMFLVIGSEFRGFHLRFRDIARGGIRIVKSRNRELYSINARTQFDENYNLANTQQRKNKDIPEGGSKGVILLDYNHQDKARVAFEKYIDSIMDLLLKPTSPGIKDPIVDLHGHQEILFMGPDENTADLVDWATEHARSRGAPWWKSFFTGKSPKLGGIPHDAYGMTTLSVRQYVLGIYRKLGLDPSQVRKLQTGGPDGDLGSNEILLGNEKYTAIVDGAGVLVDPAGLDRTELVRLAKKRVMISEYDISKLSPEGYRVLVEDTNITLPSGEKVNNGMTFRNTFHLRDLFVPCGGRPESIDLQTASKLIVDGKCTIPYIVEGANLFITQDAKLRLERAGCILYKDASANKGGVTSSSLEVLASLSFDDKGFIENMCGTVPEFYKTYVKEVQETIQNNARLEFEAIWREHEKTGPRSRLSDQLSLAITKLDEELQKELWDNEPLRLAVFKEALPKTLQAKVGLDKILQRVPGNYLKSIFGSYMASRFVYEYGATPSQFAFFDFESVRFMQCNDIARALIQEYEADDSKPKKDINLNRLRGDVARKHKLSNQPPLTGILSAVPENYKKALLPKLIAKPVRSASGIVVVAVMSKPHRCPHIAWTGHACVYCPGGPDSDFEYSTQSYTGYEPTSMRAIRARYDPFEQARGRIDQLKSLGHSVDKVEFILMGGTFMSLDKAYRDNFVAQLHNALSGYQTENVDEAVAAGEMSTIKCVGLTIETRPDFGQIDHLSDMLRYGCTRLELGVQSLYEDVARDSNRGHTVAAVVESFKFCKDAGFKVVSHMMPDLPNVGMERDIFQFEEYFENPDFRTDGLKIYPTLVIRGTGLYELWRTGRFKNYTPNALVDLVARILALVPPWTRIYRVQRDIPMPLVTSGVENGNLRELALSRMKDFGTTCRDIRTREVGINEVKNKIRPSQVELVRRDYMANDGWETFLAYEDPKQDILIGMLRLRKCTAEYTFRPELTGRPTSIVRELHVYGLAVPIHGREKSRFQHQGYGTLLMKEAERIARDEHGSEKLSVISGVGVRSYYERLGYTLDGPYMSKILNNKGQRKTPHQQAMSKLTRRNQAKQMRMNHKEKREGEEHIFQGTDGAAKHIAIVPLSRMIDSYATIKSLNQGVDISPVRIERFRRNLLYFDLLNALDVCKLADWVVFVLDAEQEFGEEEDSFLRALEGQGITNVTAVVKDIEAKVPAAKRSRHMTDLKISIGRYFPALDKLSSLDSKSDCSNLVRSMCTASTRGVRWRDDRSWMLVENVNWGTIRGKGLNPDRLVHVPGWGDFQINVIREVPKQGQKRKPTADQDELAELAPEQAEMEHKGVLLDDHHYFSDDKKLPKGTSTYQAAWYLDVSDSDSDLGPEDGGQSEYMHVDQDEEEEAQLEEFRRKKEAEEDLEFPDEIELHPDVLARERLAKYRGLKSLRTSEWNHAEDAAHEPFEYKRLLQDYKKSLNSALKESLAGGVLAGTKVEIELPASMFALLRHEHKHAVVNLNFTLNSDLKSKDEVVVQIGHRRLIINPIFSAGQTPNDVHKFDRFLHPGRTAIATFTGPLTWGSVPVLVFRLRLIGSATTLAPSSSRVVAKRVILTGHPFKIHKKLVTVRYMFFNREDVLWFAALPLWTKRGRQGFIKEPLGTHGYFKATFDGKINPLDAVGVSL
>Aureobasidiummelanogenum
GGSINIRRDISDPFYRYKMERLQSKIEGKGNGIKTVVVNLSNVAQQLARPPTYVIKYFGFELGAQTTNDPKDDRWIINGAHEASKLQDYLDGFINKFVLCRSCKNPETVISIILMDCKACGTITEADPRQKLSSFILKAKGKKDKSTKKAERRARAGSDDETRRINAEAEEKEVEWTVDMSEEAIKARARDLPDDLKRAL-EGAEDEDGEGNSYDQFGKWVLAEGEEKGGVSKLDDVEIYLKAKELGIETKHKTVAVLAQTIFDENIVQVEARSSMLKRMIKHEKSFMGGFERFGMEKPEVSAILLQFYQNDLVSEETLKAWGSKASKKYVDLATSKKVRKSAEKFIEWLETAESSHSRVLSGSGYEAPKFEGKTQQMGFLPPEFVESETQWFYNELGIDDMYFSTETSDAIVSHIHSLYAAKVAAFARDDKEIRLDKEADHAVFIDTSKPGITSVGGPRYEQRIDEKYLNYRVETFRSSSKLLDQQLRCYFVYQCSFSPEETLDLISDKRFLQKATKNTRDIYQHILESAVARTGPVIELFEIKGSREKRLVIAYKQGSALGLFSALSDLYHYYGLTSSRKYVEQFSNGYTIMSLYLRPPPIEASIHQIMKEVSLLYCVPRTKFQNHFALSLQETIYAHCVWVFVSHFLNRLGSEYNTLSAILDANNSVHAELLSKLKRRLRTETFTSDFILEIIQQFPDLVKALYLNFANAHLSDTELKNLISTTCQNEHQEMVMTAFRVFNKAVLKTNYYTPTKTALSFRLNPSFLPVEEYPQPLYGMFLVISSEFRGFHLRFRDIARGGIRIVKSRSPEAYDINARSLFDENYNLANTQQRKNKDIPEGGSKGVILLDVEHQEKASVAFEKYIDSILDLLLPPTSPGIKDPIVDLHGQQEILFMGPDENTAELVDWATEHARARGAPWWKSFFTGKSPKLGGIPHDSYGMTTLSVREYVLGIYRKLNLDQKSMRKLQTGGPDGDLGSNEILLGQEKYTAIVDGAGVLFDSEGLDREELLRLAKKRAMINQYDVSKLSPQGYRVLVEENNITLPSGEVVNNGMAFRNTFHLRDVFVPCGGRPESINLNSVNKLIVDGKSIIPYIVEGANLFITQDAKLRLEKAGCILFKDASANKGGVTSSSLEVLASLSFDNAGFIENMCGTTPEFYKAYVKQVQQTICNNARLEFEAIWRESEATGPKSVLSDRLSTAITNLDEELQTELWDNVELRRSVLKDALPGLLLEKIGLDLIIERVPENYLRAIFGSYLSSRFIYERGISASQFAFFSFESERYLRCSDVANALVEDYESDGKKPKKDLNLNTLRNNIAKKHFLSNTPPLTAIINAVPEHYKKYILPRLIAKPIRSASGIAVVAVMCKPHRCPHISYTGNICVYCPGGPDSDFEYSTQSYTGYEPTSMRAIRARYDPFEQARGRVDQIKSLGHSVDKVEYIIMGGTFMSLPVSYREEFISQLHNALSGFQATNVDEAVLAGEMSSTKCVGITIETRPDYCLDQHLSDMLRYGCTRLEIGVQSLYEDVARDTNRGHTVAAVAETFKLAKDAGFKVVSHMMPDLPNVGMERDLDQFREYFENPAFRTDGLKIYPTLVIRGTGLYELWRTGRYKNYTPNALIDLVARILALVPPWTRIYRVQRDIPMPLVTSGVENGNLRELALSRMKDFGTTCRDVRTREVGINEVKNKIRPSQVELVRRDYTANGGWETFLAYEDPKQDILIGLLRLRKCSSTHTFRPELTGQPTSLVRELHVYGSAVPVHGRDPRKFQHQGYGTLLMEEAERIARDEHGSEKLSIISGVGVRSYYAKLGYWLDGPYMSKWLKERGTRKTPHQQMMSKLDRRNQAKQKRLVKDAEHDRQTNVFHGKNAAPRICAVIPLCEDISSATAVQNLVRSVDIEKVDVARFKQKLQFRDVLDALDACRVADFVIFVLSADQEVDPLGEQMLRTIESQGVSNVITLVQGLDKIEPAKRRPQVLGSLKSFITHFFATQERVHSLDARQDCANVVRSLCTTTPKGINWREARSWMLVDDLAWGTVRGKGLKADRLLQVGDWGDFQIEKIVAASLETKKKHPSEDQDDMADLAPEETAMERKGVLLDDHHYFDEDKKMPRGTSKYQSAWYVDLSDSGSDAIPADGAPSEYMFQDRSPEDEAQLAAYRRKAEAEEDLEFPDEIELHPNVSARERLARYRGLKSLRTSVWEQDEDKPHEPAEWSRLLENYKAAQHRMISEALVGGVAPGTRVHVYVPTGIFSLLRHEHKRTSVNHSITLSSDLKSKDELIMQCGPRRLIINPLFSQGNTPNNVHKFDRYLHPGQTGMASFIGPLTWGNVPCLYMKYTLIATGTSVAPSTNRIIAKRAILTGHPYKIHKKLVTIRYMFFNEEDVAWFKAIQLWTKRGRSGYIKESLGTHGYFKATFDGKINPMDAVGMSL
>Aureobasidiumpullulans
GGSVNIRRDISDPFYRYKMERLQSKIEGKGNGIKTVVVNLSNVAQQLARPPTYVIKYFGFELGAQTTNDPKDDRWIINGAHEASKLQDYLDGFINKFVLCRSCKNPETVISIILMDCKACGTITEADPRQKLSSFILKAKGKKDKSTKKAERRARAGSDDETRRINAEAEEKEVEWTVDMSEEAIKARARDLPDDLKRAL-EGAEDEDGEGNPYDQFGKWILSEGEAKGGVSKLDDVEVYLKAKDLGIETKHKTVAVMAQTIFDENIVQVEARSSMLKRMIKHEKAFLGGFERFGMEKPEVSAILLQYYQNDLVSEETLKAWGSKASKKYVDLATSKKVRQSAQKFIEWLETAESNHSRVLSGSGYEAPKFEGKTLQMGFLPPEFVETETQWFYNELGIDDMYFSTETSDAIVSHIHSLYAAKVAAFARDDKEIRLDKEADHAVFIDTSKPGITSVGGPRYEQRIDEKYLNYRVETFRSSSKLLDQKLRCYFVYQCSFGPDETLDMISDKRFLQKATQNTRDIYQHILESAVARTGPVIELFEIKGSREKRLVIAYKQGSALGLFSALSDLYHYYGLTSSRKYVEQFSNGYTIMSLYLRPPPIEASIHQIMKEVSLLYCVPRTKFQNHFALSLQETIYAHCVWVFVSHFLNRLGSEYNTLSAILDPNNSVHAELLAKLKRRLRTETFTSDFILEIMQMYPELVKVLYLNFANTHLTDSELKNMISTTCQNEHQEMVMTAFRTFNKAVLKTNYYTPTKTALSFRLNPSFLPIEEYPQPLYGMFLIIGSEFRGFHLRFRDIARGGIRIVKSRSPEAYDINARSLFDENYNLANTQQRKNKDIPEGGSKGVILLDVEHQEKAKVAFEKYIDSILDLLLPPTSPGIKDPIVDLHGKQEILFLGPDENTAHLVDWATEHARSRNAPWWKSFFTGKSPKLGGIPHDEYGMTTLSVREYVLGIYRKLNLDQNSMRKLQTGGPDGDLGSNEILLGNEKYTAIVDGAGVLVDPNGIDRDELLRLAKERVMIHKFDASKLSPQGYRVLIEDNNVTLPSGEVVKNGTAFRNAYHLRDVFVPCGGRPESINLNSVNKLIVDGKSIIPYIVEGANLFITQDAKLRLEKAGCILFKDASANKGGVTSSSLEVLASLSFDNEGFIKNMCGTTPEFYKAYVKQVQDTIRNNARLEFEAIWRESEATGPKSILSDTLSTAITNLDEELQTELWDNVELRKSVLQDALPSLLLEKIGLDLIIERVPENYLRAIFGSYLSSRFIYERGISASQFAFFSFENERYMRCADVASALVEDYESDGKKPKKDLNLNTLRNNIAKKHFLSNTPPLTAIINAVPEHYKKYILPRLIAKPIRSASGIAVVAVMCKPHRCPHISYTGNICVYCPGGPDSDFEYSTQSYTGYEPTSMRAIRARYDPFEQARGRVDQIKSLGHSVDKVEYIIMGGTFMSLPVSYREEFISQLHNALSGFQATNVDEAVLAGEMSSTKCVGITIETRPDYCLDQHLSDMLRYGCTRLEIGVQSLYEDVARDTNRGHTVAAVAETFKLAKDAGFKVVSHMMPDLPNVGMERDLDQFREYFENPAFRTDGLKIYPTLVIRGTGLYELWRTGRYKNYTPNALIDLVARILALVPPWTRIYRVQRDIPMPLVTSGVENGNLRELALSRMKDFGTTCRDVRTREVGINEVKNKIRPSQVELVRRDYTANGGWETFLAYEDPKQDILIGLLRLRKCSSTHTFRAELTGQPTSLVRELHVYGSAVPVHGRDPRKFQHQGYGTLLMEEAERIARDEHGSEKLSIISGVGVRSYYAKLGYWLDGPYMSKWLKERGTRKTPHQQMMSKLDRRNQAKQKRLVKDAEHDRQTNVFHGKNAAPRICAVIPLCEDISSATAVQNLVRSVDIEKVDVGRFKQKLQFRDVLDALDACRVADFVIFVLSADQEVDPVGEQMLRTIESQGVSNVITLVQGLDQIEPAKRRPQVLGSLKSFITHFFATQERVHSLDARQDCANVVRSLCTTTPKGIHWREARSWMLVDDMAWGTVRGRGLKADRLLQVGDWGDFQIEKIMAAPLESKKKHPSEDQDDIADLAPEETAMERKGVLLDDHHYFDEDKKLPRGTSKYQSAWYVDVSDSGSDAVPADGAPSEYMFLDRSPEDEAQLAAYRRKAEAEEDLEFPDEIELHPNVSARERLARYRGLKSLRTSAWEQDEDKPHEPAEWSRLLENYKAAQHRMVSEALVGGVAPGTRVHVYVPTGIFSLLRHEHKRTSVNHSITLSSDLKSKDELIMQCGPRRLIINPLFSQGNTPNNVHKFDRYLHPGQTGMASFIGPLTWGNVPCLYLKYTLIATGTSVAPSTNRIIAKRAILTGHPYKIHKKLVTIRYMFFNEEDVAWFKAIQLWTKRGRSGYIKESLGTHGYFKATFDGKINPMDAVGMSL
>Aureobasidiumnamibiae
GGSVNIRRDISDPFYRYKMERLQSKIEGKGNGIKTVVVNLSNVAQQLARPPTYVIKYFGFELGAQTTNDPKDDRWIINGAHEASKLQDYLDGFINKFVLCRSCKNPETVISIILMDCKACGTITEADPRQKLSSFILKAKGKKDKSTKKAERRARAGSDDETRRINAEAEEKEVEWEIDMSEEAIKARARDLPADLKRAL-EGAEDEDGEGNPYDQFGKWILSEGEAKGGVSKLDDVEVYLKAKELGIETKHKTVAVLAQTIFDENIVQVEARSSMLKRMIKHEKAFLGGFERFGMEKPDVSAILLQYYQNDLVSEETLKAWGSKASKKYVDLPTSKKVRKSAEKFIEWLETAESNHSRVLSGSGYEAPKFEGKTQQMGFLPPEFVESETQWFYNELGIDDMYFSTETSDAIVSHIHSLYAAKVAAFARDDKEIRLDKEADHAVFIDTSKPGITSVGGPRYEQRIDEKYLNYRVETFRSSSKLLDQQLRCYFVYQCSFSPEETLDLISDKRFLQKATKNTRDIYQHILESAVARTGPVIELFEIKGSREKRLVIAFKQGSALGLFSALSDLYHYYGLTSSRKYVEQFSNGYTIMSLYLRPPPIEASIHQIMKEVSLLYCVPRTKFQNHFALSLQETIYAHCVWVFVSHFLNRLGSEYNTLSAILDANNSVHAELLSKLKRRLRTETFTSDFILEIIQQFPDLVKALYLSFANTHLSDDELKKMISTTCQNEHQEMVMTAFRVFNKAVLKTNYYTPTKTALSFRLNTSFLPIEEYPQPLYGMFLVISSEFRGFHLRFRDIARGGIRIVKSRSPEAYDINARSLFDENYNLANTQQRKNKDIPEGGSKGVILLDVEHQDKASVAFEKYIDSILDLLLPPTSPGIKDPIVDLHGKQEILFMGPDENTAGLVDWATEHARARGAPWWKSFFTGKSPKLGGIPHDAYGMTTLSVREYVLGIYRKLNLDQKSMRKLQTGGPDGDLGSNEILLGQEKYTAIVDGMGVLFDPHGLDREELLRLAKKRVMIHQYDVSKLSPQGYRVLVEENNITLPSGEVVNNGMAFRNTFHLRDVFVPCGGRPESINLNSVNKLIVDGKSIIPYIVEGANLFITQDAKLRLEKAGCILFKDASANKGGVTSSSLEVLASLSFDNAGFIENMCGTTPEFYKAYVKQVQQTICNNARLEFEAIWRESEATGPKSVLSDVLSTAITNLDEELQTELWDNVELRKSVLKDALPSLLLEKIGLDLIIERVPENYLRAIFGSYLSSRFIYERGISASQFAFFSFENERYIRCADVASALVEDYESDGKKPKKDLNLNTLRNNIAKKHFLSNTPPLTAIINAVPEHYKKYILPRLIAKPIRSASGIAVVAVMCKPHRCPHIAYTGNICVYCPGGPDSDFEYSTQSYTGYEPTSMRAIRARYDPFEQARGRVDQIKSLGHSVDKVEYIIMGGTFMSLPVSYREEFISQLHNALSGFQATNVDEAVLAGEMSSTKCVGITIETRPDYCLDQHLSDMLRYGCTRLEIGVQSLYEDVARDTNRGHTVASVAETFKLSKDAGFKVVSHMMPDLPNVGMERDLDQFREYFENPDFRTDGLKIYPTLVIRGTGLYELWRTGRYKNYTPNALIDLVARILALVPPWTRIYRVQRDIPMPLVTSGVENGNLRELALSRMKDFGTTCRDVRTREVGINEVKNKIRPSQVELVRRDYTANGGWETFLAYEDPKQDILIGLLRLRKCSSTHTFRPELTGQPTSLVRELHVYGSAVPVHGRDPRKFQHQGYGTLLMEEAERIARDEHGSEKLSIISGVGVRSYYAKLGYWLDGPYMSKWLKERGTRKTPHQQIMSKLDRRNQAKQKRLVKDAEHDRQTNVFHGKNAAPRICAVIPLCEDISSATAVQNLVRSVDIQKVDVARFKQKLQFRDVLDALDACRVADFVIFLLSADQEVDPVGEQMLRTIESQGVSNVITLVQGLDQIEPAKRRPQVLGSLKSFITHFFATQERVHSLDARQDCANVVRSLCTTTPKGIHWREARSWMLVDDMAWGTVRGRGLKADRLLQVGDWGDFQIEKIMAAPLESKKKHPSEDQDDIADLAPEETAMERKGVLLDDHHYFDEDKKLPRGTSKYQSAWYVDISDSGSDAVPADGAPSEYMFLDRSPEEEAQLAAYRRKAEADEDLEFPDEIELHPNVSARERLARYRGLKSLRTSAWEQDEDKPHEPAEWSRLLENYKAAEHRMVSEALVGGVAPGTRVHVYVPTGIFSLLRHEHKRTSVNHSITLSSDLKSKDELIMQCGSRRLVINPLFSQGNTPNNVHKFDRYLHPGQTGMASFIGPLTWGHVPCLYLKYTLVATGTSVAPSTNRIIAKRAVLTGHPYKIHKKLVTIRYMFFNEEDVAWFKAIQLWTKRGRSGYIKESLGTHGYFKATFDGKINPMDAVGMSL
>Aureobasidiumsubglaciale
GGSVNIRRDISDPFYRYKMERLQSKIEGKGNGIKTVVVNLSNVAQQLARPPTYVIKYFGFELGAQTTNDPKDDRWIINGAHEASKLQDYLDGFINKFVLCRSCKNPETVISIILMDCKACGTITEADPRQKLSSFILKAKGKKDKSTKKAERRARAGSDDETRRINAEAEEKEVEWTVDMSEEAIKARARDLPDDLKRAL-EGAEDEDGEGNPYDQFGKWILSEGEAKGGVSKLDDVEVYLKAKELGIETKHKTVAVMAQTIFDENIVQVDARSSMLKRMIKHEKAFLGGFERFGMEKPDVSAILLQYYQNDLVSEETLKAWGSKASKKYVDLPTSKKVRKSAEKFIEWLETAESNHSRVLSGSGYEAPKFEGKAQQMGFLPSEFVETETHWFYNELGIDDMYFSTETSDAIVSHIHSLYAAKVAAFARDDKEIRLDKEADHAVFIDTSKPGITSVGGPRYEQRIDEKYLNYRVETFRSSSKLLDQQLRCYFVYQCSFSPEETLDLISDKRFLQKATQNTRDIYQHILESAVARTGPVIELFEIKGSREKRLVIAYKQGSALGLFSALSDLYHYYGLTSSRKYVEQFSNGYTIMSLYLRPPPIEASIHQIMKEVSLLYCVPRTKFQNHFALSLQETIYAHCVWVFVSHFLNRLGSEYNTLSAILDVNNTVHAELLSKLKRRLRTETFTSDFILEIIQQFPDLVKALYLNFANTHLSDGELKNMISATCQNEHQEMVMTAFRVFNKAVLKTNYYTPTKTALSFRLDPSFLPIEEYPQPLYGMFLVISSEFRGFHLRFRDIARGGIRIVKSRSPEAYDINARSLFDENYNLANTQQRKNKDIPEGGSKGVILLDVEHQEKASVAFEKYIDSILDLLLPPTSPGIKDPIVDLHGKQEILFMGPDENTADLVDWATEHARARGAPWWKSFFTGKSPKLGGIPHDAYGMTTLSVREYVLGIYRKLNLDQKSMRKLQTGGPDGDLGSNEILLGQEKYTAIVDGMGVLVDPNGIDREELLRLAKKRVMIHQFDVTKLSSEGYRVLIEENNITLPSGEVVKNGMAFRNTFHLRDVFVPCGGRPESINLNSVNKLIVDGKSIIPYIVEGANLFITQDAKLRLEKAGCILFKDASANKGGVTSSSLEVLASLSFDNAGFIENMCGTTPEFYKAYVKQVQQTICNNARLEFEAIWRESEATGPKSVLSDVLSTAITNLDEELQTELWDNVELRKSVLKDALPSLLLEKIGLDLIIERVPENYLRAIFGSYLSSRFIYERGISASQFAFFSFENERYMRCADVASALVEDYESDGKKPKKDLNLNTLRNNIAKKHFLSNTPPLTAIINAVPEHYKKYILPRLIAKPIRSASGIAVVAVMCKPHRCPHIAYTGNICVYCPGGPDSDFEYSTQSYTGYEPTSMRAIRARYDPFEQARGRVDQIKSLGHSVDKVEYIIMGGTFMSLPVSYREEFISQLHNALSGFQATNVDEAVLAGEMSSTKCVGITIETRPDYCLDQHLSDMLRYGCTRLEIGVQSLYEDVARDTNRGHTVASVAETFKLSKDAGFKVVSHMMPDLPNVGMERDLDQFREYFENPDFRTDGLKIYPTLVIRGTGLYELWRTGRYKNYTPNALIDLVARILALVPPWTRIYRVQRDIPMPLVTSGVENGNLRELALSRMKDFGTTCRDVRTREVGINEVKNKIRPSQVELVRRDYTANGGWETFLAYEDPKQDILIGLLRLRKCSSTHTFRPELTGQPTSLVRELHVYGSAVPVHGRDPRKFQHQGYGTLLMEEAERIARDEHGSEKLSIISGVGVRSYYAKLGYWLDGPYMSKWLKDRGTRKTPHQQMMSKLDRRNQAKQKRLVKDAEHDRQTNVFHGKNAAPRICAVIPLCEDISSATAVQNLVRSVDIEKVDVDRFKQKLQFRDVLDALDACRVADFVLFVLSADQEVDAVGEQMLRTIESQGVSNVITLVQGLDKIEPAKRRPGVLGSLKSFITHFFATQERVHSLDARQDCANVVRSLCTTTPKGIHWREARSWMLVDDMAWGTVRGRGLKADRLLQVGDWGDFQIEKIMAAPLESKKKTPSEDQDDIADLAPEETAMERKGVLLDDHHYFDEDKKLPRGTSKYQSAWYVDISDSGSDAIPADGAPSEYMFLDRSPEEEAQLAAYRRKAEAEEDLEFPDEIELHPNVSARERLARYRGLKSLRTSAWEQDEDKPHEPTEWSRLLENYKAAQHRMVSEALVGGVASGTRVHVYVPTGIFSLLRHEHKRTSVNHSITLSRDLKSKDELIMQCGPRRLIINPLFSQGNTPNNVHKFDRYLHPGQTGMATFIGPLTWGHVPCLYLKYTLIATGTSVAPSTNRIIAKRAIVTGHPYKIHKKLVTIRYMFFNEEDVAWFKAIQLWTKRGRSGYIKESLGTHGYFKATFDGKINPMDAVGMSL
>Endocarponpusillum
MATVNIRRDVSDPFYRYKMERLQSKIEGKGNGIKTVVANLSSVAHSLSRPPSYVIKYFGFELGAQTNINPSDDRWIINGAHEASKLQDHLDGFISRFVLCKNCKNPETDVVIILLDCKACGQRSNVDLRLKLSGFILKKKGKKDKATKKARRAAAANSDDETRRINAEADANDDDWNVDMSAEAIAARQKGLPEDFKRALDADEDEEGGANNAYDQLGTWIIEEAKTKGDVAKVDDVEIYKKAKDLGIETKHKTLIVLAQSMFSEDIVQIPQRAGMLKKMIRHQKAFLGGTERFGVEYPDVPAILMGFYQEDLITEEVLTAWCGKAGKKYVDIGTSRKVRQAAKPFLEWLQNAESNNSRILHGPGYVAPKFEGKEQQMGFLPTEFAVSETDWFYNSLSIDDTYFQTETAEAIANNILSLYAAKVAAYSRGDKEVRLDKEADHAVYIDTSQPGISVIDGPGYERRIDEKYINYRVESFRSANALKDQQLRCYFVYQCHFGRDTTIEQVGEKRFLQKATKNTKEVYQGILTNAVARTGPVIEMFEIEGSREKRLVVAYRQRSAMGIFSALSDLYHYYGLTSSRKYVEQFSNGITIMSIYLKPPPIEASIHQIMKEVSLLYCVPQNKFQSHFALSLQESIYAHCVWIFVQQFLNRLGSEYTSLTAVLDPNNSNHVEILSRIKRRLRNETFTADYILEIINKYPDLIRTLYLTFANTHLDESRMTEMISSAVANEHDEMVMMSFRIFNSAVLKTNFYTPTKVALSFRLNPSFLPENEYPQPLYGMFLIISSEFRGFHLRFRDIARGGIRIVKSRNKEAYSINARSQFDENYNLANTQQRKNKDIPEGGSKGVILLDVNHQDKARVAFEKYIDSILDLLLPPTSPGIKDPIVDLHGQEEILFMGPDENTADLVDWATEHARSRGAPWWKSFFTGKSPKLGGIPHDAYGMTTLSVREYVLGIYRKLNLDPSKVRKLQTGGPDGDLGSNEILLGNEKYTAIVDGSGVLVDPEGLDHDELLRLAKSRLMISHFETKKLSSFGYRVLVDDSNVTLPSGETINNGTSFRNTFHLRDLFVPCGGRPESIDLSTVSKLIVDGKCVIPYIVEGANLFITQDAKLRLEKAGCILFKDASANKGGVTSSSLEVLASLSFDDAGFIENMCGTVPEFYKAYVKQVQETIRRNAYLEFEAIWREHKETGPRSTLSDTLSIAITKLDEELQTSLWNDVGLRKSVFEDALPELLLKQVGLERIMERVPDNYLRAIFGSYLASRFVYEYGSAPSQFAFFDFENERYMSCAEIVSTLIQEHDADESIPKKDINLNKLRGQMAKKHRLSNQPPLTAIISAVPEHYKKYILPKLIAKPIRTSSGIAVVAVMCKPHRCPHIAFTGNICVYCPGGPDSDFEYSTQSYTGYEPTSMRAIRARYDPFEQARGRVDQLKSLGHSVDKIEYIIMGGTFMSLPQDYRDNFISQLHNALSGYNTTNVDEAVLAASQSTMKCVGITIETRPDYCLDTHLSSMLRYGCTRLEIGVQSLYEDVARDTNRGHTVAAVAHTFCLAKDAGFKVVSHMMPDLPNVGMERDLYQFQEYFENPAFRTDGLKIYPTLVIRGTGLYELWRTGRYKNYTPNALIDIVARILALVPPWTRIYRVQRDIPMPLVTSGVENGNLRELALARMKDFGTSCRDVRTREVGVNEVKNKIRPSQVELVRRDYVANGGWETFLAYEDPKQDILIALLRLRKCSTATTFRAELISQPSSLVRELHVYGMAIPVHGRDKAKFQHQGYGGLLMKEAERIARDEHGSTKIAVISGVGVRGYYERLGYWLDGPYMSKMLEARGKRRTPHQQVMSKIARRNQAKQLRMLHHEKRDNESSIFQGRDGLPKQVAVVPLSDKVDVHKAIEQLNSSVDITAVKIERFRRNLLYYELITALEICQLADWVVFVLSPEQQIGEDGDQYIRALEGQGITNVLCVVQGLNDAIPPPRRSKVLTEAKSEMSRYFPNLDKLCVLDNPADCANVVRSLCTANSRGIRWRDERGWMLIENLKWGTVRGKPLNPDRLVHIPGWGDFRVGQITEIPQRKTQRRPSQDQEDLQTLAPEEMDLTHKGVLLDDHHYFSDDKRLPKGTSSYQAAWFLDVSDSDSDMGPEDGGPSEYMHIDLPANEEAAIQEFRRRKEAEEDLEFPDEIELHPNVLARERLAKYRGLKNLRTSEWNVDADAPFEPSDYQRLLKDYKKSKNAAVREALAGGVPVGTKVEVEIPTSMFSLLRHEHKSVVVNLNMTLSSAIKSKEELIVQIGPRRFVINPIFSTGTTPNDVHKFDRFLHPGRTAIATFIGPLTWGSVPVLVFKLQLVGNATTVPPSSSRVIAKRVILTGHPYKIHKKLVTIRYMFFNKDDVAWFSALPLWTKRGRQGYIKESLGTHGYFKATFDGKINPMDAVGVSL
>Bipolarissorokiniana
MATVNIRRDVTDPFYRYKMERIQSKIEGKGNGIKTVIVNLTSVAGSLARPPAHVIKYFGFELGAQTNTSPNDDRWIINGAHDASKLQDYLDGFISKFVLCKKCKNPETDVHIITLDCKACGKISEVDPRLKLSSFILKKKGKKDKSSKKAERRARAGSDDETRQINEGADAKEVEWSIDTSEAAIRARAQDLPDDLKRAL----EEDEEGGSNYDTFGKWIIDTGAEKGGVENLDNVDIYIKAKELGIETKHRTLTVIPQTLFTEKIVQIDARAPMLKKMIKHEKAFLGGIERFGIDKPEVSAILLKVYENDLVSEEQLQTWCSKASKRYVDLKVSKTVRKSAEQFKNWLEQEEHSTPRIIPGSGYVAPVFEGKEKQMGFMPPELVESETKWFYNELGIDDMYFATETVDAIVNHIHSLYAAKVAAYARDDKEIRLDKEADHAVYIDTSRPGVSVIDGPQYEQRIGKKYLAYRIESFRSESPLEDQQLRCYFVYQCDFSETETLEKIGDKRFLQKATANTKAIYQQILQVAVERTGPVIDHFDIEGSRDKRLVVGFKRGSALGLFSALSDLYHYYGLTTSRKYVEQFSNGYTVMSLYLRPPPIEASIHQITKEVSLLYCLPQNKFQTLFALSLQETIYAHCVWVFITHFLNRLGSEYTALSAILDSENSVHAELLSKLKRRLRAETFTADYIYEIIMEYPELVHTLYLPFAKTHQTDAELTDTINKAVVNDHHEMVMTSFRVFNSSVLKTNFYTPTKVAISFRLNPSFLPRSEYPQPLYGMFLVIGSEFRGFHLRFRDIARGGIRIVKSRSQEAYSINARSMFDENYNLANTQQRKNKDIPEGGSKGVVLLDFKHQDKAQGAFEKYIDSILDLLLPPTSPGIKDPIVDLHGKEEILFMGPDENTADLVDWATEHARVRGAPWWKSFFTGKSPKLGGIPHDRYGMTTLSVREYVKGIYRKLNLDPSKVRKMQTGGPDGDLGSNEILLSNEKYIAIIDGSGVLVDQNGINHEELVRLARERKMINHFDVSKLSSEGYRVLVDDTNVRLPNGDLVYNGTTFRNTFHLRDTFVPCGGRPESIDLSTANKLIVDGKSVIPYIVEGANLFITQDAKLRLEKAGCILYKDASANKGGVTSSSLEVLASLSFDDESFIKHMCGQAPEFYNNYVREVQKTIQNNARLEFEAIWREHQATGPRSVLSDTLSTAITKLDEEMQTDLWKNIQFRESILKEALPNILLEKIGLDKIMERVPDNYLRAIFGSYLASRFVYEYGVSASQFAFFDFENERYMRCADIASALIQDYESDGTKPKKDLNLNSLRGQIAKKHYLKSQPPLTAIIAAVPEHYKKYILPKLIAKPIRTSSGIAVVAVMCKPHRCPHISYTGNICVYCPGGPDSDFEYSTQSYTGYEPTSMRAIRARYDPYEQARGRVDQIKSLGHSVDKVEYIIMGGTFMSLPESYRDEFISQLHNALSGYQTKDVDEAVAAGEMSNIKCVGITIETRPDYCLDQHLSSMLRYGCTRLEIGVQSLYEDVARDTNRGHTVAAVAKTFCLAKDAGFKVVSHMMPDLPNVGMERDLDQFVEYFSNPDFRTDGLKIYPTLVIRGTGLYELWRTGRYKNYTPNALIDIVARILALVPPWTRIYRVQRDIPMPLVTSGVENGNLRELALARMKDFGTSCRDVRTREVGINEVKHKIRPDQVELVRRDYTANGGWETFLAYEDPKQDILIALLRLRQCSKEHTFRPELTGQPSSLVRELHVYGSAVPIHARDPKRFQHQGYGTLLMEEAERIAREEHGSTKISVISGVGVRSYYAKLGYWLDGPYMSKTLEEFGSRKTPHQQIMNKFDRRNRAKQMRINKDHEHAKSTNVFAGKDGAPRIAAVVPLCSDTSAAAAVHSLNSSLDIDRTNVDRFKQKVQYRDLLAALDACRIADFVIFVLSAHEEVDAEGELILKSVECQGISNTFTVVQGLDKVEPAKQRPSVISSLKSYITHWLPSTDRVYSLDNRQEGANLVRSLCTTTTKGVRWRDQRSYMFIEDITWGVVRGLGLKADRLVQVGDWGEFQIEKIVAAPLESRKKTPTEYQDDLAELAPEETLMERKGVLLDDHHYFSDERRLPRGTSNYQAAWYLDMSDSGSDAHPADGAPSEYMFMDPSPEDEAQIEEYRRKTEADEDLEFPDEIELHPNVNARERLIRYRGLKSLKTSVWDTEEDRPYEPEEWQRLLEDYKRTATKFMREAWAGGVKAGTRVSVHISMAMFSLLRHEHKRTACNYSILLSSEIKSKTELIVQCGARRIVINPLFSNGNTPNNVHKFARYLHPGQSAIATFIGPLTWGNVPLLYFTLRLIATGTSLPPSTNRIVAKRIILTGHPYKINKRVVTVRYMFFNDTDVKWFKSLPLWTKRGRSGFIKESLGTHGYFKATFDGKISPMDAVAVSL
>Bipolarisvictoriae
MATVNIRRDVTDPFYRYKMERIQSKIEGKGNGIKTVIVNLTSVAGSLARPPAHVIKYFGFELGAQTNTSPNDDRWIINGAHDASKLQDYLDGFISKFVLCKKCKNPETDVHIITLDCKACGKISEVDPRLKLSSFILKKKGKKDKSSKKAERRARAGSDDETRQINEGADAKEVEWSIDTSEAAIRARAQDLPDDLKRAL----EEDEEGGSNYDTFGKWIIDTGAEKGGVENLDNVDIYIKAKELGIETKHRTLTVIPQTLFTEKIVQIDARAPMLKKMIKHEKAFLGGIERFGIEKPEVSAILLKVYENDLVSEEQLQTWCSKASKRYVDLKVSKTVRKSAEQFKNWL----HSTPRIIPGSGYVAPVFEGKEKQMGFMPPELVESETKWFYNELGIDDMYFATETVDAIVNHIHSLYAAKVAAYARDDKEIRLDKEADHAVYIDTSRPGVSVIDGPQYEQRIGKKYLAYRVESFRSESPLEDQQLRCYFVYQCDFSETETLEKIGDKRFLQKATANTKAIYQQILQVAVERTGPVIDHYDIEGSRDKRLVVGFKRGSALGLFSALSDLYHYYGLTTSRKYVEQFSNGYTVMSLYLRPPPIEASIHQITKEVSLLYCLPQNKFQTLFALSLQETIYAHCVWVFITHFLNRLGSEYTALSAILDSENSVHAELLAKLKRRLRAETFTADYIYEIIMEYPELVHTLYLPFAKTHQTDAELTDTINKAVVNDHHEMVMTSFRVFNSSVLKTNFYTPTKVAISFRLNPNFLPRSEYPQPLYGMFLVIGSEFRGFHLRFRDIARGGIRIVKSRSQEAYSINARSMFDENYNLANTQQRKNKDIPEGGSKGVVLLDFKHQDKARGAFEKYIDSILDLLLPPTSPGIKDPIVDLHGKEEILFMGPDENTADLVDWATEHARVRGAPWWKSFFTGKSPKLGGIPHDRYGMTTLSVREYVKGIYRKLNLDPSKVRKMQTGGPDGDLGSNEILLSNEKYIAIIDGSGVLVDQNGINHEELVRLAKERKMINHFDVSKLSSEGYRVLVDDTNVRLPNGDLVYNGTTFRNTFHLRDTFVPCGGRPESIDLSTANKLIVDGKSVIPYIVEGANLFITQDAKLRLEKAGCILYKDASANKGGVTSSSLEVLASLSFDDESFIKHMCGQAPEFYNNYVREVQKTIQNNARLEFEAIWREHQATGPRSVLSDTLSTAITKLDEEMQTDLWKNIQFRESILKEALPNILLEKIGLDKIMERVPDNYLRAIFGSYLASRFVYEYGVSASQFAFFDFENERYMRCADIASALIQDYESDGTKPKKDLNLNALRGQIAKKHYLKSQPPLTAIIAAVPEHYKKYILPKLIAKPIRTSSGIAVVAVMCKPHRCPHISYTGNICVYCPGGPDSDFEYSTQSYTGYEPTSMRAIRARYDPYEQARGRVDQIKSLGHSVDKVEYIIMGGTFMSLPESYRDEFISQLHNALSGYQTKDVDEAVAAGEMSNIKCVGITIETRPDYCLDQHLSSMLRYGCTRLEIGVQSLYEDVARDTNRGHTVAAVAKTFCLAKDAGFKVVSHMMPDLPNVGMERDLDQFVEYFSNPDFRTDGLKIYPTLVIRGTGLYELWRTGRYKNYTPNALIDIVARILALVPPWTRIYRVQRDIPMPLVTSGVENGNLRELALARMKDFGTSCRDVRTREVGINEVKHKIRPDQVELVRRDYTANGGWETFLAYEDPKQDILIALLRLRQCSKEHTFRPELTGQPSSLVRELHVYGSAVPIHARDPKRFQHQGYGTLLMEEAERIAREEHGSTKISVISGVGVRSYYAKLGYWLDGPYMSKTLE-FGSRKTPHQQVMNKFDRRNRAKQMRINKDHEHAKSTNVFAGKDGAPRIAAVVPLCSDTSAAAAVRSLNSSLDIDRTNVDRFKQKVQYRDLLAALDACRIADFVVFVLSAHEEVDEEGELILKSVESQGISNTFTVVQGLDKVEPAKQRPSVISSLKSYITHWLPSTDRVYSLDNRQEGANLVRSLCTTTTKGVRWRDQRSYMFIEDIAWGVVRGLGLKADRLVQVGDWGEFQVEKIVAAPLESRKKTPTEDQDDLAELAPEETLMERKGVLLDDHHYFSDERRLPRGTSNYQAAWYLDMSDSGSDAHPADGAPSEYMFMDPSPEDEAQIEEYRRKTEADEDLEFPDEIELHPNVNARDRLIRYRGLKSLKTSVWDTEEDRPYEPEEWQRLLEDYKRTATKFMREAWAGGVKAGTRVSVHIPMAMFSLLRHEHKRTACNYSILLSSEIKSKTELIVQCGARRIVINPLFSNGNTPNNVHKFARYLHPGQSAIATFIGPLTWGNVPLLYFALRLIATGTSLPPSTNRIVAKRIILTGHPYKINKRVVTVRYMFFNDTDVKWFKSLPLWTKRGRSGFIKESLGTHGYFKATFDGKISPMDAVAVSL
>Pyrenophorateresfteres
MATVNIRRDVTDPFYRYKMERIQSKIEGKGNGIKTVIVNLSSVAQSLARPPAHVIKYFGFELGAQTNTSPNDDRWIINGAHDASKLQDYLDGFISKFVLCKKCKNPETDVHIITLDCKACGKISDVDPRLKLSSFILKKKGKKDKSSKKAERRARAGSDDETRQINEGADAKEVEWSIDTSEAAIRARAQDLPDDLKRAL----EDEDEGGSNYDTFGKWIIDTGAEKGGVENLDNVDIYVKAKELGIETKHRTLTVIPQTLFTEKIVQIEGRAPMLKKMIKHEKAFLGGIERFGNDKPEVSAILLKIYENDLVSEEQLKAWCSKASKRYVDLKVSKTVRKSAEQFKTWLETADYSTPRTIPGSGYVAPVFEGKEKQMGFMPPELVESETKWFYNELGIDDMYFATETVDAIISHIHSLYAAKVAAYARDDKEIRLEKEADHAVYIDTSRPGVSVIDGPQYEQRLGKRYLAYRVESFRSESPLENQQLRCYFVYQCDFSETETIEKIGDKRFLQKATANTKVIYQQILQVAAERTGPVIDHFDIEGSRDKRLVVGFKRGSALGLFSALSDLYHYYGLTTSRKYVEQFSNGYTVMSLYLRPPPIEASIHQITKEVSLLYCLPQNKFQTLFALSLQETIYAHCVWVFITHFLNRLGSEYTALAAILDTENSVHAELLSKLKRRLRAETFTADYIYEIIMTYPELVHTLYLPFAKTHQTDKELTDTINKAVVNDHHEMVMTSFRVFNSSVLKTNFYTPTKVAISFRMNPNFLPSSEYPQPLYGMFLVIGSEFRGFHLRFRDIARGGIRIVKSRSQEAYSINARSMFDENYNLANTQQRKNKDIPEGGSKGVVLLDFKHQDKARGAFEKYIDSILDLLLPPTSPGIKDPIVDLHGKEEILFMGPDENTADLVDWATEHARIRGAPWWKSFFTGKSPKLGGIPHDRYGMTTLSVREYVLGIYRKLNLDPSKVRKLQTGGPDGDLGSNEILLSNEKYVAIIDGSGVLVDHKGINHPELIRLAKGRKMINEFDISKLSSEGYRVLVDDTNVRLPNGDLVYNGTTFRNTFHLRDTFVPCGGRPESIDLSTASKLIVDGKSVIPYIVEGANLFITQDAKLRLEKAGCILYKDASANKGGVTSSSLEVLASLSFDDESFITHMCGQAPEFYNNYVREVQKTIQNNARLEFEAIWREHQATGPRSTLSDTLSTAITKLDEELQTDLWKNVEFRKSVLKEALPNILLEKIGLDKIIERVPDNYLRAIFGSYLASRFVYEHGVSASQFAFFDF--------------------------------------------------------------------------------------------------------------------------------MRAIRARYDPYEQARGRVDQIKSLGHSVDKVEYIIMGGTFMSLPESYRDEFISQLHNALSGYQTTDVDEAVAAGEMSNIKCVGITIETRPDYCLDQHLSSMLRYGCTRLEIGVQSLYEDVARDTNRGHTVSAVAKTFCLAKDAGFKVVSHMMPDLPNVGMERDLDQFVEYFSNPSFRTDGLKIYPTLVIRGTGLYELWRTGRYKNYTPNALIDIVARILALVPPWTRIYRVQRDIPMPLVTSGVENGNLRELALARMKDFGTTCRDVRTREVGINEVKHKIRPDQVELVRRDYTANGGWETFLAYEDPKQDILIALLRLRQCSKEHTFREELVGQPSSLVRELHVYGSAVPIHARDPKRFQHQGYGTLLMEEAERIAREEHGSSKISVISGVGVRSYYAKLGYWLDGPYMSKTLEEFGSRKTPHQQVMSKFDRRNRAKQMRLNKDHEHAKSTNVFAGKDGAPRIAAIIPLCADVSTADAARSLNASVDVERTTVDRFKQKVQYRDLLAALDACRVADFVVFVLSANEEVDAEGELILKSVESQGISNTFTVCQGLDKVEPAKQRPSVISSLKSYITHWLPSTERVYSLDSRQEAANLVRSLCTTTTKGVRWRDQRSYMFIEDIAWGVVRGLGLKADRLVQVGDWGDFQVDKIVAAPLEMRKKAPTEDQDDLAELAPEETLMERKGVLLDDHHYFSDERRLPKGTSDYQAAWYLGMSDSGSDAHPADGAPSEYMFLDPSPEDEAQIEAYRRKTEEADDLEFPDEIELPPNVNARERLLRYRGLKSLKMSKWETEEDRPYEPEEWQRLLEDYKRTATKFMREAWAGGVKPGTRVSVHIPIAMFSLLRHEHKRAACNYSILLSSEIKSKTELIVQCGPRRMVINPLFSNGNTPNNVHKFARFLHPGQSAIASFIGPLTWGNVPLLYFTLRLVATGTSLPPSRNRIIAKRILLTGHPFKINKRVVTVRYMFFNDADVKWFKGLPLWTKRGRSGFIKESLGTHGYYKAMFDAKISPMDSVAVSL
>Pyrenophoratriticirepentis
MATVNIRRDVTDPFYRYKMERIQSKIEGKGNGIKTVIVNLSSVAQSLARPPAHVIKYFGFELGAQTNTSPNDDRWIINGTHDASKLQDYLDGFISKFVLCKKCKNPETDVHIITLDCKACGKISDVDPRLKLSSFILKKKGKKDKSSKKAERRARAGSDDETRQINEGADAKEVEWSIDTSEAAIRARAQDLPDDLKRAL----EDEDEGGSSYDTFGKWIIDTGAEKGGVENLDNVDIYVKAKELGIETKHRTLTVIPQTLFTEKIVQIEGRAPMLKKMIKHEKAFLGGIERFGNDKPEVSAILLKIYENDLVSEEQLKAWCSKASKRYVDLKVSKTVRKSAEQFKTWLETADYSTPRTIPGSGYVAPVFEGKEKQMGFMPPELVESETKWFYNELGIDDMYFATETVEAIISHIHSLYAAKVAAYARDDKEIRLEKEADHAVYIDTSRPGVSVIDGPQYEQRLGKRYLAYRVESFRSESPLEDQQLRCYFVYQCDFSETETIEKIGDKRFLQKATANTKVIYQQILQVAAERTGPVIDHFDIEGSRDKRLVVGFKRGSALGLFSALSDLYHYYGLTTSRKYVEQFSNGYTVMSLYLRPPPIEASIHQITKEVSLLYCLPQNKFQTLFALSLQETIYAHCVWVFITHFLNRLGSEYTALSAILDTENSVHAELLSKLKRRLRAETFTADYIYEIIMTYPELVHTLYLPFAKTHQTDKELTDTINKAVVNDHHEMVMTSFRVFNSSVLKTNFYTPTKVAISFRMNPNFLPSSEYPQPLYGMFLVIGSEFRGFHLRFRDIARGGIRIVKSRSQEAYSINARSMFDENYNLANTQQRKNKDIPEGGSKGVVLLDFKHQDKARGAFEKYIDSILDLLLPPTSPGIKDPIVDLHGKEEILFMGPDENTADLVDWATEHARIRGAPWWKSFFTGKSPKLGGIPHDRYGMTTLSVREYVLGIYRKLNLDPSKVRKLQTGGPDGDLGSNEILLSNEKYVAIIDGSGVLVDHKGINHPELIRLAKGRKMINEFDISKLSSEGYRVLVDDTNVRLPNGDLVYNGTTFRNTFHLRDTFVPCGGRPESIDLSTASKLIVDGKSVIPYIVEGANLFITQDAKLRLEKAGCILYKDASANKGGVTSSSLEVLASLSFDDESFIKHMCGQAPEFYNNYVREVQKTIQNNARLEFEAIWREHQATGPRSTLSDTLSTAITKLDEELQTDLWKNVEFRKSVLKEALPNILLEKIGLDKIIERVPDNYLRAIFGSYLASRFVYEHGVSASQFAFFDFENERYMHCADIANALIQDYEADGSKPKKDLNLNSLRGQIAKKHYLKSQPPLTAIIAAVPEHYKKYILPKLIAKPIR----IAVVAVMCKPHRCPHISYTGNICVYCPGGPDSDFEYSTQSYTGYEPTSMRAIRARYDPYEQARGRVDQIKSLGHSVDKVEYIIMGGTFMSLPESYRDEFISQLHNALSGYQTTNVDEAVAAGEMSNIKCVGITIETRPDYCLDQHLSSMLRYGCTRLEIGVQSLYEDVARDTNRGHTVAAVAKTFCLAKDAGFKVVSHMMPDLPNVGMERDLDQFIEYFSNPAFRTDGLKIYPTLVIRGTGLYELWRTGRYKNYTPNALIDIVARILALVPPWTRIYRVQRDIPMPLVTSGVENGNLRELALARMKDFGTSCRDVRTREVGINEVKHKIRPDQVELVRRDYTANGGWETFLAYEDPKQDILIALLRLRQCSKEHTFREELVGQPSSLVRELHVYGSAVPIHARDPKRFQHQGYGTLLMEEAERIAREEHGSSKISVISGVGVRSYYAKLGYWLDGPYMSKTLEEFGSRKTPHQQVMSKFDRRNRAKQMRLNKDHEHAKSTNVFAGKDGAPRIAAIIPLCADVSTADAARALNASVDVERTTVDRFKQKVQYRDLLAALDACRVADFVVFVLSANEEVDAEGELILKSVESQGISNTFTVCQGLDKVEPAKQRPSVVSSLKSYITHWLPSTERVYSLDNRQEAANLVRSLCTTTTKGVRWRDQRSYMFIEDIAWGVVRGLGLKADRLVQVGDWGDFQVDKIVAAPLETRKKRPTEDQDDLAELAPEETLMERKGVLIDDHHYFSDERRLPKGTSDYQAAWYLGMSDSGSDAHPADG------------KDEAQIEAYRRKTEEADDLEFPDEIELPPNVNARERLLRYRGLKSLKMSKWETEEDRPYEPEEWQRLLEDYKRTATKFMREAWAGGVKPGTRVSVHIPIAMFSLLRHEHKRAACNYSILLSSEIKSKTELIVQCGPRRMVINPASLQ------------------------------------------------SPPSSA-------------------------------------------------------------------------------
>Pseudocercosporafijiensis
MANVNIRRDVADPFYRYKMERLQSKVEGKGNGIKTVIVNLSNVAHQLARPPNYVIKYFGFELGAQTNIDPKDDRWIINGAHEASKLQDHLDGFINKFVLCKDCKNPETVINIILLDCKACGKISKADLRHKLSSFILKKKGKKDKSTKKADRKARGASDDETKRINAEAKDKEVEWSVDMSEEAIKARAQALPDDLKGAL-ENGDEEDDGGNVYDDFGKWIETKAEEEGGVAKVKDVDVYLKAKDLGIEAKHRTLTVLAQTLFDDSIVQIPSRASMLKKMIRHEKAFLGGIERFGNDKPNVSAILLKIYEDDLVSEEVLKAWCTKASKKHVDIQTSKKVRKSAEKFAEWLENAEAIPHRVLHGSGYVAPKFEGKEQQMGFIPADLVETETKWFYNELGIDDMYFSTETTEAIVSHIHSLYAAKIAAFARDDKEIHLDKEADHAVYIDTSVPGISAINGSGFEQRMETKYLDYRIESFRSPSKINDQTLRCYFVYQSSFKPDETVEELGDERFLQKTTTNTREIYQSVMDAVVLRTGPVIDMYDVEGTREKRLVVGFKQGSALGMFAALSDLYHYYGLTSTRKYVEQFSNGITIMSIYLKPPPIEASIHQVMKEVSLLYCIPQNRFQVHFSLSLQESIYAHCVWVFVQHFLNRLGNEYNTLKSVLDTSNSVHAELLSKLKKRLRTETFTADYILEIINQYPELVRALYLAFASTHLSDDELKDLIAKTAINEHHLMVMTAFRIFNSSVLKTNFYTPTKVAISFRLNPSFLPEEEYPQPLFGMFLVIGSEFRGFHLRFRDIARGGIRIVKSRSREAYAINARSLFDENYNLANTQQRKNKDIPEGGSKGVVLLDMAHQESATIAFEKYIDSIMDLLLPPTSPGIKDPIVDLHGKEEIIFMGPDENTADLVNWATQHAKDRGAPWWKSFFTGKSPKLGGIPHDAYGMTTLSVREYVKGIYRKLNLDETQVRKLQTGGPDGDLGSNEILLGNEKYCAIVDGSGVLADPNGLDRAELRRLAKERKMIVHFDVSKLSKHGYRVLVEDNNVTLPTGEVVNNGTTFRNTFHLRDVFVPCGGRPESIDFTSASKLISQGKSTIPYIVEGANLFITQEAKLRLEKAGCVVFKDASANKGGVTSSSLEVLASLSFDDAGFLENMCGTVPQFYQDYVRQVQAVIQQNAALEFEAIWREHEQTRARSILSDQLSLAITKMDEELQTELWNNIALRTSVLQDALPNLLLQKIGLEKILERVPDSYLRAIFGSYLASRFIYTMGISASPVSFFAF-----MRCADIANALVEDHEKQPGAQRKDINLNSLRGQIAKKHFLSRQPPLTDIIAAVPEQYKKYILPKLIAKPIRSASGIAVVAVMCKPHRCPHIAYTGNICVYCPGGPDSDFEYSTQSYTGYEPTSMRAIRARYDPFEQARGRVDQIRNLGHSVDKVEYIIMGGTFMSLSPKYREEFISQLHNALSGYATLNVDEAVMAGEQSTTKCVGITIETRPDYCLPPHLTDMLRYGCTRLEVGVQSLYEDVARDTNRGHTVKAVCETFCQSKDAGFKVVSHMMPDLPNVGLERDLFQFQEYFSNPAFRTDGLKIYPTLVIRGTGLYELWRTGRYKNYTPNVLIDIVARILALIPPWTRIYRVQRDIPMPLVTSGVENGNLRELALARMKDFGTTCRDVRTREVGINEVKHKIRPNQVELVRRDYVANGGWETFLAYEDPKQDILIALLRLRKCSEKYTYREELVGQPSSLVRELHVYGSAVPIHERVKGKSQHQGYGTLLMQEAERIARDEHGSKKIAIISGVGVRGYYRRLGYWLDGPYMSKWLEAKGTRKTPHQQVMSKFDRKNRAKQLRINHAHDRDDKASVFAGKDGAPRIVSIVPLCQDINQSDIINELNGSVDADSVWIPRFKQKVRYRDMLQCLDSCRVADFVLFVLSANEEADERGEQILRCIEAQGVSTVLTGVYGLDKVEPAKKRPDVVKSLRSFITHFFATQEKVHDLGSRQDCSNVMRSLCTTMPKGIRWREDRSWMLLEDCRMGVVRGRGLNADRLVQVGDWGDFQIEKITAAPLEQRHKKPTEDCDDLAELAPEEATMDRKAVLLDDHHYFDEDKRLPRGTSKYQAAWYLDLSDSGSDAGPADGAATEYAFFDQAPDAEAQIEAYRRREDAEDDLEFPDEIELHPHMNARERLARYRGLKSLRTSKWETEEDKPYEPDEYSRLLEDYKSAKNRVVKEAMFGGVKPGTRVNVHLPTTLFSLLRHEHKRTVVNVSMSLSSEIKSKTSIVMQCGPRRVLINPLFSAGNTPNNVHKFDRYLHPGQTAVATFIGPVTWGSVPCLFFSFTMIATGTTLPPSTQRIIAKRIILTGHPYKIHKKLVTVRYMFFNNDDVNYFRALQLWTKRGRSGFIKEPLGTHGYFKATFDGKINPLDAVAVSM
>Sphaerulinamusiva
MANVNIRRDVADPFYRYKMEKIQSKVEGKGNGIKTVIVNLSQVAYQLARPPNYVIKYFGFELGAQTNVDPKDDRWIINGAHEASKLQDYLDGFINKFVLCKECKNPETVVNIILFDCKACGKISKADLRNKLSGYILKKKGKKDKSTKKADRKARNASDDDTRRINAEAKEKEVEWSVDMSEAAVKARAQALPEDLKNTL-ENGDDAEGGDNAFEEFGKWIESKAEEEGGITKVKDVDIYLKAKELGIESKHRTPAVLAQCIFDDSIVQIDTRAAMLKKMIRHEKAFLGGIERFGIDKPNVSAILLKVYENDLATEENLKAWCGKASKKYVDLQTSRKVRKSAEKFLEWLENAESIPHRVVHGSGYVAPKFEGKEHQMGFIPVDVGEMETKWFYNELGIDDMYFSTESVDAIVSHIHSLYAAKIAAFARDDREIRLEKEADHAVYIDTSVPGLSTLDGSGFETRLESKYLDYRVESFRSPSTMNDQSLRCYFVYQATFSPNETIEELGDERFLQKTTANTREIYQSVMDAIVLRTGPVIDMYDVEGTREKRLVVGFRQGSALGLFAALSHLYHYYGLTSSRKYVEQFSNGITIISIYLRPPPIEASIHQVMKETSLLYCIPQNRFQTHFSLSLQESVYAHCVWVFVQHFLNRLGGEYNTLKSLLDTSNSVHAELLGKLKKRLRTETFTADYILEIINQYPDLIRSLYLAFANAHYTDDELGALIEKTVSNDHHNMVMTAFRIFNKSVLKTNFYTPTKVALSFRLNPSFLPLEEYPQPLYGMFLVVSSEFRGFHLRFRDIARGGIRIVKSRSKEAYAINARSLFDENYNLANTQQRKNKDIPEGGSKGVVLLDMAHQDKTTVAFEKYIDSIMDLLLPPTSPGIKDPIVDLHGKEEILFMGPDENTADLVNWATEHARIRGAPWWKSFFTGKSPKLGGIPHDSYGMTTLSVREYVKGIYRKLELDETQVRKLQTGGPDGDLGSNEILLGNEKYCGIVDGSGVLYDPQGLDRTELLRLAKERKMISHYDASKLSKEGYRVLVDDNSITLPSGEVVNNGTSFRNTYHLRDCFVPCGGRPESIDFPSASKLIANGKATIPYIVEGANLFITQEAKLRLEKAGAIVFKDASANKGGVTSSSLEVLAALSFDDESFLQHMCGSAPQFYQDYVREVQAKIQENARLEFEAIWRESEQTGAKSLLSDQLSLAITKMDEELQTELWNNVALRRSVLCDALPNLLLKKIGLDKIIERVPDNYLRAIFGSYLASRFVYTMGISASPVSFFAFENERYVRCADIANYLVEDFEAQPDAKKKDLNLNSLRGSFSKKHYLSRQPPLTDIIAAVPEQYKKYILPKLIAKPIRSASGIAVVAVMCKPHRCPHIAYTGNICVYCPGGPDSDFEYSTQSYTGYEPTSMRAIRARYDPFEQARGRVDQIRNLGHSVDKVEYIIMGGTFMSLSPKYRETFISQLHNALSGYSTSQVDEAVLAGEQSTTKCVGITIETRPDYCLPPHLSDMLRYGCTRLEVGVQSLYEDVARDTNRGHTVKAVCETFCQSKDAGFKVVSHMMPDLPNVGLERDLFQFQEYFSNPAFRTDGLKIYPTLVIRGTGLYELWRTGRYKNYTPNVLIDIVARILALIPPWTRIYRVQRDIPMPLVTSGVENGNLRELALARMKDFGTTCRDVRTREVGINEVKHKIRPNQVELVRRDYVANGGWETFLAYEDPKQDILIALLRLRKCSEKYTYREELTGQQSSLVRELHVYGSAVPIHERVKGKSQHQGYGTLLMQEAERIARDEHGSKKIAIISGVGVRGYYRRLGYWLDGPYMSKWLEEQGSRKTPQQQILSKMDRRNRAKQLRQNHAHDREDKASVFAGRDAAPRIIAVVPLCDDVSGEKVVGELSASVDGDSTYVPRFKQKVRFRNVLQCLDSCRVADFVLFVLSANQEVDELGEELLRSIEAQGVSTVLTGVYGLDRVEPAKKRPDVVKSLKSFITHFFNTQEKVHDLGNRQECSNVMRSLCTTMPKGIRWREDRSWMLLEDCRWGVVRGRGLKAERLVQVGDWGDFQIEKVVAAPLETRHKKANEEQDDLAELAPEEATMERKAVLLDDHHYFNDDKRLPRGTSKYQAAWYLDVDYSGSDAGPADGAPSEYMFDDRAPEDEAQIEAYRRRDDAEDDLEFPDEIELHPGVNARERLAKYRGLKSLRTSAWETEEDKPYQPEDYPRLLEDYKSAKNRVVKEAITGGVKPGTRVHVYLPTAVFSLLRHEHKRTVVNVSITLPSDIKSKTPMIIQCGFRRLLLNPLFSAGNTPNNVHKFDRFLHPGRTAVATFVGPVTWGSIPCLFFRLEMLATGTTLPPSTQRIIAKRIILTGHPYKIHKRVVTVRYMFFHHDDVAYFRALQLWTKRGRSGFIKDTLGTHGYFKATFDAKINPLDSVAVSL
>Diplodiaseriata
MANVNVRRDVTDPFYRYKMERLQSKIEGKGNGIKTVIVNLSNVAQQLARPPSYVIKYFGFELGAQTNNNPADDRWIINGAHEATKLQDYLDGFISKFVLCKKCKNPETEVNIILLDCKACGQRTDVDIRLKLSSFILKKKGKKDKATKKAERRARANSDDETRRINAEASHKEVEWSVDTSEEAVKARAKDLPDDLKRAL-DEGDEGADGPNAYDQLGSWIQDTVKEKGSISKVEDVEIYLKAKEFGIETKHRTLTVLAQTIFDDNIVQIDNRAPMLKKMIKHEKAFLGGIERFGMDKPNVSAILMNVYQNDLVTEEILKAWGSKASKKYVDLSISKKVRKSATQFLEWLENAESTHHRVLHGPGYVAPKFEGKEQQMGFIPADFVESETNWFYSELGIDDSYFATESVEAIVNHIHSLYAAKIAAYARDDKEIRLDKEADHAVYIDTSKPGVSNMDGPQYERRIDQKYLNYRVETFRSAGLLNEQQLRCYFVYQCEFSAEETLEKIGEKRFLQKATKNTKDIYKQVLENAVMRTGPVIECFDIEGSREKRLVIAYKQGSALGLFSALSDLYHYYGLTSSRKYVEQFSNGYTVMSIYLRPPPIEASVHQIIKEVSLLYCIPQNKFQLHFALSLQETIYAHCVWVFVGHFLNRLGSEYTTLSSMLDSNNSVHAELLSKLKRRLRTETFTADYILEIINEYPELIHSLYLAFANTHLSDSELEGLIAKAVTNEHHAMVMTAFRTFNASVLKTNFYTPTKVALSFRLNPTFLPPSEYPQPLYGMFLVISSEFRGFHLRFRDIARGGIRIVKSRSSEAYAINARSLFDENYNLANTQQRKNKDIPEGGSKGVILLDVRHQDKARVAFEKYIDSILDLLLPPSSPGIKDPIVDLHGKQEILFMGPDENTADLVDWATEHARARGAPWWKSFFTGKSPKLGGIPHDRYGMTTLSVREYVLGIYRKLSLDQSKIRKLQTGGPDGDLGSNEILLGNEQYTAIVDGSGVLVDPNGLDRDELVRMARDRVMISQFDTAKLSPEGYRVLVEENNVKLPTGEVVNNGTQFRNTFHLRDMFVPCGGRPESIDLGTANRLIVDGKCVIPYIVEGANLFITQDAKLRLEKAGCILYKDASANKGGVTSSSLEVLASLSFDDEGFIEHMCGSAPQFYDEYVKQVQQTIKNNAALEFEAIWREHQETGPRSILSDKLSVAITKLDEELQTELWDNVELRKSVLSDALPNLLLRKIGLEIIMQRVPDNYLRAIFGSYLASRFVYQYGISASQFAFFAFENERYMRCADIASALIQDYEADGSKPKKDINLNALRGQMAKKHYLSTQPPLTAIIAAVPEHYKKYILPKLIAKPIRTSSGIAVVAVMCKPHRCPHISYTGNICVYCPGGPDSDFEYSTQSYTGYEPTSMRAIRARYDPYEQARGRVDQIKALGHSVDKVEYIIMGGTFMSLPESYRDEFISQLHNALSGYQTTNVDEAVMAGEMSNVKCVGITIETRPDYCLDQHLSAMLRYGCTRLEVGVQSLYEDVARDTNRGHTVAAVAETFKLAKDAGFKVVSHMMPDLPNVGMERDLDQFREYFENPDFRTDGLKIYPTLVIRGTGLYELWRTGRYKNYTPNALIDLVARILALVPPWTRIYRVQRDIPMPLVTAGVENGNLRELALARMKDFGTSCRDVRTREVGINEVKNKIRPSQVELVRRDYVANGGWETFLAYEDPKQDILIGLLRLRKLSKTHNFRPELTGQPTSMVRELHVYGTAVPMHGRDPKKFQHQGFGTLLMEEAERIAREEHGSKKISVISGVGVRDYYRKLGYWLDGIYMSKWLDDRGVRRTPHQQVMSKFDRRNQAKQKRVGKHAEHMEATKVFAGRDGAPRIVAVVPLTEDVSAKLAVRSLNGALDLERVTIERFKQKVQYRDLLAALDACRVADFVVFVLSAEQEVDHLGELMLRSVESQGVSNVLAAVQGLESAEPAKRRPGILGSLKSFITHFFPAQEKVHSLDNRQECLNLMRSLCTTIPKGVRWREERSWMVAEDVRWGVVRGKGLKADRLVEVGDWGTFQIEKITAAPLETRKRGPTEDQDDLADLAPEEAVMERKGVLLDDHHYFSEDKRMPRGTSKYQAAWYLDMSDSGSDANPADGAPSEYMFMDPSPEDEAQIEAYRRKQEAEDDLEFPDEIELHPHVQARERLAKYRGLKSLRTSHWETDEDRPYEPECWRRLLEDYKGAKARVTREALVGGVQPGTRVNVHLTLPLFSLLRHEHKQTAVNYSITLSSDLKAKEELVIQCGPRRFRINPVYSAGNTPNDVHKCDRFLHPGRSAIATFIAPITWGSVPALFFKVQLIGTGTSLPPSTSRVVAKRIILTGHPYKIHKRVVTVRYMFFNAEDVHWFKALQLWTKRGRSGFIKESLGTHGYFKATFDGRINPQDAVGVSL
>Neofusicoccumparvum
MANINVRRDVSDPFYRYKMERLQSKIEGKGNGIKTVIVNLSNVAQQLARPPSYVIKYFGFELGAQTNNNPSDDRWIINGAHEAAKLQDYLDGFISRFVLCKKCKNPETEVNIILLDCKACGQRTDVDLRLKLSSFILKKKGKKDKATKKAERRARAGSDDETRRINAEAEPKEVEWSVDTSEEAVKARAKDLPDDLKRAL-GDDEEGADGPNAYDQLGSWIQETAKAKGGVSKVEDVEIYLKAKEFGIESKHRTLTVLAQTIFDDNIVQIDARAGMLKKMIKHEKAFLGGTERFGNDKPAVSAILMKFYDNDLISEEVLKGWGSKASKKYVDLSISKKVRKSATQFLEWLDNASSTHHRVLQGPGYVAPKFEGKEQQMGFIPADFVESETNWFYNELGIDDSYFATESVEAIVNHIHSLYAAKIAAYARDDKEIRLDKEADHAVYIDTSKPGVSNMEGPQYERRIDQKYLNYRVETFRSAGLLNEQQLRCYFVYQCEFAAAETIEKIGEKRFLQKATKNTKEIYQQVLENAVIRTGPVIECFDIEGSREKRLVIAYKQGSALGLFSALSDLYHYYGLTSSRKYVEQFSNGYTIMSIYLRPPPIEASIHQIIKEVSLLYCIPQNKLQLHFALSLQETIYAHCVWVFVGHFLNRLGSEYTTLSSMLDTNNSVHAELLSKLKRRLRTETFTADYILEIINEYPDLIHSLYLAFANTHLSDSELEELIAKNVTNEHHAMVMTAFRTFNASVLKTNFYTPTKVALSFRLNPTFLPPSEYPQPL-------------------DIARGGIRIVKSRSSEAYSINARSLFDENYNLANTQQRKNKDIPEGGSKGVILLDVRHQDKARVAFEKYIDSILDLLLPPTSPGIKDPIVDLHGKQEILFMGPDENTADLVDWATEHARARGAPWWKSFFTGKSPKLGGIPHDRYGMTTLSVREYVLGIYRKLSLDPSKIRKLQTGGPDGDLGSNEILLGNEQYTAIVDGSGVLVDPNGLDRDELVRLAKNRAMISQFDTAKLSPAGYRILVEENNVKLPTGEIVNNGTQFRNTFHLRDLFVPCGGRPESIDLSTANRLIKDGKCIIPYMVEGANLFITQDAKLRLEKAGCILYKDASANKGGVTSSSLEVLASLSFDDENFIENMCGSAPQFYNEYVKQVQQTIRNNAALEFEAIWREHQATGPRSILSDKLSIAITKLDEELQTELWDNVDLRKSVLSDALPNLLLQKIGLETIMQRVPENYLRAIFGSYLASRFVYEYGISASQFAFFALENERYMRCADIASALIQDYEADGSKPKKDINLNALRGQMAKKHYLSTQPPLTAIIAAVPEHYKKYILPKLIAKPIRTSSGIAVVAVMCKPHRCPHISYTGNICVYCPGGPDSDFEYSTQSYTGYEPTSMRAIRARYDPYEQARGRVDQIKALGHSVDKVEYIIMGGTFMSLPESYRDEFISQLHNALSGYQTTNVDEAVLAGEMSNVKCVGITIETRPDYCLDQHLSAMLRYGCTRLEIGVQSLYEDVARDTNRGHTVAAVAETFRLAKDAGFKVVSHMMPDLPNVGMERDLDQFREYFENPAFRTDGLKIYPTLVIRGTGLYELWRTGRYKNYTPNALIDLVARILALVPPWTRIYRVQRDIPMPLVTAGVENGNLRELALARMKDFGTTCRDVRTREVGINEVKNKIRPSQVELVRRDYVANGGWETFLAYEDPKQDILIGLLRLRKLSKTHTFRPELTGQPTSMVRELHVYGTAVPMHGRDPKKFQHQGYGTLLMEEAERIAREEHGSKKISVISGVGVRDYYRKLGYSLDGPFMSKELLDRGARRTPHQQVLSKLDRRNQAKQKRVGKHAEHVEATRVFAGRDGAPRVVAVVPLADDVSGRLAVGSLNGCLDLDRVEVERFKQRVQYRGLLQALDACRVADFVLFVLSAEQEVDALGELVLRSVESQGVSNVLAAVQGLDSAEPAKRRPQILGSLKSFITHFFPAQEKVHSLDNRQECLNLMRSLCTSMPKGVRWREERSWMAVEDVRWGVVRGKGLKADRLVEVGDWGTFQIEKITAAPLATRKKGPTEDQDDLAELAPEEAVMERKGVLLDDHHYFSEDKRLPRGTSKYQSAWYIELSDSGSDANPADGAPSEYMFMDPSPDDEAQIEAYRRKKEAEDDLEFPDEIELHPQVLARERLIKYRGLKSLRTSTWETDEDRPYEPDYWRRLLEDYKGAKSRVLREALVGGVQPGTRVNVHLTLALFSLLRHEHKRTAVNYSITLSSDIKSKEEMIVQCGPRRFRINPVFSAGNTPNDVHKFDRFLHPGRSAIATFVAPITWGSVPALFFRVQLIGTGTSLAPSTSRVISKRIILTGHPYKIHKRVVTVRYMFFNSEDVQWFKALQLWTKRGRSGFIKESLGTHGYFKATFDGRINPQDSVGVSL
>Macrophominaphaseolina
MANINVRRDVTDPFYRYKMERLQSKIEGKGNGIKTVIVNLSNVAQQLARPPSYVIKYFGFELGAQTNNNPSDDRWIINGAHEATKLQDYLDGFISKFVLCKKCKNPETEVNIILLDCKACGQRTDVDLRLKLSSFILKKKGKKDKAARKAERRAKAGSDDETRRINAEAEPKEVEWSVDTSEEAVKARAKDLPDDLKRAL--EDDEGADGPNAYDQLGSWIQETAKSKGGVSKVEDVEIYLKAKEFGIETKHRTLTVLAQTIFDDNMVQIDARAGMLKKMIKHEKAFLGGTERFGNDKPSVSAILMKYYDNDLISEEVLKAWGSKASRKYVDLSISKKVRKSATQFLEWLDNAESAHHRVLHGPGYVAPKFEGKEQQMGFIPADFVESETNWFYNELGIDDSYFATESVEAIVNHIHSLYAAKIAAYARDDKEIRLDKEADHAVYIDTSKPGISNMEGPQYERRIDQKYLNYRVETFRSAGLLNEQQLRCYFVYQCDFSVNETIEQIGEKRFLQKATKNTKEIYQQVLENAVIRTGPVIECFDIEGSREKRLVIAYKQGSALGLFSALSDLYHYYGLTSSRKYVEQFSNGYTVMSIYLRPPPIEASIHQIIKEVSLLYCIPQNKFQLHFALSLQETIYAHCVWVFVGHFLNRLGSEYTTLSSILDSSSSVHAELLSKLKRRLRTETFTADYILEIINEYPDLIHSLYLNFANTHLSDSELEEMIAKTVTNEHHAMVMTAFRTFNASVLKTNFYTPTKVALSFRLNPTFLPPAEYPQPLYGMFLVISSEFRGFHLRFRDIARGGIRIVKSRSSEAYAINARSLFDENYNLANTQQRKNKDIPEGGSKGVILLDVRHQDKARVAFEKYIDSILDLLLPPSSPGIKDPIVDLHGKQEILFMGPDENTADLVDWATEHARARGAPWWKSFFTGKSPKLGGIPHDRYGMTTLSVREYVLGIYRKLSLDQTKIRKLQTGGPDGDLGSNEILLGNEQYTAIVDGSGVLVDPNGIDRDELVRLAKSRVMISQFDVTKLSPAGYRVLVEENNVKLPTGEIVNNGTQFRNTFHLRDLFVPCGGRPESIDLSSANRLIKDGKSLIPYIVEGANLFITQDAKLRLEKAGCILYKDASANKGGVTSSSLEVLASLSFDDAGFIENMCGSAPQFYNDYVKQVQQTIRNNAALEFEAIWREHQATGPRSILSDKLSIAITKLDEELQTELWDNVDLRKSVLSDALPNLLLQKIGLETIMERVPENYLRAIFGSYLASRFVYEYGISASQFAFFAFENERYMRCADIASALIQDYEADGSKPKKDINLNALRGQMAKKHYLSTQPPLTAIIAAVPEHYKKYILPKLIAKPIRTSSGIAVVAVMCKPHRCPHISYTGNICVYCPGGPDSDFEYSTQSYTGYEPTSMRAIRARYDPYEQARGRVDQIKALGHSVDKVEYIIMGGTFMSLPESYRDEFISQLHNALSGYQTTNVDEAVMAGEMSNVKCVGITIETRPDYCLDQHLSAMLRYGCTRLEIGVQSLYEDVARDTNRGHTVAAVAETFKLAKDAGFKVVSHMMPDLPNVGMERDLDQFREYFENPAFRTDGLKIYPTLVIRGTGLYELWRTGRYKNYTPNALIDLVARILALVPPWTRIYRVQRDIPMPLVTAGVENGNLRELALARMKDFGTTCRDVRTREVGINEVKNKIRPSQVELVRRDYVANGGWETFLAYEDPKQDILIGLLRLRKLSKTHTFRPELTGQPTSMVRELHVYGTAVPMHGRDPKKFQHQGYGTLLMEEAERIAREEHGSKKISVISGVGVRDYYRKLGYHLDGPFMSKELS--------------------------------------------------------------------------------------------------------------------------------------------------------------------------------------MRSLCTSIPKGVRWREERSWMVVENVRWGVVRGKGLKADRLVEVGDWGTFQIEKITAAPLETRKKGPTEDQDDLGELAPEEAVMERKGVLLDDHHYFSDEKRLPKGTSKYQSAWYLDMSDSGSDANPADGAPSEYMFMDPSPEDEAQIEAYRRKQEAEEDLEFPDEIELHPHVLARERLIKYRGLKSLRTSNWETDEDRPYEPEYWRRLLEDYKGAKARVLREALVGGVQPGTRVNVHLTLALFSLLRHEHKRTAVNYSITLNSEIKSKEEIILQCGPRRFRINPVYSAGNTPNDVHKFDRFLHPGRSAIATFVAPITWGSVPALFFKLQLIGTGTSLPPSTSRVIAKRIILTGHPYKIHKRVVTVRRCSCGQSAGAVASSRRVWARMATSRHLMGELTRRMQLESAFTSASGPARRVHLGR
>Blastomycesdermatitidis
MATINIRRDNPDPFYRYKMERLQAKIEGKGNGIKTVVVNLNNVAQSLGRPPAYLIKYFGFELGAQANAKPTDDRWIINGAHDAAKLQDYLDGFIVKFVLCKKCKNPETEVVVIILDCKACGERSDVDLRHKLSSFILKKKGKKDKSTKKSRRERNAHSDDETRRIKAEAEIDDDDWAVDVSEEAVKARAQELPDDVKRSLDEDGEGENGSASAYDLLGSWIISSANGEDGVSDVSDIDIYMKAKELGIESKHKTLAVLAQTMFDDKIVQIPSRAGMLKKMIRHEKAFLGGTERLGIERPNVPAILLAYYQEDLVSEEVLKAWGSKASKKYVDIATSRKVRKAAEKFIEWLETAE---HRVLSGPGYVAAKFEGKKKQMGFIPIEFVSSETNWFYNMLGIDDMYFQTETVDAIVSHILSLYAAKVAAYARDDKEIRLDKEADHAVYIDTSKPGISAIDGPRYEQRIDEKYINYRVETFRSASSLHEQQLRCYFVYKCHFDPEETIEIVGEKRFLQKATANTKAIYQEIIINAVARSGPVIEMFEIEGSREKRLVIAYRQGSAMGMFSALSDLYHYYRLTSSRKYLENFSNGITVVSLYLKPPPIEAAIHQIMKEISLLYCIPQNKFQSHFALSLQETIYAHCVWVFVQQFLNRLGSEYTSLTALLDSSNSSHAELLSKIKKRLRTETFTSDYILEIINKYPQLIHKLYLDFATTHLDHDRLDELISKTVVSENDEMVMNSFRVFNAAVLKTNFYTPTKVALSFRLNADFLPEHEYPQRLYGMFLIISSEFRGFHLRFRDISRGGIRIVKSRDKEAYAINARSLFDENYNLANTQQRKNKDIPEGGAKGVILLDVNHQDKARVAFEKYIDSILDLLLPPASPGIKDPIVDRHGRDEILFMGPDENTAELVDWATHHARKRGAPWWKSFFTGKSPKLGGIPHDRYGMTTLSVRQYVLGIYRKTGIDPSTVRKMQTGGPDGDLGSNEILLGNEKYCAIVDGSGVLVDPQGLDRDELVRLAKKRAMIVHYDASKLSPEGYRVLVDETNVTLPDGEVVHNGTVFRNTFHLRDIFVPCGGRPESIDLSNVSKLIENGKAVIPYIVEGANLFLTQDSKIRLEKAGCVLFKDASVNKGGVTSSSLEVLASLSFDDKGFEDHMCGTIPPFYDAYVREVQETIQRNARLEFEAIWREHEETGPRSMISDKLSLAITKLDEELQTELWDNTVLREDVLRDALPKLLLEKIGLETILERVPSNYLRSIFGSYLASRFVYEYGSSPSQFSFFDFENERYMRCSDIANALIQEYESDSTKPKKDVNLNKLRGQISKKHRLSTQPPLTAIISAVPEHYKKYILPKLIAKPIRTSSGIAVVAVMCKPHRCPHIAYTGNICVYCPGGPDSDFEYSTQSYTGYEPTSMRAIRARYDPFEQARGRVEQIKSLGHSVDKVEYIIMGGTFMSLPEDYRDGFISQLHNALSGYQTKNVDEAVQAGEMSNIKCVGITIETRPDYCLDTHLSSMLRYGCTRLEIGVQSLYEDVARDTNRGHTVKAVAETFKLSKDAGFKVVSHMMPDLPNVGMERDLDQFREYFENPDFRTDGLKIYPTLVIRGTGLYELWRTGRYKNYTPNALIDIVARILALVPPWTRIYRVQRDIPMPLVTAGVENGNLRELALSRMKDFGTTCRDVRTREVGINEVKNKIRPSQVELVRRDYTANGGWETFLAYEDPKQDILIGLLRLRKCSKTHTFRPELTGQQTSLVRELHVYGSAVPLHGRDPRKFQHRGFGTLLMEEAEKIAREEHGSRKISVISGVGVRSYYARLGYWLDGPYMSKMLD-RGSRKTPHQQLMSKLDRRNQARQKQRLKHQNKSESVSIFSGQNGASRHVAVIPIADTVDTDAAIRSLNESLDIPRVRIERFKQNILYKDLISALDACRLADFVIFILPADDTLDEGAQLMLRAIEGQGISNVLAVTQGLEKIMPPKKRPQITASLKSFITHFFPTLDKVHSLDSRQECSNIVRGICTATPKGIRWRDDRSWMLIESIQWGVVRGRGLKADRLVHIPTWGDYKISSITAAPLPSAKQKPSADCDDLATVAPEEVVMEKKGVLLDDYHYFSDGRRLPKGTSDYQAAWYLDLSDSGSDAGPEDGGPSEYMFLDPSPEDEAQIEEYRRKNEAKEDLEFPDEIELHPSTIARERLARYRGLKSLKTSKWEMEEDRAHEPEDWRRLLQDYRGSKNQCLREALVGGVKPGSRVDVHLPTSLFSLLRHEHKHAVVNINMTLNSTLKSKEELIIQCGPRRLMIKPLFSAGNTPNNVHKFDRYLHPGRSAVATFIGPVSWGSIPVLVFKWELIGTGTTMAPDHSRVVAKRVILTGHPYKIHKKVVTVRYMFFNAEDVNWFKALQLWTKRGRSGYIKESLGTHGYFKATFDAKINPQDAIGISL
>Arthrodermaotae
MANINIRRDISDPFYRYKMERLQAKIEGKGNGIKTVVVNLNSVAQSLSRPPSYLIKYFGFELGAQANSKPTDDRWIINGAHDAPKLQDYLDGFIAKFVLCKKCKNPETDVVIIILDCKACGERSDVDPRLKLSSFILKKKGKKDKSTKKSRRERNAHSDDETRRIKAEADIDDEEWAVDVSEAAVRARAQELPDDLKRTLDGDDDGENAMASSYDQFGSWIIEEAEKNKGASGVSDVDIYMKAKEFGIESKHKTLSVLAQTLFDDNIVQIPARAGLLKKMIRHEKAFLGGTERFGKDRPNVSSILLTYYQNDLVSEELLKSWGTKASKKYVDIATSRKVRKSAEKFLQWLETAEGGTHRVLAGPGYVAAKFEGKEAQMGFIPYEFVASETNWFYNLLGIDDMYFQTETVEAITSHILSLYAAKVAAYARDDKEIRLDKEADHAVYIDTSRPGVTTTDGPRYEQRIDEKYINFRVETFRSSSPLSEQQLRCYFVYKCQFGPEETIEVVGDKLFLQKATDNTKAIYQELLINAVARSGPVIEMFEIEGSREKRLVIAYRQGSAMGFFSALSDLYHYYRLTSSRKYLENFSNGITIVSLYLRPPPIEAAVHQILKEISLLYCIPQNKFQGHFILSLQETIYAHCVWVFVQQFLNRLGSEYTSLAAILDSSNSAHAELLSKLKKRLRSETFTSDYILEIIQKYPDLIHRLYLNFANTHLNAEQLKELVSKTVVSENDRMVMQSFLTFNAAVLKTNFYTPTKVALSFRLSADFLPKHEYPDPLYGMFIIISSEFRGFHLRFRDIARGGIRIVKSRDNEAYAINARSLFDENYNLANTQQRKNKDIPEGGAKGVLLLDVNHQDKVAVAFHKYIDSILDLLLPPASPGIKDPIVDLHGQDEILFMGPDENSAPLVDWATEHARKRGAPWWKSFFTGKSPKLGGIPHDRFAMTTLSVRENVEGIYRKMGIDETKVRLFQTGGPDGDLGSNGILLGKEQYVAIVDGSGVLADPNGLDRPELTRLARSRKMICEYDISKLSKDGYRVLCDDSNVTLPSGEVVNNGTAFRNTYHLRDIFVPCGGRPESINLNNVSSLIVDGKSIVPYIVEGANLFVTQDSKIRLEKAGCVIYKDASSNKGGVTSSSLEVLASLSFDDAGFTEHMCGTAPPFYDAYVREVQETIKRNARLEFEAIWRENERTGPRSVLSDTLSVAITQLDEELQSELWDNIPLRKATLKDALPKLLIEKIGLETLLERIPDNYLRSIFGSYLASRFVYEYGANPSQFAFFDFENERYMRCSDIANALIQDYEADDKKSKKDINLNKLRGIIAKKHYLSNLPPLTAIIAAVPEHYKKYILPKLIAKPIRTSSGIAVVAVMCKPHRCPHIAYTGNICVYCPGGPDSDFEYSTQSYTGYEPTSMRAIRARYDPFEQARGRVDQIKSLGHSVDKVEYIIMGGTFMSLPEEYRETFISQLHNALSGYQTDNVDEAVQAGEMSNTKCVGITIETRPDYCLDTHLSSMLRYGCTRLEIGVQSLYEDVARDTNRGHTVAAVAETFKLSKDAGFKVVSHMMPDLPNVGMERDLFQFQEYFENPDFRTDGLKIYPTLVIRGTGLYELWRTGRYKNYTPNALIDIVARILALVPPWTRIYRVQRDIPMPLVTSGVENGNLRELALSRMKDFGTTCRDVRTREVGINEVKNKIRPNQVELVRRDYTANGGWETFLAYEDPKQDILIGLLRLRKCSSTHTFRPELTGQQTSLVRELHVYGSAVPVHGRDPRKFQHRGFGTLLMEEAERIAREEHRSRKISVISGVGVRSYYAKLGYYLDGVYMSKMLDERGSRKTPHQQLMTKMQRRNQAEQKKRLKSRAKSEAVSIFSGQHGASRHVAVIPVSEGVDLNAVVLQLNQSVEVPRVRIDRFKQSVTYRDLISALDVCRLADFVIFVVSSDVELDETAQVLLKAVESQGISNIMSLVQGLEKIPTPKKRTQVVTSLKSYLTHYFPSLDK----------------------------------------WGVVRGKGLKADRLVHIPTWGDFQISSITKVPPPTRKKDPTEDAEDLTTVAPEEVFMERKGVLLDDHHYFSDEKRIPRGTSKYQSAWYLNFSDSGSDGRPEDGGGTEYMFLDPSPEEEAQIEEYRKKSEAQEDLEFPDEIELHPNTLARERLARYRGLRSLKTSKWETEEDRAYEPEDWRRLLQDYKGARNQCIREALVGGAKPGTKVNVHLPLSLFSLLRHEHKHAVVNINMTLNSTIKSKEELIIQCGPRRLLVKPIFSSGTTPNNVHKFDRFIHPGRSAVATFIGPVSWGSIPVLIFRLELIGTGTSMAPDQSRVVAKRVILTGHPYKIHKKLVTVRYMFFNAEDIAWFKALQLWTRRGRTGYIKESLGTHGYFKATFDAKINPQDSIGISS
>Microsporumgypseum
MANINIRRDISDPFYRYKMERLQAKIEGKGNGIKTVVVNLNSVAQSLSRPPSYLIKYFGFELGAQANSKPTDDRWIINGAHDAPKLQDYLDGFITKFVLCKKCKNPETDVVIIILDCKACGERSDVDPRLKLSSFILKKKGKKDKSTKKSRRERNAHSDDETRRIKAEADIEDEEWAVDVSEAAVRARAQELPDDLKRTLDGDEDGENAVASSYDQFGSWIIEEAEKDKGAAGISDVDIYKKAKEFGIESKHKTLSVLAQTLFDDNIVQIPVRAGLLKKMIRHEKAFLGGTERFGKDRPNVSSILLAYYQHDLVSEELLKSWGSKASKKYVDIATSRKVRKSAEKFLEWLETAE---HRVLAGPGYVAAKFEGKEAQMGFIPYEFVASETNWFYNLLGIDDMYFQTETVEVIASHILSLYAAKVAAYARDDKEIRLDKEADHAVYIDTSRPGITTTDGPRYEQRIDEKYINFRVETFRSSSPLSEQQLRCYFVYKCQFDPEETIEVVGDKLFLQKATENTKAIYQELLINAVARSGPVIKMFEIEGSREKRLVIAYRQGSAMGFFSALSDLYHYYRLTSSRKYLENFSNGITIVSLYLRPPPIEAAVHQILKEISLLYCIPQNKFQSHFILSLQETIYAHCVWVFVQQFLNRLGSEYTSLAAILDSSNSAHAELLSKLKKRLRSETFTSDYILEIIHKYPDLIHRLYLNFANTHLNAEQLKELVSKTVVSENDRMVMQSFLTFNAAVLKTNFYTPTKVALSFRLSADFLPKHEYPDPLYGMFIIISSEFRGFHLRFRDIARGGIRIVKSRDKEAYAINARSLFDENYNLANTQQRKNKDIPEGGAKGVLLLDVNHQDKVAVAFHKYIDSILDLLLPPVSPGIKDPIVDLHGQDEILFMGPDENSAPLVNWATEHARKRGAPWWKSFFTGKSPKLGGIPHDRFAMTTLSVRENVEGIYRKMGIDQTKVRMFQTGGPDGDLGSNGILLGKEQ-----------------------------KMICEYDASKLSKDGYRVLCDDSNVTLPSGEVVNNGTAFRNTYHLRDIFVPCGGRPESINLNNVSSLIVDGKSVVPFIVEGANLFVTQDSKLRLEKAGCVIYKDASSNKGGVTSSSLEVLASLSFDDAGFTEHMCGTPPPFYDAYVREVQETIKRNARLEFEAIWRENELTGPRSVLSDTLSLAITQLDEELQSELWDNIPLRKATLKDALPKLLIEKIGLETLLERIPDNYLRSIFGSYLASRFVYEYGPNPSQFAFFDFENERYMRCSDIANALIQDYEADDSKSKKDINLNKLRGTIAKKHYLSNLPPLTAIIAAVPEHYKKYILPKLIAKPIRTSSGIAVVAVMCKPHRCPHIAYTGNICVYCPGGPDSDFEYSTQSYTGYEPTSMRAIRARYDPFEQARGRVDQIKSLGHSVDKVEYIIMGGTFMSLPVEYRETFISQLHNALSGYQTDNVDEAVQAGEMSNIKCVGITIETRPDYCLDTHLSSMLRYGCTRLEIGVQSLYEDVARDTNRGHTVAAVAETFKLSKDAGFKVVSHMMPDLPNVGMERDLFQFQEYFENPDFRTDGLKIYPTLVIRGTGLYELWRTGRYKNYTPNALIDIVARILALVPPWTRIYRVQRDIPMPLVTSGVENGNLRELALSRMKDFGTTCRDVRTREVGINEVKNKIRPNQIELVRRDYTANGGWETFLAYEDPKQDILIGLLRLRKCSSKYTFRPELTGQPTSLVRELHVYGSAVPVHGRDARKFQHRGFGTLLMEEAERIAREEHGSRKISVISGVGVRSYYAKLGYHLDGVYMSKMLDERGSRKTPHQQLMSKMQRRNQAEQKKRLKSKAKSEAVSIFSGQHGAPRHVAVIPVSEGVDLDAAVLQLNKSVDVPQVRIDRFKQSITYRDLISALDVCRLADFVVFVVSSDEELDETAQVLLKAVEGQGISNIMSLVQGLEKIPTPKKRTQVVTSLKSSLTRYFPSLDKVHSLDSRQDCSNVIRGLCTATPKGIHWRDDRSWMLIENVEWGVVRGKGLKADRLVHIPTWGDFQISSITKVPLPSRKKDPTEDAEDLTIVAPEEVIMEKKGVLLDDHHYFSDEKRIPRGTSKYQSAWYLDFSDSGSDGRPEDGGGTEYMFLDPSPEEEAQIEEYRKKSEAQEDLEFPDEIELHPNTLARERLARYRGLRSLKTSKWETEEDRAHEPEDWRRLLQDYKGARNQCIREALVGGAKPGTKVNVHLPISLFSLLRHEHKHAVVNVNVTLNSTIKSKEELIFQCGPRRLLVKPIFSSGTTPNNVHKFDRFIHPGRNAVATFIGPISWGSIPVLIFRLELIGTGTSMAPDHARVVAKRVILTGHPYKIHKKLVTVRYMFFNAEDIAWFKALQLWTRRGRTGYIKESLGTHGYFKATFDAKINPQDSIGISL
>Trichophytontonsurans
MANINIRRDISDPFYRYKMERLQAKIEGKGNGIKTVVVNLNSVAQSLSRPPSYLIKYFGFELGAQANSKPTDDRWIINGAHDAPKLQDYLDGFITKFVLCKKCKNPETDVVIIILDCKACGERSDVDPRLKLSSFILKKKGKKDKSTKKSRRERNAHSDDETRRIKAEADIDDEEWAVDVSEAAVRARAQELPDDLKRTLDGDDDGENAVSSSYDQFGSWIIEEAKKDKGAAGVSDVDIYMKAKEFGIESKHKTLSVLAQTLFDDNIVQIPARAGLLKKMIRHEKALLGGTERFGKDRPNVSSILLTYYQHDLVSEELLKSWGTKASKKYVDIATSKKVRKSAEKFLEWLETAE-------------------------------------WY---------------------------------------------------------------------------------------------------------------------------------------------------------------------------------LYHYYRLTSSRKYLENFSNGITIVSLYLRPPPIEAAVHQILKEISLLYCIPQNKFQGHFILSLQETIYAHCVWVFVQQFLNRLGSEYTSLAAILDSNNSAHAELLSKLKKRLRSETFTSDYILEIIQKYPDLIHRLYLNFANTHLNAEQLKDLVSKTVVSENDRMVMQSFLTFNAAVLKTNFYTPTKVALSFRLSADFLPKHEYPDPLYGMFIIISSEFRGFHLRFRDIARGGIRIVKSRDKEAYAINARSLFDENYNLANTQQRKNKDIPEGGAKGVLLLDVNHQDKVAVAFHKYIDSILDLLLPPASPGIKDPIVDLHGQDEILFMGPDENSAPLVNWGY---RARSQAW------------------------------------------------------------------------------------------------------------------------------------------------------------------------RSMVEVLLH-----------------------------------------------------------------------------RKEPEAWW-----------------------------------------------------------------------------------YPPR---------ENERYMRCSDIANALIQDYEADNSKSKKDINLNKLRGTIAKKHYLSNLPPLTAIIAAVPEHYKKYILPKLIAKPIRTSSGIAVVAVMCKPHRCPHIAYTGNICVYCPGGPDSDFEYSTQSYTGYEPTSMRAIRARYDPFEQARGRVDQIKSLGHSVDKVEYIIMGGTFMSLPEEYRETFISQLHNALSGYQTDNVDEAVQAGEMSNIKCVGITIETRPDYCLDTHLSSMLRYGCTRLEIGVQSLYEDVARDTNRGHTVAAVAETFKLSKDAGFKVVSHMMPDLPNVGMERDLFQFQEYFENPDFRTDGLKIYPTLVIRGTGLYELWRTGRYKNYTPNALIDIVARILALVPPWTRIYRVQRDIPMPLVTSGVENGNLRELALSRMKDFGTTCRDVRTREVGINEVKNKIRPNQIELVRRDYTANGGWETFLAYEDPKQDILIGLLRLRKCSSKYTFRPELTGQPTSLVRELHVYGSAVPVHGRDPRKFQHRGFGTLLMEEAERIAREEHGSRKISVISGVGVRSYYAKLGYHLDGVYMSKMLDERGSRKTPHQQLMSKMQRRNQAEQKKRLKSKAKSETVSIFAGQHGAPRHVAVIPVSEGVDLDAAVLQLNQSVDVPRVRIDRFKQSITYRDLISALDVCRLADFVMFVVSSDAELDETAQVLLKAVEGQGISNVMALVQRLEAIPTPKKRTQVVTSLKSSLTRYFPSLDKVHSLDSRQDCSNVIRGLCTATPKGIHWRDDRSWMLIENVEWGTVRGKGLKADRLVHIPTWGDFQVSSITKVPPPSRKKEPTEDAEDLTTVAPEEVFMERKGVFLDDHHYFSDEKRIPRGTSKYQSAWYLDFSDSGSDGRPEDGGGTEYMFLDPSPEEEAQIEEYRKKSEAQEDLEFPDEIELHPNTLARERLARYRGLRSLKTSKWETEEDRAHEPEDWRRLLQDYKGARNQCIREALVGGAKPGTKVHVHLPLSLFSLLRHEHKHAVVNINMTLNSTIKSKEELIFQCGPRRLLVKPIFSSGTTPNNVHKFDRFIHPGRNAVATFIGPVSWGSIPVLIFKLELVGTGTSMAPDHSRVVAKRVILTGHPYKIHKKLVTVRYMFFNAEDIAWFKALQLWTRRGRTGYIKESLGTHGYFKATFDAKINPQDSIGISL
>Coccidioidesimmitis
MATVNIRRDVSDPFYRYKMERLQAKIEGKGNGIKTVVVNLNSVAQALGRPPAYLIKYFGFELGAQANPKPTDDRWIINGAHDAGKLQDYLDGFISKFVLCKKCKNPETNVVIILLDCKACGERSEVDSRLKLSSFVLKRKGKKDKSTKKTRRERNAHSDDETRRINAEAEIDDDEWAVDVSEEAVKARAKELPDDLKRSLEDEGEGENGAASAYDQLGSWIVSEAEQEKGVSGVSDVDIYMKAKELGIESKHKTLAVLAQTIFDEKIVQIPSRAGMLKKMIRHMKAFLGGTERFGKERPEISAILLGYYQEDLVSEDILKNWGSKASKKYVDLPTSKKVRKAAEKFLEWLETAEGGSPRVLSGPGYVAAKFEGKGKQMGFIPSEFISTETDWFYNMLGIDDMYFQTETVDAIASHILSLYAAKVAAYARDDKDIRLDKEADHAVYIDTSRPGVSAVGGPRYEQRIDEKYIDYRVETFRSATSLNQHQLRCYFVYKCHFDPGETIEVIGEKRFLQKATENTKAIYQEIISNAVARSGPVIEMFEIEGSREKRLVVAYRQGSAMGFFSALSDLYHYYRLTSSRKYLENFSNGITVVSLYLRPPPIEAAIHQIMKEVSLLYCVPQNKFQSHFALSLQETIYAHCVWVFVQQFLNRLGSEYTSLTALLDSNNTVHAELLSKIKKRLRTETFTSDYILEIINKYPELIHRLYLDFANTHLDSKQLKDLVSKTVVSEHDEMVMKSFLVFNNAVLKTNFYTPTKVALSFRLNPDFLPTHEYPQPLYGMFLVISSEFRGFHLRFRDISRGGIRIVKSRDKEAYAINARSIFDENYNLANTQQRKNKDIPEGGAKGVILLDVNHQDKARVAFEKYIDSILDLLLPPVSPGIKDPIVDLHGQDEILFMGPDENTAELVDWATMHAKQRGAPWWKSFFTGKNPKLGGIPHDTYGMTTLSIRQYVEGIYRKTGVDETQIRKLQTGGPDGDLGSNEILLGREKYTAIVDGSGVIVDPQGLDREELLRLAKARIMISNFDMSKLSPEGYRVLVDDANVTLPNGEVVHNGTVFRNTFHLRDMFVPCGGRPESINLANVSKLIVDGKTTIPYLVEGANLFLSQDCKLRLEKSGCVLFKDASVNKGGVTSSSLEVLASLSFDDKGFAEHMCGKAPEFYNAYVREVQETIKRNATLEFEAIWREHELTGPRSILSDTLSVAITKLDEELQSELWDNLRLRKAVLGDALPKLLQEKIGLDTLLERVPDSYLRSIFGSYLASRFVYQYGATPGQFAFFDFENERYMRCSDIANALIQDYEADSTKPKKDINLNKLRGQISKKHSLSTQPPLTAIIAAVPEHYKKYILPKLIAKPIRTSSGIAVVAVMCKPHRCPHIAYTGNICVYCPGGPDSDFEYSTQSYTGYEPTSMRAIRARYDPFEQARGRVDQIKSLGHSVDKVEYIIMGGTFMSLPEDYREEFIAQLHNALSGYQTNNVDEAVQAGEMSNIKCVGITIETRPDYCLDTHLSAMLRYGCTRLEIGVQSLYEDVARDTNRGHTVAAVAETFKLAKDAGFKVVSHMMPDLPNVGMERDLFQFQEYFENPAFRTDGLKIYPTLVIRGTGLYELWRTGRYKNYTPNALIDIVARILALVPPWTRIYRVQRDIPMPLVTSGVENGNLRELALGRMKDFGTTCRDVRTREVGINEVKNKIRPSQIELIRRDYVANDGWETFLAYEDPKQDILIGLLRLRKCSAKYTFRPELTGQQTSLVRELHVYGSAVPVHGRDPRKFQHRGFGTLLMEEAERIAREEHGSGKISVISGVGVRSYYAKLGYWLDGPYMSKMLDEKGPRKTAHQQMMSKLERRNQARQKQRLKRQVKAEAISIFSGQNGAPRHVAVVPVSNQVDPNAAISSLNESVDVTRVRIDRFKQNVLYRDLISALDVCRLADFVVFVLPADETLDHDAQLLFRSVEGQGISNVVAVVQGLDKINPPKKRPQVLSSLKASINRFFPTLEKVHSLDSRQECANVSRGLCTATPRGIHWREDRSWMLIEDIQWGIVRGKGLKADRLVHVPGWGDYQVSSIVAAPLSSRNKKPTADADDLAIVAPEDVFMERKGVLLDDHHYFSDERRLPKGTSSYQAAWYLDVSDSGSDAGPEDGGPSEYMFLDPSPEEEAQIEEYRRKKEESDDLEFPDEIELHPGTLARDRLARYRGLKSLKTSIWETEEDRAHEPENWRRLLQDYKGSRNQCIREALAGGVAPGTRVKVLLPLALFSLLRHEHKHTVVNINMTLNSNIKSKDELIIQYGPRRLVINPLFSAGTTPNNVHKFDRYLHPGRNTVATYIGPIAWGSIPVLVFRLQLIATGTTMAPDHGRVVAKRVILTGHPFKIHRKVVTVRYMFFNAEDVNWFKALQLWTKRGRSGYIKESLGTHGYFKATFDNKINPQDAIGISL
>Uncinocarpusreesii
MATVNIRRDVSDPFYRYKMERLQAKIEGKGNGIKTVVVNLNSVAQALGRPPAYLIKYFGFELGAQANPKPTDDRWIINGAHDAGKLQDYLDGFISRFVLCKKCKNPETTVVIILLDCKACGERSEVDGRLKLSGFVLKKKGKKDKSTKKTRRERNAHSDDETRRINAEAEIDDDQWAVDVSEEAVKARAKELPDDLKRSL---------------------------------------------------------------------------------RHMKALLGGTERFGKERPEVPAILLAYYQEDLVSEEVLKSWGSKASKKYVDLPTSKKVRKAAEKFLEWLETAEGGTHRVLSGPGYVAAKFEGKAKQMGFIPAEFISTETDWFYKMLGIDDMYFQTETVEAIASHILSLYAAKVAAYARDDKEIRLDKEADHAVYIDTSRPGVSAVDGPRYEQRIDEKYIDYRVETFRSSTSMNQNQLRCYFVYKCQFDPGETIEVIGENRFLQKATANTKAIYQEIIIKAVARSGPVIEMFEIEGTRERRIVIAYRQGSAMGMFSALSDLYHYYRLTSSRKYLENFSNGITVLSLYLRPPPIEASIHQIMKEVSLLYCIPQNKFQSHFALSLQETIYAHCVWVFVQQFLNRLGSEYTSLTALLDSNNTVHAELLSKIKKRLRTETFTSDYILEIINKYPDLIHRLYLDFASTHLDSKQLKDLVSKTVVSEHDEMVMKSFLVFNRAVLKTNFYTPTKVALSFRLNPDFLPSHEYPQPLYGMFLIISSEFRGFHLRFRDISRGGIRIVKSRDKEAYSINARSIFDENYNLANTQQRKNKDIPEGGAKGVILLDVNHQDKARVAFEKYIDSILDLLLPPASPGIKDPIVDLHGQDEILFMGPDENTAELVDWATLHARQRGAPWWKSFFTGKNPKLGGIPHDTYGMTTLSIRQYVEGIYRKMGVDETQIRKLQTGGPDGDLGSNEIFLGREKYTAIVDGSGVIVDPQGLNRDELLRLAKSRLMISNFDSSKLSPEGYRVLVDDANVKLPSGEVVHNGTVFRNTFHLRDMFVPCGGRPESINLANVSKLIVDGKSTIPFLVEGANLFLTQDCKLRLEKAGCVLFKDASVNKGGVTSSSLEVLASLSFDDESFEQHMCGQAPEFYNAYVREVQETIKRNATLEFEAIWREHEQTGPRSILSDTLSVAITKLDEELQSELWENLRLRKAVLGDALPKLLQEKIGLEVMLERVPDNYLRSIFGSYLASRFVYQYGSTPGQFAFFDFENERYMRCSDIANALIQDYEADPSKPKKDINLNKLRGQISKKHSLSTQPPLTAIIAAVPEHYKKYILPKLIAKPIRTSSGIAVVAVMCKPHRCPHIAYTGNICVYCPGGPDSDFEYSTQSYTGYEPTSMRAIRARYDPFEQARGRVDQIRSLGHSVDKVEYIIMGGTFMSLPEDYRDEFISQLHNALSGYQTNNVDEAVQAGEMSNTKCVGITIETRPDYCLDTHLSAMLRYGCTRLEIGVQSLYEDVARDTNRGHTVAAVAETFKLAKDAGFKVVSHMMPDLPNMGMERDLFQFQEYFENPAFRTDGLKIYPTLVIRGTGLYELWRTGRYKNYTPNALIDIVARILALVPPWTRIYRVQRDIPMPLVTSGVENGNLRELALSRMKDFGTTCRDVRTREVGINEVKNKIRPSQVELIRRDYVANGGWETFLAYEDPKQDILIGLLRL------LWFASCMF------------MGSAVPVHGRDPRKFQHRGFGTLLMEEAERIARDEHGSRKLSVISGVGVRSYYAKLGYWLDGPYMSKMLDEKGTRKTAHQQMMSKLERRNQARQKQRFKRQVKAEATSIFSGQNGAPRHVAVVPLSDGTATDEAILSLSRSVDIPRVRIDRFKQSVLYKDLINTLDVCRLADFVVFVLPACEALDEDAQLLFRSVESQGISNVIAVVQGLDNINSPKKRQQIVSSLKTTVNRFFPTIEKVHSLDSRQECSNVIRSICTATPKGIHWRDDRSWMLIEDIQWGIVRGKGLKADRLVHIPNWGDYQVSSIAAAPLESRPKKPTADADDLAVVAPEDVFMERKGVLLDDHHYFSDEKRLPRGTSSYQAAWYLDMSDSGSDIGPEGGGPSEYMFLDPSPEEEAQIEEYRRKMEETDDLEFPDEIELHPNTLARERLARYRGLKNLKTSAWETEEDRAHEPENWRRLLQDYKGSRNQCIREALAGGVTPGTRVKVLLPLALFSLLRHEHKHGVVNLNMTLNSNLKSKEEIIIQFGPRRLVIKPLFSAGTTPNNVHKFDRYLHPGRNAVATYIGPISWGSIPVLVFKLQLIGTGTTMAPDHQRVVAKRVILTGHPFKIHRKVVTVRYMFFNAEDVQWFKALQLWTKRGRSGYIKESLGTHGYFKATFDAKINPQDAIGISL
>Aspergillusnidulans
PNNINIRRDVSDPFYRYKMEPLQSKIEGKGNGIKTVIVNLNSVAGSLSRPPAYVIKYFGFELGAQANAKPTDDRWIINGAHDSRKLQDYLDGFITKFVLCKKCKNPETDVIIIILDCKACGQRSDVDSRLKLSTFILRGKGKKDKSTKKTRRERNAGSDDETRRINTAAEIEDDNWNVDVSEEAVKARAKELPDDLKRALDEGDDEGADGPTAYDELGSWVLDTATEKGGISKVEDVEIYLKAKELGIETKHKTLAVLAQTIFDEKIAQVDGRAPLLKKMIRHEKAFLGGTERFGKEHPEVPAVLLGYYQNDLVSEETLKAWCSKASKKYVDIQTSRKVRKAAEPFLQWLESAEGSPHRVLSDPGYIAAKFEGKEHQMGFIPPEFIVGETEWFYNQLGIDDTYFQTETVEAIVTQILSLYAAKVAAYARDDKEIRLDKEADHAVYIDTSKPGFSSVNGPGYEQRIDKKYIDYRIETFRSPTPVDGQQLRCYFVYKCQFGPQETIDIIGEKRFLQKATPNTKAIYQEIISNAVARAGPVIEMFEIEGSREKRLVIAYRQGSAMGLFSALSDLYHYYRLTSSRKYLENFSNGITVISLYLRPPPIEAAVHQIIKEISLLYCIPQNRFQHHFALSLQETIYAHCAWVFVQQFLNRLGSEYTSLTDLLDSNNSTHAELLAKIKKRLRTETFTSDYIAEIVNKYPDLIHKLYLDFANTHLDSRQLKQLVSSTAANEHDEMVMSAFRVFNASILKTNFFTPTKVALSFRLDPHFLPEHEYPQRLYGMFLVISSEFRGFHLRFRDIARGGIRIVKSRNKEAYSINARSLFDENYNLANTQQRKNKDIPEGGAKGVILLDVNHQDKARVAFEKYIDSILDLLLPPASPGIKDPIVDLYGKDEILFMGPDENTAELVDWATEHARNRGAPWWKSFFTGKSPRLGGIPHDTYGMTTLSVRQYVLGIYRKLKIDPSTIRKLQTGGPDGDLGSNEILLANEKYTAIVDGSGVIVDPQGLNREELVRLAKKRATISEFDVSKLSPNGYRVLVDESNVHLPSGELVHNGMVFRNMFHLRDTFVPCGGRPESIDLSNVGKLIENGKSTIPYIVEGANLFITQDSKLRLEKAGCILFKDASANKGGVTSSSLEVLASLSFDDQGFVQNMCDSVPEFYREYVKQVQEVIKENATLEFEAIWREHEQTGPRSVLSDRLSVAITQLDEELQTELWDNVELRRSVLNDALPKLLLDKIGLDTILQRVPENYLRAIFGSHLASRFVYEYGSSPSQFSFFNLENERFMRCSDIANALIQEYESDPTQPKRDINLNKLRGQMAKKHSLSHQPPLTAIISAVPEHYKKYILPKLIAKPIRTSSGIAVVAVMSKPHRCPHIAYTGNICVYCPGGPDSDFEYSTQSYTGYEPTSMRAIRARYDPFEQARGRVEQIRSLGHSVDKVEYIIMGGTFMSLPAEYRDTFVAQLHNALSGYQTDNVDEAVQAGEMSNIKCVGITIETRPDYCLDTHLSSMLRYGCTRLEIGVQSLYEDVARDTNRGHTVAAVAETFKLAKDAGFKVVSHMMPDLPNVGMERDLFQFEEYFENPAFRTDGLKIYPTLVIRGTGLYELWRTGRYKNYTPNALIDLVARILALVPPWTRIYRVQRDIPMPLVTSGVENGNLRELALARMKDFGTTCRDVRTREVGINEVKNKIRPSQVELIRRDYTANGGWETFLAYEDPKQDILIGLLRLRKCSPTHTFRPEFTGQQTSIIRELHVYGSAVPLHGRDPRKFQHLGFGTLLMEEAERIAREEHGSTKISVISGVGVRSYYARLGYSLDGPYMSKMLEERGTRKTPHQQLMSKLDRRNQARQKQQNKQQERAQAISIFSGQNGAPRHVAIVPLSIDIDTTAIIKALNESVDVTRVRIDRFRQNLQYYDLMSALDACRMADFVVLAISAHLEVEEQGELLLRSIEGQGVSNVIAVVQGLDKINPPKKRPQVAGSLKSFLNHFYPSIDKVLSIDSRQECSNAIRSLCTATPKGIRWRDDRSWMLIEDVKWGVVRGKGLKADRLVHVPGWGDFQIDSITAAPLPTARSKPSADRDDLATVAPEEIEMDRKGVLLDDHHYFSDDKRLPKGTSEYQSHWFLDVSDSGSDGAPEDGGPSEYMFLDPSPEDEAQLEEYRRRNEAKDDLEFPDEIELHPNVLARERLARYRGMKSLKTSPWNTAEDRPHEPEDWRRLLQDYKGSKNRILREALVGGVNPGTRVDVHLPLSLFSLLRHEHKHTVVNINMHLNAAIKSKQELIVQYGPRRLIVNPVFSSDNTPNNVHKFDRFLHPGRSAVATWIGPLTWGSVPVLVFKLELIGTGTVVAPDPTRVVAKRAIITGHPYKIHKRVVTVRYMFFNAEDVNWFKALQLWTRRGRSGFIKESLGTHGYFKCTFDGKINPQDSVGISL
>Talaromycesislandicus
MATVNVRRDVTDPFYRYKMEKLQSKIEGKGNGIKTVVVNLNTVAQSLARPPEYVIKYFGFELGAQANAKPTDDRWIINGAHDAPKLQDYLDGFIEKFVLCKKCKNPETEVILIVLDCKACGQRSDVDPRLKLSTFILRKGGKRDKKARREKKKE-AGSDDETRGINAAADDEEVQWSVDVSEEAVKARAKDLPDDLKRTLEGDDEDEEGGASIYDQLGSWILKTAEEEGGVSKISDIEIYKKAKDLGIENKHKTLAVLAQTVFDEKIVQIPVRAAMLKKMIRHEKAFLGGTERFGKEHPEVPAILLGYYQNDLVSEEVLKAWGNKASKKYVDLSTSKKVRKAAEQFLTWLETAD---HRVLPGTGYIPSKFEGKQKQMGFFPSDFVISETTWFYNMLGIDDMYFQTESVESIVTQILSLYAAKVAAYARDDKEIRLDKEDDHAVYIDTSKPGVTSFSGPNYESRIDAKYIDYRVESFRSTSPLTEQQLRCYFVYKCQFSPEETIDIIGEKRFLQKATPNTKAIYREIITTAVSRTGPVIEIYDIEGTREKRLVVAYRQGSAMGIFSALSDLYHYYRLTSSRKYLESFSNGINVISLYLRPPPIEAAIHQIMKEVSLLYCIPRNRFQNHFALSLQETIYSHCAWIFIQQFLNRLGSEYTSLTALLDSNNSVHAELLSKIKKRLRTETFTSDYISEIISKYPELIHKLYLDFANTHLDDAGLKALIAKTVVNEHDEMVMMAFRIFNKAVLKTNFYTSTKVGLSFRLNPNFLPEHEYPQRLYGMFLVISSEFRGFHLRFRDIARGGIRIVKSRNKEAYGINARSLFDENYNLANTQQRKNKDIPEGGAKGVILLDVEHQDKARVAFEKYIDSILDLLIAPTSPGIKDPIVDLHGKDEILFMGPDENTADLVDWATEHARKRGAAWWKSFFTGKSPKLGGIPHDAYGMTTLSVRQYVLGIYRKLKIDPSTVKKLQTGGPDGDLGSNEILLGNEQYTAIVDGSGVIVDPNGLDRDELVKLAKNRVMISHFDLSKLSSEGYRVLVEDTNVKLPSGETVHNGMVFRNKFHLRDLFVPCGGRPESIDLSTVGKLIVNGKSVIPYIVEGANLFITQDAKLRLEKAGCILYKDASANKGGVTSSSLEVLASLSLDDKEFVENMCGTVPEFYQTYVKEVQEVIKRNAMLEFEAIWREHEQTGLRSVLSDRLSLAITGLDEELQTSLWDNTELRHTVLQKALPRLLLEKVGLETILQRVPENYLKSIFGSYLASRFVYEYGSSPSQFAFFDFENERFLRCSDIANALIQDYESDPTAPKKDLNLNRLRGQMSKRHSLASQPPLTAIIAAVPEHYKKYILPKLIAKPIRTSSGIAVVAVMCKPHRCPHIAYTGNICVYCPGGPDSDFEYSTQSYTGYEPTSMRAIRARYDPFEQARGRVDQLKSLGHSVDKVEYIIMGGTFMSLPEDYRNTFISQLHNALSGYQTDNVDEAVQAGEMSNIKCVGITIETRPDYCLDQHLSSMLRYGCTRLEIGVQSLYEDVARDTNRGHTVAAVAETFKLAKDAGFKVVSHMMPDLPNVGMERDLDQFREYFENPAFRTDGLKIYPTLVIRGTGLYELWRTGRYKNYTPNALIDIVARILALVPPWTRIYRVQRDIPMPLVTAGVENGNLRELALSRMKDFGTTCRDVRTREVGVNEVKNKIRPSQIELVRRDYTANGGWETFLAYEDPKQDILIGLLRLRKCSDTHTFRPELTGQQTSLVRELHVYGSAVPLHGRDARKFQHRGFGTLLMEEAERIAREEHNSQKISVISGVGVRSYYARLGYSLDGPYMSKMLDERGVRKTPHQQLMSKLDRKNQARQKQQLKHQEKANAVSIFSGQHGAPRQVAVVPLSEKIDLAAVIRSLNESVDVTRVRIDRFKQNLVYFDLMNALDVCRVADFVVVVLPTDVEVSEEGEILLRSIESQGISNVLVVAQGVDNVNPPKKRPQVIASLKSYINHFFPSIDKVLSLDSRQECSNVVRGLCTATPKGIRWREDRSWMLIQDVQWGVVRGKGLKADRIVHIPGWGDFQVDSITAAPLSSPKSKPTDDRDDMATVAPEEIEMEKRGVLLDDHHYFSDDKRLPKGTSDYQAAWFLDDSDSGSDGRPEDGGPSEYMFLDPSPEEEAQLEEYRRRKEEEDDLEFPDEIELHPNVLARERLQKYRGLKSLKTSIWETSEDRPYEPEEWRRLLQDYKGIKNKLVREALLGGVAPGTRVNVRLPVALFSLLRHEHKHTVVNMNITVNSSIKSKEEVIIQCGPRRLVVNPIFSGGNTPNNVHKFDRYLHPGRSAIASFIGPVIWGAVPVLVFKLELIATGTVVASDHSRVVAKRAILTGHPFKIHKKVVTVRYMFFNAEDVNWFKALQLWTRRGRSGFIKESLGTHGYFKATFDAKINPQDSIGISL
>Talaromycesstipitatus
MATVNVRRDVTDPFYRYKMEKLQAKIEGKGNGIKTVVVNLNTVAQSLARPPEYVIKYFGFEIGAQANAKPTDDRWIINGAHDAPKLQDLLDGFIDKFVLCKKCKNPETEVILITLDCKACGQRSEVDPRLKLSTFILRKGGKKDKKSRRDKKKE-AGSDDE---IVAGANEEEVQWSVDVSEEAVKARAKDLPDDLKRTLGEDEDEE-GGATIYDQLGSWIIKEAEEKGGVANVSDIDIYMKAKDLGIENKHKTLTVLAQTIFDEKIVQIPSRAGMLKKLIRHEKAFLGGTERFGKDHPEVPAILLGYYQNDLVSEDVLTAWGSKASK-------NRKVRKAAEKFLEWLSTAD---HRVLSGSGYISAKFEGKQEQMGFFPSDFVVSETTWFYNMLGIDDMYFQTESVESIVTQILSLYAAKVAAYARDDKEIRLDKEDDHAVYIDTSKPGVTTLDGPNYESRIDSKYIDYRVESFRSTSPLDAQQLRCYFVYKCQFDPDETIEIIGEKRFLQKATANTKAIYQEVISNAVSRTGPVIEVFDIENSREKRLVVAYRQGSAMGIFSALSDLYHYYRLTSSRKYLESFSNGINVISLYLRPPPIEAAIHQIVKEVSLLYCVPQNRFQNHFALSLQETIYSHCAWVFIQQFLNRLGSEYTSLTALLDSSNSVHAELLAKIKKRLRTETFTSDYIFEIINKYPDLIHKLYLDFASTHLDDAKLKEIISRTAVNEHDEMVMTAFRTFNRAILKTNFYTPTKVALSFRLHPDFLPEHEYPQRLYGMFLVISSEFRGFHLRFRDIARGGIRIVKSRNKESYGINARSLFDENYNLANTQQRKNKDIPEGGAKGVILLDVDHQDKARVAFEKYIDSILDLLIPPTSPGIKDPIVDLHGKDEILFMGPDENTADLVDWATEHARKRGAPWWKSFFTGKSPRLGGIPHDAYGMTTLSVRQYVLGIYRKLNIDPSTVKKLQTGGPDGDLGSNEILLGNENYIAIVDGSGVLVDPNGLDRDELVKLAKKRVMISQYDLSKLSAQGYRVLVEDSNVKLPSGEVVNNGMLFRNTFHLRDLFVPCGGRPESIDLSTVNKLIVNGKSVIPYIVEGANLFITQDAKLRLEKAGCILYKDASANKGGVTSSSLEVLASLSLDDKEFVQNMCGTVPAFYQEYVKEVQEIIKRNATLEFEAIWLEHERTGLRSVLSDRLSLAITNLDEELQTSLWNNVQLRRKVLEDALPRLLLEKVGLDTILTRVPENYLRSIFGSYLASRFVYEYGSNPSQFAFFDFENERFLRCSDVANVLIQEYEADPMRPKKDINLNKLRGQIAKKYSLAAQPPLTAIIAAVPEHYKKYILPKLVAKPIRTSSGIAVVAVMCKPHRCPHIAYTGNICVYCPGGPDSDFEYSTQSYTGYEPTSMRAIRARYDPFEQARGRVDQLKSLGHSVDKVEYIIMGGTFMSLPEDYRDSFISQLHNALSGYQTDNVDEAVQAGEMSNIKCVGITIETRPDYCLDQHLSSMLRYGCTRLEIGVQSLYEDVARDTNRGHTVAAVAETFKLAKDAGFKVVSHMMPDLPNVGMERDLDQFVEYFENPAFRTDGLKIYPTLVIRGTGLYELWRTGRYKNYTPNALIDIVARILALVPPWTRIYRVQRDIPMPLVTSGVENGNLRELALSRMKDFGTTCRDVRTREVGINEVKNKIRPSQIELVRRDYTANGGWETFLAYEDPKQDILIGLLRLRKCSATHTFRPELTGQQTSLVRELHVYGSAVPLHGRDARKFQHRGFGTLLMEEAERIAREEHGSKKISVISGVGVRSYYARLGYTLDGPYMSKMLDERGVRKTPHQQLMSKLDRKNQARQKQQVKRQEKSQAASIFAGQNGAPRQVAIVPLSENIDVAAVIRALNESVDVARIRVDRFKQNIMYYDLIHALDVCRVADFVVLVLPTDVEVTEEGETLLRSIESQGISNVLVVAQGLDQVNPQKKRPQVISSLVSFMNHFFPTIDKVLSLDSRQECSNVVRSLCTATPKGIRWRNDRSWMTVEDVKWGVVRGKGLKADRIVHIPGWGDFQIESITAAPLPTTKAKPTDDRDDMAVIAPEEIEMERRGVLLDDHHYFSDDKRLPKGTSDYQAAWFLDDSDSASDGRPEDGGPSEYMFLDPSPEDEAQLENYRRRTEAEDDLEFPDEIELHPNVLARERLQKYRGLKSLKTSRWETSEDRPFEPEDWRRLLQDYKGIKNKMIREALIGGVTPGTRVNVHLPVALYSLLRHEHKHTVININMTLNSSIKSKEEVIIQCGPRRLVVNPIYSGGNTPNNVHKFDRYLHPGRSAIATFIGPVTWGAVPVLVFKLELIATGTVVAPDPSRVVAKRAILTGHPYKIHKKVVTVRYMFFNAEDVHWFKALQLWTKRGRSGFVKESLGTHGYFKAMFDAKINPQDSVGISL
>Talaromycescellulolyticus
MATVNVRRDVTDPFYRYKMEKLQAKIEGKGNGIKTVVVNLNTVAQSLARPPEYLIKYFGFEIGAQANAKPTDDRWIINGAHDAPKLQDLLDGFIDKFVLCKKCKNPETEVILITLDCKACGQRSEVDPRLKLSTFIVRKGGKKDKKSRRDKKKD-AASDDE---IVAGADEEEVKWSVDVSEEAVKARAKDLPDDLKRTLGGEEDDEEGGATIYDQLGSWIIKEAEDNGGVAKVSDIEIYKKAKELGIENKHKTLTVLAQTIFDDKIVQIPTRASMLKKLIRHEKAFLGGTERFGKDHPEVPAILLGYYQNDLVSEDVLKAWGSKGSKKYVDLPTSRKVRKAAEKFLEWLSTAD--HHRVLSGSGYISAKFEGKQEQMGFFPSDFVVSETTWFYNMLGIDDMYFQTESVESIVTQILSLYAAKVAAYARDDKEIRLDKEDDHAVYIDTSKPGVTSLDGPNYESRIDSKYIDYRIESFRSTSPLEAQQLRCYFVYKCQFDPDETIDIIGEKRFLQKATANTKAIYQEIITNAVSRTGPVIEVFDIEGSREKRLVVAYRQGSAMGIFSALSDLYHYYRLTSSRKYLESFSNGINVISLYLRPPPIEAAIHQIVKEVSLLYCVPQNRFQNHFALSLQETIYSHCAWVFIQQFLNRLGSEYTSLTALLDASNSVHAELLSKIKKRLRTETFTSDYIFEIINKYPDLIHKLYLDFASTHLDDAKLKELISRTAANEHDEMVLTAFRTFNRTILKTNFYTPTKVALSFRLHPDFLPEHEYPQRLYGMFLVISSEFRGFHLRFRDIARGGIRIVKSRNKEAYSINARSLFDENYNLANTQQRKNKDIPEGGAKGVILLDVDHQDKARVAFEKYIDSILDLLIPPTSPGIKDPIVDLHGKDEILFMGPDENTADLVDWATEHARKRGAPWWKSFFTGKSPRLGGIPHDAYGMTTLSVRQYVLGIYRKLNIDPSTVKKLQTGGPDGDLGSNEILLGNERYTAIVDGSGVLVDPNGLDRDELVKLAKKRVMISHFDLSKLSSEGYRVLVEDSNVKLPSGEVVNNGMLFRNTFHLRDLFVPCGGRPESIDLSTVNKLIVNGKSVIPYIVEGANLFITQDAKLRLEKAGCILYKDASANKGGVTSSSLEVLASLSLDDKEFVQNMCGTVPAFYQQYVKEVQEVIKRNATLEFEAIWREHERTGLRSVLSDRLSLAITNLDEELQTALWENIELRRKVLEDALPRLLLEKVGLDTILTRVPENYLRSIFGSYLASRFVYEYGSNPSQFAFFDFENERFLRCSDVANALIQEYEADPMKPKKDINLNKLRGQIAKKHSLAAQPPLTAIIAAVPEHYKKYILPKLIAKPIRTSSGIAVVAVMCKPHRCPHIAYTGNICVYCPGGPDSDFEYSTQSYTGYEPTSMRAIRARYDPFEQARGRVDQLKSLGHSVDKVEYIIMGGTFMSLPEDYRDSFISQLHNALSGYQTDNVDEAVQAGEMSNIKCVGITIETRPDYCLDQHLSSMLRYGCTRLEIGVQSLYEDVARDTNRGHTVAAVAETFKLAKDAGFKVVSHMMPDLPNVGMERDLDQFVEYFENPAFRTDGLKIYPTLVIRGTGLYELWRTGRYKNYTPNALIDIVARILALVPPWTRIYRVQRDIPMPLVTSGVENGNLRELALGRMKDFGTTCRDVRTREVGINEVKNKIRPSQIELVRRDYTANGGWETFLAYEDPKQDILIGLLRLRKCSATHTFRPELTGQQNSLVRELHVYGSAVPLHGRDARKFQHRGFGTLLMEEAERIAREEHGSKKISVISGVGVRSYYARLGYTLDGPYMSKMLDERGIRKTPHQQLMSKLDRKNQARQKQQVKRQEKSQAASIFAGQNGAPRQVAIVPLADNIDVAAVIRALNESVDISRIRVDRFKQNIMYYDLIHALDVCRVADFVIVVLPTDIDVTEEGETLLRSIESQGISNVLVVAQGLDKVNPHKKRPQIVSSLVSFMNHFFPTIEKVLSLDSRQECSNVVRSLCTATPKGIRWRDDRSWMTIQDVKWGVVRGKGLKADRIVHIPGWGDFQIASITAAPLPNTKGKPTDDCDDMAVIAPEEIEMERRGVLLDDHHYFSDDKRLPKGTSEYQSAWFLDDSDSASDGRPEDGGPSEYMFLDPSPEDEAQLENYRRRTEAEDDLEFPDEIELHPNVLARERLQKYRGLRSLKTSRWETSEDRPFEPEDWRRLLQDYKGIKNKLIREALIGGVTPGTRVNVHLPVALYSLLRHEHKHTVININMTLNSSIKSKEEVIIQCGPRRLVVNPIYSGGNTPNNVHKFDRYLHPGRSAIASFIGPVIWGAVPVLVFKLELIATGTVVAPDHSRVVAKRAILTGHPYKIHKKVVTVRYMFFNSEDVHWFKALQLWTRRGRSGFIKESLGTHGYFKAMFDSKINPQDSVGISL
>Talaromycesmarneffei
MATVNVRRDVTDPFYRYKMEKLQAKIEGKGNGIKTVVVNLNTVAQSLARPPEYLIKYFGFEIGAQANAKPTDDRWIINGAHDAPKLQDLLDGFIDKFVLCKKCKNPETEVILITLDCKACGQRSDVDPRLKLSTFILRKGGKKDKKSRRDKKKD-AASDDE---IVAGADEEEVHWSVDVSEEAVKARAKDLPDDLKRTLGGEDDDEEGGATIYDQLGSWILKEAEDNGSVAKVGDIEIYKKAKELGIENKHKTLTVLAQTIFDDKIVQIPSRAAMLKKLIRHEKAFLGGTERFGKDHPEVPAILLGFYQNDLVSEDVLTAWGSKGSKKYVDLPTSRKVRKAAEKFLEWLSTAD---HRVLPGSGYISAKFEGKQEQMGFFPSDFVVSETTWFYNMLGIDDMYFQTESVESIVTQILSLYAAKVAAYARDDKEIRLDKEDDHAVYIDTSKPGVTSLDGPNYESRIDSKYIDYRIESFRSTSPLDAQQLRCYFVYRCQFDPDETIEIIGEKRFLQKATANTKAIYQEIITNAVSRTGPVIEVFDIEGSREKRLVVAYRQGSAMGIFSALSDLYHYYRLTSSRKYLESFSNGINVISLYLRPPPIEAAIHQIVKEVSLLYCVPQNRFQNHFALSLQETIYSHCAWVFIQQFLNRLGSEYTSLTALLDASNSVHAELLSKIKKRLRTETFTSDYIFEIINKYPDLIHKLYLDFASTHLDDAKLKELINRTAANEHDEMVLTAFRTFNKAILKTNFYTPTKVALSFRLHPDFLPEHEYPQRLYGMFLVISSEFRGFHLRFRDIARGGIRIVKSRNKEAYSINARSLFDENYNLANTQQRKNKDIPEGGAKGVILLDVDHQDKARVAFEKYIDSILDLLIPPTSPGIKDPIVDLHGKDEILFMGPDENTADLVDWATEHARKRGAPWWKSFFTGKSPRLGGIPHDAYGMTTLSVRQYVLGIYRKLNIDPSTVKKLQTGGPDGDLGSNEILLGNERYTAIVDGSGVLVDPNGLDRDELVRLAKKRVMISHFDLSKLSSEGYRVLVEDSNVKLPSGEVVNNGMLFRNTFHLRDLFVPCGGRPESIDLSNVNKLIVNGKSVIPYIVEGANLFITQDAKLRLEKAGCILYKDASANKGGVTSSSLEVLASLSLDDKEFVQNMCGTVPAFYQQYVKEVQEVIQRNATLEFEAIWREHERTGLRSALSDRLSLAITNLDEELQTALWDNIELRRKVLEDALPRLLLEKVGLDTILTRVPENYLRSIFGSYLASRFVYEYGSNPSQFAFFDFENERFLRCSDVANALIQEYEADPMKPKKDINLNKLRGQIAKKHSLAAQPPLTAIIAAVPEHYKKYILPKLVAKPIRTSSGIAVVAVMCKPHRCPHIAYTGNICVYCPGGPDSDFEYSTQSYTGYEPTSMRAIRARYDPFEQARGRVDQLKSLGHSVDKVEYIIMGGTFMSLPEDYRNSFISQLHNALSGYQTDNVDEAVQAGEMSNIKCVGITIETRPDYCLDQHLSSMLRYGCTRLEIGVQSLYEDVARDTNRGHTVAAVAETFKLAKDAGFKVVSHMMPDLPNVGMERDLDQFVEYFENPAFRTDGLKIYPTLVIRGTGLYELWRTGRYKNYTPNALIDIVARILALVPPWTRIYRVQRDIPMPLVTSGVENGNLRELALARMKDFGTTCRDVRTREVGINEVKNKIRPSQIELVRRDYTANGGWETFLAYEDPKQDILIGLLRLRKCSATHTFRPELTGQQTSLVRELHVYGSAVPLHGRDARKFQHRGFGTLLMEEAERIAREEHGSKKISVISGVGVRSYYARLGYTLDGPYMSKMLDERGVRKTPHQQLMSKLDRKNQARQKQQVKRQEKSQAASIFAGQNGAPRQVAIVPLADNIDVAAVIRALNESVDISRIRVDRFKQNIMYYDLIHALDVCRVADFVVVVLPTDVEVTEEGETLLRSIESQGISNVLVVAQGLDKVNPPKKHSQIVSSLVSFMTHFFPTIEKVHSLDSRQECSNVVRGLCTATPKGIRWRDDRSWMTIQDVKWGVVRGKGLKADRIVHIPGWGDFQIASITAAPLNTKGKKPTDDRDDMAVIAPEEIEMERRGVLLDDHHYFSDDKRLPKGTSEYQSAWFLDDSDSASDGRPEDGGPSEYMFLDPSPEDEAQLENYRRRTEAEDDLEFPDEIELHPNVLARERLQKYRGLRSLKTSRWETSEDRPFEPEDWRRLLQDYKGVKNKLIREALIGGVTPGTRVNVHLPVALFSLLRHEHKHTVININMTLNSSIKSKEEVIIQCGPRRLVVNPIYSGGNTPNNVHKFDRYLHPGRSAIATYIGPVTWGAVPVLVFKLELIATGTVVAPDHSRVVAKRAILTGHPYKIHKKVVTVRYMFFNSEDVHWFKALQLWTRRGRSGFIKESLGTHGYFKAMFDSKINPQDSVGISL
>Aspergillusruber
MATVNIRRDVSDPFYRYKMERLQSKIEGKGNGIKTVVVNLNSVAGSLSRPPSYVIKYFGFELGAQANAKPSDDRWIINGAHDSNKLQDYLDGFIAKFVLCKKCKNPETDVILIILDCKACGQRSDVDPRLKLSTFIIRKGGKKNKADKKARREKNAGSDDETRRIKAEAEAEDEQWAVDVSEEAVRARAKDLPDDLKRSL--EDDDEAEGGSSYDQLGSWVMSVAEEKGNVLNVEDIDIYKKAKELGIESKHKTLTVLAQTIFDKNFAQIPKRASLLQKLVRHEKALLGGTERFGSDHPEIPAILLGYYQNDIVSEETLKAWGAKASKKYVDGQTSKKVRKAAQPFLEWLENAE---HRVLSDPGYIAAKFEGKQKQMGFFPSDFVDSETNWFYNMLGIDDTYFQTESVDVIVSHILSLYAAKVAAYARDDKEIRLDKEADHAVYIDTSRPGVAAVDGPRYEQRIDEKYVNYRIETFRSPTPLNEQQLRCYFVYKCQFGPNETIDVIGEKRFLQKATPNTKAVYQDIINNVVGRSGPVIEMFEIEGSREKRLVIAYRRGSAMGLFSALSDLYHYYRLTSSRKYLENFSNGITIISLYLRPPPIEAAIHQIIKEVSLLYCIPQNRFQHHFALSLQETIYAHCGWVFVQQFLNRLGSEYNSLSALLDSNNSVHAELLSKIKKRLRTETFTSDYILEIINKYPDLIHKIYLDFANTHLDSSRLKQLISTVAANEHDEMVMAALRVFNSSILKTNFFTPTKVALSFRLNPTFLPQHEYPQPLYGMFLVISSEFRGFHLRFRDISRGGIRIVKSRNKEAYSINARSLFDENYNLANTQQRKNKDIPEGGAKGVILLDVNHQDKASVAFEKYIDSILDLLLPPTSPGIKDPIVDLHGKDEILFMGPDENTAELVDWATEHAKNRGAPWWKSFFTGKNPKLGGIPHDTYGMTTLSVRQYVQGIYRKLKIDPSTIRKLQTGGPDGDLGSNEILLSNEKYTAIVDGSGVIVDPNGLDIDELRRLAAKRVTISEFDTSKLSPTGYRVLVDESDIKLPSGELVHNGMIFRNTFHLRDVFVPCGGRPESIDLATVGKLIKDGKSTIPYIVEGANLFITQDSKLRLEKAGSILYKDASANKGGVTSSSLEVLASLSFDDKEFVEHMCGTVPEFYKAYVKQVQEIIKENATLEFEAMWREHEQTNLRSVLSDRLSLAITKLDEELQTELWDNVELRRSVLSDALPKLLLDKIGLETILGRVPENYLRAIFGSYLASRFVYEYGSSPSQFSFFDLENERYMRCSDIANVLIQDYESDPTKIKKDINLNRLRGQISRKHCLSSQPPLTAIIAAVPEHYKKYILPKLIAKPIRTSSGIAVVAVMCKPHRCPHIAYTGNICVYCPGGPDSDFEYSTQSYTGYEPTSMRAIRARYDPFEQARGRVDQIKSLGHSVDKVEYIIMGGTFMSLAEDYRESFISQLHNALSGYQTDNVDEAVQAAEMSNVKCVGITIETRPDYCLDTHLSSMLRYGCTRLEIGVQSLYEDVARDTNRGHTVAAVAETFKLSKDAGFKVVSHMMPDLPNVGMERDLYQFHEYFENPAFRTDGLKIYPTLVIRGTGLYELWRTGRYKNYTPNALVDLVARILALVPPWTRIYRVQRDIPMPLVTSGVENGNLRELALARMKDFGTSCRDVRTREVGINEVKNKIRPSQVELVRRDYTANGGWETFLAYEDPKQDILIGLLRLRKCSATHTFRPEFTSQQTSIVRELHVYGTAVPVHGRDSRKFQHRGFGTLLMEEAERIAREEHGSRKISVISGVGVRNYYARLGYTLDGPYMSKILD--GVRKTPHQQLMSKLDRRNQARQKQQTKHQEKSQTTNIFNGQNGAPRQVAVIPLSVDIDVTATICALNESVDVSRVRVDRFRQNLQYFNLMNAMDVARMADFVVVVLSAEAEVEEQGELLLRSIEGQGISNVMTVVQGLDKVNPAKKRPQVVSSLKSFMNHFFPSVDKVLSLDSRQECSNVIRSLCTATPKGIRWRDERSWMLIENIQWGVVRGKGLKADRIAHVPGWGDFQIDSITAAPLPTGRAKPTAEQDDMAVVAPEEIEMEQKGVLLDDHHYFSDDKRLPKGTSDYQASWFVDVSDSGSDGAPEDGGPSEYMFVDQNEEEETQLEEYRRRKEATDDLEFPDEIELHPNVLARERLARFRGLKNMKLSAWETAPDRPHEPEDWRRLLQDYKGSKNRAVREALAGGVNPGARVDIHLPLSLFSLLRHEHKHTVVNVNMTLNSSLKSKEELIIQYGPRRVVANPIFSADNTRNNIHKFDRYLHPGRSAIASFIGPLTFGSVPILVFKLDLIGTGTVVAPDQARVVAKRAILTGHPFKIHKKVVTIRYMFFNAEDVNWFKALQLWTRRGRSGFIKESLGTHGYFKATFDAKLNPQDSVGISL
>Byssochlamysspectabilis
MATVNIRRDVTDPFYRYKMEKLQSKIEGKGNGIKTVVVNLNSVAQSLSRPPSYVIKYFGFELGAQANAKPTDDRWIINGAHDAPKLQDYLDGFISKFVLCKKCKNPETDVVIILLDCKACGQRSEVDPRLKLSTFIIRTKGKKDKSSKKSRRERNANSDDETRRINAEADVDDDNWAVDVSEEAVKARAKELPSDLKRALEDADEEEGDGVSAYDQLGSWIISTAEGEGGVADVSDIEIYMKAKELGIESKHKTLTVLAQTVFDEKIVQIGNRASMLKKMIRHEKAFLGGTERFGKDHPDVPAILLQYYQHDLVSEDVLKAWGAKASKKYVDSATSKKVRKAAEPFLEWLENAEGGPHRVLSDPGYVAAKFEGKQKQMGFFPSDFVVSETTWFYNMLGIDDMYFQTETVDSIVTQILSLYAAKVAAYARDDKEIRLDKEADHAVYIDTSKPGVSTFDGPQYEKRIDKKYIDYRVETFRSSSPLKEQQLRCYFVYKCQFSPDETIDIIGEKRFLQKATANTKAIYQEIIKHAVDRAGPVIEMFEIEGSREKRLVIAYRQGSAMGMFSALSDLYHYYRLTSSRKYLENFSNGITVLSIYLRPPPIEAAIHQIMKEISLLYCIPQNRFQGHFALSLQETIYAHCAWVFVQQFLNRLGSEYTSLTAVLDPNNSAHAELLAKIKRRLRTETFTSDYIFDIINKYPELVHKLYLDFANTHLDDAKLKELISKTALNEHDEMVMTAFRVFNSSVLKTNFYTPTKVALSFRLNPDFLPEHEYPQRLFGMFLVISSEFRGFHLRFRDIARGGIRIVKSRNKEAYSINARSLFDENYNLANTQQRKNKDIPEGGAKGVVLLDVNHQDKARVAFEKYIDSIMDLLLPPTSPGIKDPIVDLYGKDEILFMGPDENTAELVDWATEHARRRGASWWKSFFTGKSPKLGGIPHDAYGMTTLSVRQYVLGIYRKLNIDPSTVRKLQTGGPDGDLGSNEILLGNEKYIAVVDGSGVLVDPQGIDHDELVRLAKKRATISEFDTSKLSPKGYRVLVDESNVTLPNGEVVNNGMVFRNTFHLRDMFVPCGGRPESIDLSSVGKLIVDGKTSIPYIVEGANLFITQDSKLRLEKAGCIVFKDASANKGGVTSSSLEVLASLSFDDQGFVENMCGTIPDFYKEYVKEVQEVIRRNATLEFEAIWREHEQTGLRSVLSDRLSVAITTLDEELQTKLWDDLELRRSVLKDALPKLLLDKIGLDTIMERVPDSYLRAIFGSYLASRFVYEYGSSPSQFAFFEFENERYMRCSDIANALIQEYESDFSKPKRDINLNKLRSQVSKKHHLSTQPSLTAIIAAVPEHYKKYILPKLIAKPIRTSSGIAVVAVMCKPHRCPHIAYTGNICVYCPGGPDSDFEYSTQSYTGYEPTSMRAIRARYDPFEQARGRVDQIKSLGHSVDKVEYIIMGGTFMSLPVDYRESFISQLHNALSGYQTDNVDEAVQAGEMSNIKCVGITIETRPDYCLDTHLSDMLRYGCTRLEIGVQSLYEDVARDTNRGHTVAAVAETFKLAKDAGFKVVSHMMPDLPNVGMERDLDQFREYFENPAFRTDGLKIYPTLVIRGTGLYELWRTGRYKNYTPNALIDIVARILALVPPWTRIYRVQRDIPMPLVTSGVENGNLRELALSRMKDFGTTCRDVRTREVGINEVKNKIRPSQVELVRRDYTANGGWETFLAYEDPKQDILIGLLRLRKCSSTHTFRPELTGQQTSLVRELHVYGSAVPLHGRDPRKFQHRGFGTLLMEEAERIAREEHGSRKISVISGVGVRSYYARLGYHLDGPYMSKMLDERGSRKTPHQQLMSKLDRRNQARQKQQLKHQEKAQATSIFAGSNGAPRHVAVVPLSSDIDTRAAIRQLNESVDVPRVRVDRFRQSVMYYDLMHALDASRMADFVIVVLSADKEVDEEGELILRSIEGQGISNVLSVVQGLDKINPPKKRTQTVSSLKSYITHFFPGIEKVLSLDSRQESSNIVRSLCTATPKGIRWRDERSWLLVESVKWGVVRGKGLKADRVVHVPGWGDFQVDSITAAPLPSTKNKPTADRDDMATVAPEEIEMERKGVLLDDHHYFSDDKRLPKGTSDYQAAWYLDVSDSGSDGNPEDGGPSEYMFLDPSPEDEAQLEEYRRRNEAEEDLEFPDEIELHPNVLARERLARYRGLKSLKTSNWETSEDKPHEPEDWRRLLQDYKGSRNRTIREALVGGVNPGTRVDVHLPLALFSLLRHEHKHTVVNINMTLSSSLKSKEEVIIQCGPRRLLVKPVFSAGNTPNNVHKFDRFFHPGRAAIATYIGPLTWGSVPVLMFKLELIGNGTVVAPDQSRVVAKRVILTGHPFKIHKKVVTVRYMFFNSEDVNWFKALQLWTKRGRTGYIKESLGTHGYFKATFDAKINPQDAIGISL
>Rasamsoniaemersonii
MATINIRRDVTDPFYRYKMEKIQSKIEGKGNGIKTVVVNLNSVAQSLSRPPEYVIKYFGFELGAQANAKPTDDRWIINGAHDAQKLQDYLDGFIAKFVLCKKCKNPETDVVIILLDCKACGQRSEVDPRLKLSTFILRKGGKKDKSSKKSRREKNAHSDDETRRINADADVEEEKWAVDTSEEAVKARAKELPNDLKRSLDEDGEGE-SGPSLYDQLGSWIISTAAEEGGVANVRDVDIYMKAKELGIENKHKTLTVLAQTIFDEKIVQIPSRAAMLKKMIRHEKAFLGGTERFGKDHPEVPAILLGYYQHDLVSEEVLKNWGTKASKKYVDLATSKTVRKAAEKFLEWLENAE--GHRVLSDPGYVAAKFEGKQKQMGFFPSDFVVSETTWFYNMLGIDDMYFQTESVDSIVTQILSLYAAKVAAYARDDKEIRLDKEDDHAVYIDTSKPGVSTFDGPRYEQRIDKKYIDYRVETFRSSSPLSEQQLRCYFVYRCQFDPDETIEIIGEKRFLQKATPNTKAIYQEIIKHAVARTGPVIEIFDIEGSREKRLVVAYRQGSAMGMFSALSDLYHYYRLTSSRKYLENFSNGITVISLYLRPPPIEAAIHQIMKEVSLLYCIPQNRFQDHFALSLQETIYAHCAWVFVQQFLNRLGSEYTSLAALLDTNNSVHAELLAKIKKRLRTETFTSDYIFEIINKYPDLIHKLYLDFANTHLDDARLKELISKTAVNEHDEMVMMAFRTFNRSILKTNFYTPTKVALSFRLNPDFLPEHEYPQRLYGMFLVISSEFRGFHLRFRDIARGGIRIVKSRNKEAYSINARSLFDENYNLAATQQRKNKDIPEGGAKGVILLDFEHQDKARVAFEKYIDSIMDLLLPPASPGIKDPIVDLHGKDEILFMGPDENTADLVDWATEHARKRGAPWWKSFFTGKSPKLGGIPHDAYGMTTLSVRQYVLGIYRKLNIDPSKVRKLQTGGPDGDLGSNEILLGNETYTAIVDGSGVIVDPNGLDREELVRLAKKRVMISEFDLSKLSPQGYRVLVEDTNVTLPSGEVVNNGMLFRNTFHLRDIFVPCGGRPESIDLSNVNKLIVNGKSVIPYIVEGANLFITQDSKLRLEKAGCILYKDASANKGGVTSSSLEVLASLSLDDKEFVENMCGTVPEFYQAYVKEVQEIIKRNATLEFEAIWREHEKTGLRSVLSDRLSNAITNLDEELQTGLWNNVQLRRTVLQEALPKLLLEKVGLDTILKRVPESYLKSIFGSYLASRFVYEYGSNPSQFAFFDLENERYMRCSDIANALIQEYEADPTKPKKDINLNKLRGQVSKKHCLSTQPPLTAIIAAVPEHYKKYILPKLIAKPIRTSSGIAVVAVMCKPHRCPHIAYTGNICVYCPGGPDSDFEYSTQSYTGYEPTSMRAIRARYDPFEQARGRVDQIRSLGHSVDKVEYIIMGGTFMSLPEDYRESFIAQLHNALSGYQTDNVDEAVQAGEMSNIKCVGITIETRPDYCLDTHLSAMLRYGCTRLEIGVQSLYEDVARDTNRGHTVAAVAETFKLAKDAGFKVVSHMMPDLPNVGMERDLEQFREYFENPAFRTDGLKIYPTLVIRGTGLYELWRTGRYKNYTPNALIDLVARILALVPPWTRIYRVQRDIPMPLVTSGVENGNLRELALSRMKDFGTTCRDVRTREVGINEVKNKIRPGQIELVRRDYMANGGWETFLAYEDPKQDILIGLLRLRKCSPTHTFRPELTGQQTSIVRELHVYGLAVPLHGRDERKFQHRGFGTLLMEEAERIAREEHGSRKISVISGVGVRSYYARLGYHLDGPYMSKMLDERGVRRTPHQQVMSKLDRRNQARQKQLLKRKEKVEATSIFSGQNGAPRHTAIVPLADTIDIPAVVRSLNESVDVPRVRIDRFRQSLLYYELMSALDVCRLADFVIIVLPAEEEVEEEGEIILRSIEGQGISNVLVVTQGLDKVNPPKKRPQVVASLKSYINHFFPTIEKVLSLDSRQECANAVRSLCTATPKGIHWRDDRSWMLIENVKWGIVRGKGLKADRLVHIPGWGDFQVKSITAAPLPKARGKPTDDCDDMDVVAPEDIEMERKGVLLDDHHYFSEEKRVPRGTSSYQAAWYLDDSDSASDGRPEDGGPSEYMFVDRSLDEEMQLEEYRRRKEEKDDLEFPDEIELHPNVLARERLAKYRGLKNFKTSRWETSEDRPYEPEDWRRLLQDYKASKNKHIREALVGGVAPGTRVDVHLPLALFSLLRHEHKHTVVNINVTMSSSLKSKEEVIMQCGPRRLLVNPIYSAGNTPNNVHKFDRFLHPGRSAIASYIGPVIWGAVPVLVFKLQLVATGTVVASDQSRVVAKRVILTGHPYKIHKKVVTVRYMFFNAEDVNWFKALQLWTKRGRSGYIKESLGTHGYFKATFDGKINPQDAIGISL
>Thermoascusaurantiacus
SQTINIRRDVSDPFYRYKMEKIQSKIEGKGNGIKTVVVNLNSIAQSLSRPPAYVIKYFGFELGAQANAKPTDDRWIINGAHDSRKLQDYLDGFIAKFVLCKKCKNPETDVVIILLDCKACGQRSEVDPRLKLSTFILRAKGGKKDKSAKKSRRERANSDDETRRINADADIADDEWAVDVSEEAVKARANELASDLKRNLDGEEDGEGEGVSAYDQLGSWIISTAKEEGGVAAVSDVEIYKKARELGIETKHKTLTVLAQTIFDEKIVQIPSRAPMLKKMIRHEKAFLGGTERFGKDHPEVPAILLGYYQHDLVSEEVLKAWGTKASKKYVDLATSKKVRKAAEKFLEWLENAEGGQHRVLTDPGYVAAKFEGKQKQMGFFPSDFVVSETNWFYNMLGIDDMYFQTESVDAIVTQILSLYAAKVAAYARDDKEIRLDKEADHAVYIDTSKPGVSTVGGPQYEQRIDKKYIDYRVETFRSSSPLNEQQLRCYFVYKCQFDPEETLEIIGDKRFLQKATPNTKAIYQEIISKAVTRAGPVIELYEIEGSREKRIVLAYRQGSAMGMFSALSDLYHYYRLTSSRKYLENFSNGITVMSLYLRPPPIEAAIHQIMKEISLLYCIPQNKFQGHFALSLQETIYAHCAWVFVQQFLNRLGSEYTSLTAVLDPNNSVHAELLAKIKKRLRTETFTSDYIFEIINKYPDLIHKLYLDFANTHLDDERLKDLISKSVANEHDEMVMTAFRVFNASILKTNFYTPTKVALSFRLNPNFLPEHEYPQRLYGMFLVISSEFRGFHLRFRDIARGGIRIVKSRNKEAYSINARSLFDENYNLASTQQRKNKDIPEGGAKGVILLDVDHQDKARVAFEKYIDSILDLLLPPSSPGIKDPIVDLYGKDEILFMGPDENTAELVDWATEHARKRGAPWWKSFFTGKSPRLGGIPHDKYGMTTLSVRQYVEGIYRKLNIDPSKVRKLQTGGPDGDLGSNEILLGNEKYTAIVDGSGVLVDPQGLDREELVRLAKKRVTISEYDMSKLSPEGYRVLVDESNVKLPSGEIVNNGMVFRNTFHLRDIFVPCGGRPESVDLSTVGKLIVNGKAVIPYIVEGANLFLTQDSKLRLEKAGCILYKDASANKGGVTSSSLEVLASLSFDDKEFEENMCGTVPPFYEAYVKEVQEIIKKNATLEFEAIWREHEQTGLRSVLSDRLSVAITKLDEELQTDLWDNVELRRSVLQDALPKLLLDKLGLDTILKRVPESYLRAIFGSHLASRFVYEYGSNPSQFAFFDFENERYMRCSDIANALIQEYESDPTKPKKDINLNKLRGQIARKHCLSTQPPLTAIIAAVPEHYKKYILPKLIAKPIRTSSGIAVVAVMCKPHRCPHIAYTGNICVYCPGGPDSDFEYSTQSYTGYEPTSMRAIRARYDPFEQARGRVDQIKALGHSVDKVEYIIMGGTFMSLPEDYREWFIAQLHNALSGYQTDNVDEAVQAGEMSNIKCVGITIETRPDYCLDTHLSSMLRYGCTRLEIGVQSLYEDVARDTNRGHTVAAVAETFKLAKDAGFKVVSHMMPDLPNVGMERDLEQFREYFENPAFRTDGLKIYPTLVIRGTGLYELWRTGRYKNYTPNALIDLVARILALVPPWTRIYRVQRDIPMPLVTSGVENGNLRELALARMKDFGTTCRDVRTREVGINEVKNKIRPSQIELVRRDYTANGGWETFLAYEDPKQDILIGLLRLRKCSPTHTFRPELTGQQTSLVRELHVYGSAVPVHGRDPRKFQHRGFGTLLMEEAERIAREEHGSRKISVISGVGVRSYYARLGYHLDGPYMSKMLDERGSRKTPHQQLMSKLERRNQARQKQMLKHQEKAQATSIFSGQNGAPRHVAIVPLTRDIDTRSAINRLNESVDVSRVRIDRFRQSVMYYDLMSALDSCRMADFVVVVLSAQEEVEEEGEIILRSIEGQGISNVLAVVQGLDKIEPSKKRPQIVSSLKSFINHFFPTIEKVLSLDSRQECSNAMRSLCTATPKGIHWRDERSWLLIENVKWGTVRGKGLKADRIVHIPGWGDFQVDCITAAPLPNARHKPTEDRDDMATVAPEEIEMERKGVLVDDQHYFSDDKRLPKGTSDYQAAWYLDVSDSGSDGNPEDGGPSEYMFVDADEEEERQLEEFRRRKEEKDDLEFPDEIELHPNVLARERLARYRGLKSFKTSRWETSEDRPYEPEDWRRLLQDYKGSRNKAIREALVGGVNPGTRVDVHLPLSLFSLLRHERKHTVVNINMTLSSSVKSKDEVIIQCGPRRLLVKPIFSAGNTPNNVHKFDRFLHPGRSAIATWIGPLTWGAVPVLIFRLNLIGTGTVVAPDHSRVVAKRVILTGHPYKIHRRVVTVRYMFFNAEDVNWFKALQLWTKRGRSGYIKESLGTHGYFKAQFDGKINPQDAVGISL
>Aspergillusflavus
MATVNIRRDVTDPFYRYKMERLQSKIEGKGNGIKTVVVNLNSVAQSLARPPAYVIKYFGFELGAQANAKPTDDRWIINGAHDAAKLQDYLDGFISKFVLCKKCKNPETDVIIIILDCKACGQRSDVDSRLKLSTFILRKGGKKNKADKKTRREQRAGSDDETRRIKTEAEADEVQWSVDVSEEAVRARAKELPDDLKRSLEDADEDGADGPSAYDELGSWVQDTAKEKGGVAKLSDVDIYVKAKEYGIESKHKTLAVLAQTMFDNDIAQIPGRAGLLKKMIRHEKAFLGGIERFGKDHPEIPAILLRLFEEDIIDEETLKAWGSKASKKYVDISTSKKVRKAAAPFLEWLETAERLHATVVDTSHHDTPNYPF-----AYSPTKWRATHKGKIHKTWG-QGVFYQLTNRPAI---ILSLYAAKVAAYARDDKEIRLDKEADHAVYIDTSKPGITSVDGPRYEQRIEKKYVNYRVETFRSPTPIDGQQLRCYFVYKCQFGPNETIDIIGEKRFLQKATENTKAIYQEIITNAVNRSGPVIEMFEIEKSREKRLVIAYRQGSAMGLFSALSDLYHYYRLTSSRKYLENFSNGITVISLYLRPPPIEAAVHQIIKEVSLLYCIPQNRFQHHFALSLQETIYAHCAWVFVQQFLNRLGSEYTSLTDVLDSNNSVHAELLAKIKKRLRTETFTSDYISEIVNKYPELIHKLYLDFANTHLDGAKLKQLISSTVANEHDEMVMSAFRVFNAAILKTNFFTPTKVALSFRLNPDFLPEHEYPQRLYGMFLVISSEFRGFHLRFRDIARGGIRIVKSRNKEAYSINARSLFDENYNLANTQQRKNKDIPEGGAKGVILLDVNHQDKAAVAFEKYIDSILDLLLPPVSPGIKDPIVDLHGKDEILFMGPDENTAELVDWATEHARNRGAPWWKSFFTGKSPKLGGIPHDTYGMTTLSVRQYVLGIYRKLKIDPSTVRKLQTGGPDGDLGSNEILLANEKYTAIVDGSGVIVDPNGLDHEELVRLAKKRVTISEFDLSKLSPEGYRVLVDESNVKLPNGEFIHNGMIFRNTFHLRDVFVPCGGRPESIDLSTVGKLIHNGKSTIPYIVEGANLFITQDSKLRLERSGCILFKDASANKGGVTSSSLEVLASLSFNDDEFVENMCGSVPTFYQDYVKQVQEVIKQNATLEFEAIWREHEQTGLRSVLSDRLSLAITKLDEELQTELWDNVELRRSVLDDALPKLLLNKIGLDTILQRVPENYLRAIFGSYLASRFVYEYGSNPSQFSFFDFENERYMRCSDIANVLIREYEADPKKPKKDLNLNRLRNQIAKKHSLAHLPPLTAIIAAVPEHYKKYILPKLIAKPIRTSSGIAVVAVMSKPHRCPHIAYTGNICVYCPGGPDSDFEYSTQSYTGYEPTSMRAIRARYDPFEQARGRVDQIKSLGHSVDKVEYIIMGGTFMSLPEDYRESFIAQLHNALSGYQTDNVDEAVQAGEMSNVKCVGITIETRPDYCLDTHLSSMLRYGCTRLEIGVQSLYEDVARDTNRGHTVAAVAETFKLAKDAGFKVVSHMMPDLPNVGMERDLFQFQEYFENPAFRTDGLKIYPTLVIRGTGLYELWRTGRYKNYTPNALVDLVARILALVPPWTRIYRVQRDIPMPLVTSGVENGNLRELALARMKDFGTTCRDVRTREVGINEVKNKIRPSQVELIRRDYTANGGWETFLAYEDPKQDILIGLLRLRKCSPTHTFRPEFTGQQTSIVRELHVYGSAVPLHGRDPRKFQHRGFGTLLMEEAERIAREEHGSQKISVISGVGVRSYYARLGYTLDGPYMSKMLDERGTRKTPHQQLMSKLDRRNQARQKQQVKHQEKAQATSIFSGQSGAPRHVAIVPLSADIDVAAIIRSLNESVDVSRVRIDRFRQSVQYFDLMNALDVCRMADFVVVALSSEVEVQEQGELILRSIEGQGISNVLAVVQGLDKINPPKKRPQVASSLKSFINHFFPSVEKVLSVDSRQECSNAIRSLCTATPKGIRWRDERSWMLIENVAWGVVRGRGLKADRLVHIPGWGDFQIDSITAAPLPQARGKPTEDIDDLAVVAPEEIEMERRGVLLDEHHYFSDDKKLPKGTSEYQSAWFLDVSVSGSDGAPEDGGATEYMFVDPSPEDEEELEEYRRRKEAKEDLEFPDEIELHPNVLARERLARFRGLKNFKTSPWETREDRPHEPEDWRRLLQDYKGTKNRTVREALIGGVNPGIRVDVHLPLCLFSLLRHEHKNTVVNVNMTLTSNLKSKEELIVQCGPRRLVVNPIFSSDNTPNNVHKFDRFLHPGRSAIATWIGPLTWGAVPVLVFKLELIATGTVVAPDTSRVVAKRAILTGHPYKIHKRVVTVRYMFFNPEDISWFKALQLWTRRGRSGFIKESLGTHGYFKATFDAKINPQDSIGISL
>Penicilliumroqueforti
MATVNIRRDITDPFYRYKMEKLQAKVEGKGNGIKTVVVNLNSVAQSLSRPPAYLIKYFGFELGAQANAKPSDERWIINGSHDAPKLQDYLDGFISKFVLCKKCKNPETDVSIITLDCKACGQRSDVDPRLKLSTFIVRKGGKKEKKKSRRERN--ANSDDE---VTRQAEIKDHEWAVDVSEEAVKARAKELPLDLKRALEDVDDEGADGPSSYEQLGSWIVETAAEKGGVTNVSDVEIYMKAKEFGIESKHKTVAVLAQSIFDEKIAQIEGRAGLLKKLIRHEKAFLGGTERFGQDHPEIPAILLGYYQNDLVSEETLKAWGAKTSKKYVDISTSKKIHKAAKPFIEWLENAEGTPHRVLSDPGYIAATFEGKQKQMGFFPSDFVISETTWFYNKLGIDDTYFQTESVDAIVTQILSLYAAKVAAYARDDKEIRLDKEADHAVYIDTSRPGAVSVDGPRYEQRIDEKYVNYRVETFRSPSTLNGQQLRCYFVYKCQFSPNETIDIIGEKRFLQKATPNTKAIYQEIIATAVGRSGPVIEMFEIEGSREKRLVIAYRQGSALGLFSALSDLYHYYRLTSSRKYLENFSNGITVISLYLRPPPIEAAIHQIMKEVSLLYCIPQNRFQSHFALSLQETIYAHCAWVFVQQFLNRLGSEYTSLAALLDSNNSVHAELLSKIKKRLRTETFTADYIFEIINKYPELIHKLYLDFANTHLDGAKLKQLIRGTAHNEHDEMVMTSFRVFNSSILKTNFFTPTKVALSFRLKPDFLPEHEYPQPLYGMFLVISSEFRGFHLRFRDIARGGIRIVKSRNGEAYNINARSLFDENYNLANTQQRKNKDIPEGGAKGVILLDADHQDKARVAFEKYIDSILDLLLPPVSPGIKDPIVDLHGKDEILFMGPDENTAELVDWATEHARGRGAPWWKSFFTGKSPKLGGIPHDVYGMTTLSVRQYVVGIQRKLNIDPATQLKLQTGGPDGDLGSNEILLSNEKYGAIVDGSGVIYDPNGLNHEELIRLAKARAMISHFNMTKLSPEGYRVLVDEKNIKLPSGEVVQNGMIFRNTYHLRDLFVPCGGRPESIDLASVGKLIKDNKCIIPYIVEGANLFITQDAKLRLEKAGCILYKDASANKGGVTSSSLEVLASLSFNDEEFVDNMCGAVPDFYKAYVREVQEIIQSNAALEFEAIWREHAQTGLRSVLSDRLSLAITKLDEELQTELWDNVGLRRSVLGDALPRRLLEKIGLETILERVPENYLRAIFGSHLASRFVYEYGNNPSQFAFFDFENERFMRCSDIANALIQDYESDSTKPKKDLNLNKLRATFSKKHSLSSSPPLTAIIAAVPEHYKKYILPKLIAKPIRTSSGIAVVAVMCKPHRCPHIAYTGNICVYCPGGPDSDFEYSTQSYTGYEPTSMRAIRARYDPFEQARGRVDQIKALGHSVDKVEYIIMGGTFMSLPEDYRDTFISQLHNALSGYQTDNVDEAVLAGEMSNVKCVGITIETRPDYCLDTHLSSMLRYGCTRLEVGVQSLYEDVARDTNRGHTVAAVAETFKLAKDAGFKVVSHMMPDLPNVGMERDLFQFQEYFENPNFRTDGLKLYPTLVIRGTGLYELWRTGRYKNYTPNALIDLVARILALVPPWTRIYRVQRDIPMPLVTSGVENGNLRELALARMKDFGTTCRDVRTREVGINEVKNKIRPSQIELIRRDYTANGGWETFLAYEDPKQDILIGLLRLRKCSETHTFRPEFTGQQTSIVRELHVYGSAVPLHGRDARKFQHRGFGTLLMEEAERIAREEHGSRKISVISGVGVRSYYARLGYYLDGPYMSKMLDERGGRRTPHQQLKTKLDRRNTARQRQALKHQERSQATSVFAGQNGAPRHVAIVPLSADVDAAAAIASINESVDVLRVRIDRFRQSVQYYDLMSALDVCRMADFVILVMSSEVEVDEEGEMLLRSIQGQGISNVLAVVQGLDKIEPPKKRPQVATTLKSFINHFFPSIEKVMSLDSRQESSNAIRSICTATPKGIRWRDDRSWMFVENVQWGVVRGRGLKADRIVHVPGWGDFQIDSITAAPLTTTKPKPTEDQDDMATIAPEEIEMEKKGVLLDDYHYFSDDKKLPKGTSNYQSAWYLDVSDSGSDGAPEDGGGTEYMFLDPSPEDEAELADYRRKTEAEEDLEFPDEIELHPNALARERLARFRGLKNLKLSHWETSEDRPYEPEDWRRLLQDVKGSKNRIIREALAGGVNPGVRVDIHLPISLFSLLRHEHKQTVVNVSMTLNSSLKAKEQLVIQCGARRMVVNPIFSSDNTPNNVHKYDRYLHPGRSAIASWIGPMTWGSVPILVFKLELIGTGTVVAPDQKRVVAKRAILTGHPYKIHKKVVTIRYMFFNAEDIQWFKALQLWTRRGRSGYFKESLGTHGYFKATFDAKINPQDSVGVSL
>PenicilliumrubensWisconsin
MATVNIRRDITDPFYRYKMEKLQAKVEGKGNGIKTVVVNLNSVAQSLSRPPAYLIKYFGFELGAQANAKPSDDRWIINGSHDAPKLQDYLDGFISKFVLCKKCKNPETDVIIITLDCKACGQRSDVDPRLKLSTFIVRKGGKKEKKKSRRERE--ANSDDE---VTRQAEIKDDEWAVDVSEEAVKARAKDLPSDLKRALEDGDDEGADGPSSYEQLGSWIVDTAAEKGGVTNVTDVEIYMKAKEFGIENKHKTVAVLAQSIFDEKIAQIEGRAGLLKKLIRHEKAFLGGTERFGQDHPEVPAILLGYYQNDLVSEETLKAWGAKTSKKYVDISTSKKIHKAARPFIEWLENAEGTPHRVLSDPGYIAAKFEGKQKQMGFFPSDFVISETTWFYNKLGIDDTYFQTESVDAIVTQILSLYAAKVAAYARDDKEIRLDKEADHAVYIDTSRPGMVSVDGPRYEQRIDEKYINYRVETFRSPSALDGQQLRCYFVYKCQFSPNESIEIIGEKRFLQKATPNTKTIYQEIIATAVGRSGPVIEMFEIEGSREKRLVIAYRQGSAMGLFSALSDLYHYYRLTSSRKYLENFSNGITVVSLYLRPPPIEAAIHQIMKEVSLLYCIPQNRFQGHFALSLQETIYAHCAWVFVQQFLNRLGSEYTSLAALLDGNNSVHAELLSKIKKRLRTETFTADYIFEIINKYPELIHKLYLDFANTHLDGAKLKQLIRGTALNEHDEMVMTSFRVFNSSILKTNFFTPTKVALSFRLKPDFLPEHEYPQPLYGMFLIISSEFRGFHLRFRDIARGGIRIVKSRNGEAYNINARSLFDENYNLANTQQRKNKDIPEGGAKGVILLDADHQDKARVAFEKYIDSILDLLLPPVSPGIKDPIVDLHGKDEILFMGPDENTAELVNWATEHARSRGAPWWKSFFTGKSPKLGGIPHDSYGMTTLSVRQYVLGIQRKLNVDPSTLLKLQTGGPDGDLGSNEILLSNEKYGAIVDGSGVIYDPNGLNHEELIRLAKKRAMIAQFDLTKLSPEGYRVLVDEKNVKLPSGEVVHNGMVFRNTYHLRDVFVPCGGRPESIDLASVGKLLRDNKAIIPYIVEGANLFITQDAKLRLEKAGCILYKDASANKGGVTSSSLEVLASLSFNDDEFVEHMCGSVPEFYKAYVREVQEVIQANAALEFEAIWREHEQTGLRSVLSDRLSLAITKLDEELQTELWDNVALRRSVLGDALPRRLLDKIGLETILERVPENYLRAIFGSYLASRFVYEYGNQPSQFSFFDFENERFMRCSDIANALIQDYESDSNKPKKDLNLNKLRATFSRKHSLSSSPPLTAIIAAVPEHYKKYILPKLIAKPIRTSSGIAVVAVMCKPHRCPHIAYTGNICVYCPGGPDSDFEYSTQSYTGYEPTSMRAIRARYDPFEQARGRVDQIKALGHSVDKVEYIIMGGTFMSLPEDYRDSFISQLHNALSGYQTDNVDEAVMAGEMSNVKCVGITIETRPDYCLDTHLSSMLRYGCTRLEIGVQSLYEDVARDTNRGHTVAAVAETFKLAKDAGFKVVSHMMPDLPNVGMERDLFQFQEYFENPNFRTDGLKLYPTLVIRGTGLYELWRTGRYKNYTPNALIDLVARILALVPPWTRIYRVQRDIPMPLVTSGVENGNLRELALARMKDFGTTCRDVRTREVGINEVKNKIRPSQIELIRRDYTANGGWETFLAYEDPKQDILIGLLRLRKCTETHTFRPEFTGQQTSIVRELHVYGSAVPLHGRDARKFQHRGFGTLLMEEAERIAREEHGSRKISVISGVGVRSYYARLGYFLDGPYMSKMLDERGGRKTPHQQLKTKLDRRNTARQRQALKHQERSQATSIFAGQNGAPRHVAIVPLSPDIDAAAAIASINESVDVLRVRIDRFRQSVQYYDLMSALDVCRMADFVILVMSSEVEVDEEGEMLLRSIQGQGISNVLAVVQGLDRIDPPKKRPQVASSLRSFINHFFPGIEKVMSLDSRQESSNTIRSICTATPKGIRWRDDRSWMFVENVQWGVVRGRGLKADRIVHLPGWGDFQVDSITAAPLTNTKPKPSEDQDNMATVAPEEIEMEKKGVLLDDYHYFSDDKKLPKGTSTYQSAWYLDVSDSGSDGAPEDGAPSEYMFQDRSPEDEAELADYRRKTEAEEDLEFPDEIELHPNTLARERLARFRGLKNLKLSHWETSEDRPYEPEDWRRLLQDVKGSKNRIIREALAGGVNPGVRVDIHLPTSLFSLLRHEHKHTVVNVSMTLNSSLKAKEQLIVQCGARRMAINPIFSSDNTPNNVHKYDRFLHPGRSCIASWIGPMTWGSVPILVFKLELIGTGTVVAPDQKRVVAKRAILTGHPYKIHKKVVTIRYMFFNAEDVQWFKALQLWTRRGRSGYFKESLGTHGYFKATFDAKINPQDSVGVSL
>Penicilliumdigitatum
MATVNIRRDVTDPFYRYKMEKLQAKVEGKGNGIKTVVVNLNSVAQSLSRPPAYLIKYFGFELGAQANAKPSDDRWIINGSHDAPKLQDYLDGFISKFVLCKKCKNPETDVSIITLDCKACGQRSDVDPRLKLSTFIVRKGGKKEKKKSRREREK-ANSDDE---VTRQAEIKDDEWAVDVSEEAVKARAKDLPSDLKRALEDGDDEGADGPSSYEQLGSWIVDIAAEKGGVTNVTDVEIYMKAKEFGIESKHKTCAVLAQSIFDEKIAQIESRAGLLKKLIRHEKAFLGGTERFGQDHPEVPAILLGYYQNDLVSEETLKAWGAKTSKKYVDISTSKKIHKAAKPFIEWLENAEGTPHRVLSDPGYIAATFEGKQKQMGFFPSDFVISETTWFYNKLGIDDTYFQTESVDAIVTQILSLYAAKVAAYARDDKEIRLDKEADHAVYIDTSRPGTVSVNGPRYEQRIDEKYINYRVETFRSPSTLNGQQLRCYFVYKCQFSPNETIDIIGEKRFLQKATPNTKAIYQEIIATAVGRSGPVIEMFEIERSREKRLVIAYRQGSAMGLFSALSDLYHYYRLTSSRKYLENFSNGITVISLYLRPPPIEAAIHQIMKEVSLLYCIPQNRFQGHFALSLQETIYAHCAWVFVQQFLNRLGSEYTSLAALLDSNNSVHAELLSKIKKRLRTETFTADYIFEIINKYPELIHKLYLDFANTHLDGAKLKQLIRGTALNEHDEMVMTSFRVFNSSILKTNFFTTTKVALSFRLKPDFLPEHEYPQPLYGMFLVISSEFRGFHLRFRDIARGGIRIVKSRNSEAYNINVRSLFDENYNLANTQQRKNKDIPEGGAKGVILLDADHQDKARVAFEKYIDSILDLLLPPVSPGIKDPIVDLHGKDEILFMGPDENTAELVNWATEHARGRGAPWWKSFFTGKSPKLGGIPHDAYGMTTLSVRQYVLGIQRKLNIDPATQLKLQTGGPDGDLGSNEILLSNERYGAIVDGSGVIYDPNGLNHEELLRLAKKRAMIAEFDMTKLSPEGYRVLVDEKNIKLPSGEVVHNGMIFRNTYHLRDVFVPCGGRPESIDLASVGKLIRDNKSIIPFIVEGANLFITQDAKLRLEKAGCILYKDASANKGGVTSSSLEVLASLSFNDEEFVENMCGTVPEFYKAYVRDVQEVIESNAALEFEAIWREHEQTGLRSVLSDRLSLAITKLDEELQTELWDNVALRRSVLSDALPRRLLEKIGLETILERVPENYLRAIFGSYLASRFVYEYGNQPSQFSFFDFENERFMRCSDIANALIQDYESDSTKTKKDINLNKLRATFSKKHSLSSSPPLTAIIAAVPEHYKKYILPKLIAKPIRTSSGIAVVAVMCKPHRCPHIAYTGNICVYCPGGPDSDFEYSTQSYTGYEPTSMRAIRARYDPFEQARGRVDQIKALGHSVDKVEYIIMGGTFMSLPEDYRDTFISQLHNALSGYQTDNVDEAVLAGEMSNVKCVGITIETRPDYCLDTHLSSMLRYGCTRLEIGVQSLYEDVARDTNRGHTVAAVAETFKLAKDAGFKVVSHMMPDLPNVGMERDLFQFQEYFENPNFRTDGLKLYPTLVIRGTGLYELWRTGRYKNYTPNALIDLVARILALVPPWTRIYRVQRDIPMPLVTSGVENGNLRELALARMKDFGTTCRDVRTREVGINEVKNKIRPSQIELIRRDYAANGGWETFLAYEDPKQDILIGLLRLRKCSETHTFRPEFTGQQTSIVRELHVYGSAVPLHGRDARKFQHRGFGTLLMEEAERIAREEHGSRKISVISGVGVRSYYARLGYFLDGPYMSKMLDERGGRKTPHQQLKTKLDRRNTARQRQALKHQERSQATSIFAGQNGAPRHVAIVPLSADVDTAAAIASINESVDVLRVRIDRFRQSVQYYDLMSALDVCRMADFVILVMSSEVEVDEEGEMLLRSIQGQGISNVLTVVQGLDKIGPPKKRPQVASSLKSFINHFFPSIEKVMSLDSRQESSNAIRSICTATPKGIRWRDDRSWMFVENVQWGVVRGRGLKADRIVHLPGWGDFQIDSIIAAPLTTTKPKPTEDQDEMAAIAPEEIEMEKKGVLLDDYHYFSDDKKLPKGTSNYQSAWYLDVSDSGSDGAPEDGGGTEYMFLDPSPEDEAELADYRRKTAAEEDLEFPDEIELHPNALARERLARYRGLKNLKLSHWETSEDRPYEPEDWCRLLQDFKGSKNRIIREALAGGVNPGTRVDIHLPISLFSLLRHEYKQTVVNVSMTLNSSLRAKEQLVVQCGARRMVVNPIFSSDNTPNNVHKYDRFLHPGRSAIASWIGPMTWGSVPILVFKLELIGTGTVVAPDQKRVVAKRAILTGHPYKIHKKVVTIRYMFFNAEDIQWFKALQLWTRRGRSGYFKESLGTHGYFKATFDAKINPQDSVGVSL
>Penicilliumcamemberti
MATVNIRRDITDPFYRYKMEKLQAKVEGKGNGIKTVVVNLNSVAQSLSRPPAYLIKYFGFELGAQANAKPSDERWIINGSHDAPKLQDYLDGFISKFVLCKKCKNPETDVFIITLDCKACGQRSDVDPRLKLSTFIVRKGGKKEKKKSRREREK-ANSDDE---VTRQAEIKDDEWAVDVSEEAVKARAKDLPSDLKRALEDGDDEGADGPSSYEQLGSWIVDTAAEKGGVTKVTDVEIYMKAKEFGIETKHKTCAVLAQSIFDEKIAQIEGRAGLLKKLIRHEKAFLGGTERFGQDHPEIPAILLGYYQNDLVSEETLKAWGAKTSKKYVDISTSKKIHKAAKPFIEWLENAEGTPHRVLSDPGYIAATFEGKQKQMGFFPSDFVISETTWFYNKLGIDDTYFQTESVDAIVTQILSLYAAKVAAYARDDKEIRLDKEADHAVYIDTSRPGTISVDGPRYEQRIDEKYVNYRVETFRSPSTLNGQQLRCYFVYKCLFSPNETIDIIGEKRFLQKATPNTKAIYQEIITTAVGRSGPVIEMFEIEGSREKRLVIAYRQGSAMGLFSALSDLYHYYRLTSSRKYLENFSNGITVISLYLRPPPIEAAIHQIMKEVSLLYCIPQNRFQGHFALSLQETIYAHCAWVFVQQFLNRLGSEYTSLAALLDSNNSVHAELLSKIKKRLRTETFTADYIFEIINKYPELIHKLYLDFANTHLDGAKLKQLIRGTALNEHDEMVMTSFRVFNASILKTNFFTPTKVALSFRLKPDFLPEHEYPQPLYGMFLVISSEFRGFHLRFRDIARGGIRIVKSRNGEAYNINARSLFDENYNLANTQQRKNKDIPEGGAKGVILLDADHQDKARVAFEKYIDSILDLLLPPVSPGIKDPIVDLHGKDEILFMGPDENTAELVNWATEHARSRGAPWWKSFFTGKSPKLGGIPHDAYGMTTLSVRQYVLGIQRKLNIDPSTQLKLQTGGPDGDLGSNEILLSNEKYGAIVDGAGVIYDPNGLNHEELLRLAKKRAMISQFDMTKLSPEGYRVLVDEKNVKLPSGEIVHNGMIFRNTYHLRDVFVPCGGRPESIDLASVGKLIRDNKAIIPFIVEGANLFITQDAKLRLEKAGCILYKDASANKGGVTSSSLEVLASLSFNDEEFVENMCGTVPDFYKEYVRDVQDVIQSNAALEFEAIWREHEQTGLRSVLSDRLSLAITKLDEELQTELWDNVALRRSVLGDALPRRLLAKIGLETILERVPENYLRAIFGSYLASRFVYEYGNQPSQFSFFDFENERFMRCSDIANALIQDYESDSNKPKKDLNLNKLRATFSKKHSLSSSPPLTAIIAAVPEHYKKYILPKLIAKPIRTSSGIAVVAVMCKPHRCPHIAYTGNICVYCPGGPDSDFEYSTQSYTGYEPTSMRAIRARYDPFEQARGRVDQIKALGHSVDKVEYIIMGGTFMSLPEDYRDTFISQLHNALSGYQTDNVDEAVLAGEMSNVKCVGITIETRPDYCLDTHLSSMLRYGCTRLEIGVQSLYEDVARDTNRGHTVAAVAETFRLAKDAGFKVVSHMMPDLPNVGMERDLFQFQEYFENPNFRTDGLKLYPTLVIRGTGLYELWRTGRYKNYTPNALIDLVARILALVPPWTRIYRVQRDIPMPLVTSGVENGNLRELALARMKDFGTTCRDVRTREVGINEVKNKIRPSQIELIRRDYAANGGWETFLAYEDPKQDILIGLLRLRKCSETHTFRPEFTGQQTSIVRELHVYGSAVPLHGRDARKFQHRGFGTLLMEEAERIAREEHGSRKISVISGVGVRSYYARLGYFLDGPYMSKMLDERGGRKTPHQQLKTKLDRRNTARQRQALKHQERSQATSIFTGQNGAPRHVAIVPLSADVDAAAAIASINESVDVLRVRIDRFRQSVQYYDLMSALDVCRMADFVILVMSSEVEVDEEGEMLLRSIQGQGISNVLTVVQGLDKIDPPKKRPQVASSLKSFINHFFPSIEKVMSLDSRQESSNAIRSICTATPKGIRWRDDRSWMFVENVQWGVVRGRGLKADRIVHLPGWGDFQIDSITAAPLATTKPKPSEDQDEMAAIAPEEIEMEKKGVLLDDYHYFSDDKKLPKGTSNYQSAWYLDVSDSGSDGAPEDGGGTEYMFLDPSPEDEAELADYRRKTEAEEDLEFPDEIELHPNALARERLARFRGLKNLKLSHWETSEDRPYEPEDWRRLLQDVRGSKARVIREALAGGVNPGIRVDIHLPTSLFSLLRHEHKQTVVNVSMTLSSSLKAKEQLVVQCGARRMVVNPIFSSDNTPNNVHKYDRYLHPGRSAIASWIGPMTWGSVPILVFKLELIGTGTVVAPDQKRVVAKRAILTGHPYKIHKKVVTIRYMFFNAEDIQWFKALQLWTRRGRSGYFKESLGTHGYFKATFDAKINPQDSVGVSL
>Penicilliumitalicum
MATVNIRRDITDPFYRYKMEKLQAKVEGKGNGIKTVVVNLNSVAQSLSRPPAYLIKYFGFELGAQANAKPSDDRWIINGSHDAPKLQDYLDGFISKFVLCKKCKNPETDVSIITLDCKACGQRSDVDPRLKLSTFIVRKGGKKEKKKSRREREK-ANSDDE---VTRQAEIKDDEWAVDVSEEAVKARAKDLPSDLKRALEDGDDEGADGASSYEQLGSWIVDTAAEKGGVTKVTDVEIYMKAKEFGIESKHKTCAVLAQSIFDEKIAQIEGRAGLLKKLIRHEKAFLGGTERFGQDHPEVPAILLGYYQNDLVSEETLKAWGAKTSKKYVDISTSKKIHKAAKPFIEWLENAEGTPHRVLSDPGYIAATFEGKQKQMGFFPSDFVISETTWFYNKLGIDDTYFQTESVDAIVTQILSLYAAKVAAYARDDREIRLDKEADHAVYIDTSRPGTVSVDGPRYEQRIDEKYVNYRVETFRSPSTLNGQQLRCYFVYKCQFSPNETIDIIGEKRFLQKATPNTKAIYQEIIATAVGRSGPVIEMFEIEGSREKRLVIAYRQGSAMGLFSALSDLYHYYRLTSSRKYLENFSNGITVISLYLRPPPIEAAIHQIMKEISLLYCIPQNRFQGHFALSLQETIYAHCAWVFVQQFLNRLGSEYTSLAALLDSNNSVHAELLSKIKKRLRTETFTADYIFEIINKYPELIHKLYLDFANTHLDGAKLKQLIRGTALNEHDEMVMTSFRVFNSSILKTNFFTPTKVALSFRLKPDFLPEHEYPQPLYGMFLVISSEFRGFHLRFRDIARGGIRIVKSRNGEAYNINARSLFDENYNLANTQQRKNKDIPEGGAKGVILLDADHQDKARVAFEKYIDSILDLLLPPVSPGIKDPIVDLHGKDEILFMGPDENTAELVNWATEHARGRGAPWWKSFFTGKSPKLGGIPHDTYGMTTLSVRQYVLGIQRKLNIDPSTQLKLQTGGPDGDLGSNEILLSNEKYGAIVDGAGVIYDPNGLNHEELLRLAKKRAMISEFDLTKLSPEGYRVLVDEKNIRLPSGEVVQNGMIFRNTYHLRDVFVPCGGRPESIDLASVGKLIRDNKSTIPFIVEGANLFITQDAKLRLEKAGCILYKDASANKGGVTSSSLEVLASLSFNDEEFVENMCGTVPEFYKAYVRDVQEVIKSNAALEFEAIWREHQQTGLRSVLSDRLSLAITKLDEELQTELWDNVALRRSVLGDALPRRLLEKLGLETILERVPENYLRAIFGSYLASRFVYEYGNQPSQFSFFDFENERFMRCSDIANALIQDYESDSTKPKKDLNLNKLRATFSKKHSLSSSPPLTAIIAAVPEHYKKYILPKLIAKPIRTSSGIAVVAVMCKPHRCPHIAYTGNICVYCPGGPDSDFEYSTQSYTGYEPTSMRAIRARYDPFEQARGRVDQIKALGHSVDKVEYIIMGGTFMSLPEDYRETFISQLHNALSGYQTDNVDEAVLAGEMSNVKCVGITIETRPDYCLDTHLSSMLRYGCTRLEIGVQSLYEDVARDTNRGHTVAAVAETFRLAKDAGFKVVSHMMPDLPNVGMERDLFQFQEYFENPNFRTDGLKLYPTLVIRGTGLYELWRTGRYKNYTPNALIDLVARILALVPPWTRIYRVQRDIPMPLVTSGVENGNLRELALARMKDFGTTCRDVRTREVGINEVKNKIRPSQIELIRRDYAANGGWETFLAYEDPKQDILIGLLRLRKCSETHTFRPEFTGQQTSIVRELHVYGSAVPLHGRDARKFQHRGFGTLLMEEAERIAREEHGSRKISVISGVGVRSYYARLGYFLDGPYMSKMLDERGGRKTPHQQLKTKLDRRNTARQRQALKHQERSQATNIFAGQNGAPRHVAIVPLSADVDAAAAIASINESVDVLRVRIDRFRQSVQYYDLMSALDVCRMADFVILVMSSEVEVDEEGEMLLRSIQGQGISNVLTVVQGLDKIEPPKKRPQVASSLKSFINHFFPSIEKVMSLDSRQESSNAIRSICTATPKGIRWRDDRSWMFVENVQWGVVRGRGLKADRIVHLPGWGDFQIDSITAAPLATTKPKPTEDQDDMAAIAPEEIEMEKKGVLLDDYHYFSDDKKLPKGTSTYQSAWYLDVSDSGSDGAPEDGGGTEYMFLDPSPEDEAELADYRRKVEAQEDLEFPDEIELHPNALARERLARFRGLKNLKLSHWETSEDRPYEPEDWRRLLQDVKGLKNRIIREALAGGVNPGTRVDIHLPFSLFSLLRHEHKQTVVNVSMTLNSSLKAKEQLIVQCGPRRMVINPIFSSDNTPNNVHKYDRYLHPGRSAIASWIGPMTWGSVPILVFKLELIGTGTVVAPDQKRVVAKRAILTGHPYKIHKKVVTIRYMFFNAEDIQWFKALQLWTRRGRSGYFKESLGTHGYFKATFDAKINPQDSVGVSL
>Penicilliumbrasilianum
MATVNIRRDVTDPFYRYKMEKIQSKIEGKGNGIKTVIVNLTSVAHSLSRPPAYVIKYFGFELGAQANAKPSDDRWIINGAHDAPKLQDYLDGFISKFVLCKKCKNPETDVNIITLDCKACGQRTDVDPRLKLSTFIVRKGGKKEKKDKKARREQKAGSDDETRRIKSQAEIKDDDWAFDVSEEAVKARAKELPSDLKRSL-EDEDDEADGPSSYEQLGSWIVETAEEKGGVTKVSDIDIYKKAKEFGIESKHKTVAVLAQSIFDDKIAQVEDRAGLLKKMIRHEKAFLGGTERFGQDRPAVPAILLAYYQNDLVSEETLKAWGAKASKKYVDLSTSKKIRKAAQPFLEWLENAEGSPHRVLSDPGYIAATFEGKQKQMGFFPSDFIVSETTWFYNMLGIDDTYFQTESVDNIVTQILSLYAAKVAAYARDDKEIRLDKEADHAVYIDTSRPGVSSVDGPRYEQRIDEKYINYRVETFRSPTTLDGQQLRCYFVYKCQFDPNETIEIIGEKRFLQKATPNTKAIYQEIITTAVSRHGPVIEMFEIEGSREKRLVIAYRQGSAMGLFSALSDLYHYYRLTSSRKYLENFSNGITVISLYLRPPPIEAAIHQIMKEASLLYCIPQNRFQGHFALSLQETIYAHCAWVFVQQFLNRLGSEYTSLSALLDSNNSVHAELLSKIKKRLRTETFTADYIFEIINNYPELIHKLYLDFANTHLDDKKLKQLIRNTAANEHDEMVMTSFRVFNNSILKTNFFTPTKVALSFRLKPDFLPEHEYPQPLYGMFLVISSEFRGFHLRFRDIARGGIRIVKSRNKEAYSINARSLFDENYNLANTQQRKNKDIPEGGAKGVILLDVNHQDKARVAFEKYIDSIMDLLLPPVSPGIKDPIVDLHGQDEILFMGPDENTAELVDWATEHARARGAPWWKSFFTGKSPKLGGIPHDTYGMTTLSVRQYVLGIYRKLNIDPSTMLKLQTGGPDGDLGSNEILLSNEKYGAIVDGSGVIVDPNGLDHEELIRLAKKRVMISEFDLSKLSPAGYRVLVDEKNVKLPSGEVVHNGMVFRNTFHLRDVFVPCGGRPESIDLSTVGKLIQDNKCIVPYIVEGANLFITQDSKLRLEKAGCILFKDASANKGGVTSSSLEVLASLSFNDEEFVQNMCGTVPEFYQAYVKQVQEIIKDNAELEFEAIWREHEQTGLRSVLSDRLSVAITKLDEELQTELWDNVALRKSVLGNALPRLLLNKIGLETILERVPENYLRAIFGSHLASRFVYQYGNQPSQFSFFDFENERYMRCSDIANALIQEYESDISAPRKDINLNKLRGMIAKKHSLATQPPLTAIIAAVPEHYKKYILPKLIAKPIRTSSGIAVVAVMCKPHRCPHIAYTGNICVYCPGGPDSDFEYSTQSYTGYEPTSMRAIRARYDPFEQARGRVDQIKSLGHSVDKVEYIIMGGTFMSLPEDYRDTFISQLHNALSGYQTDNVDEAVLAGEMSNTKCVGITIETRPDYCLDTHLSSMLRYGCTRLEIGVQSLYEDVARDTNRGHTVAAVAETFKLAKDAGFKVVSHMMPDLPNVGMERDLFQFQEYFENPAFRTDGLKIYPTLVIRGTGLYELWRTGRYKNYTPNALIDLVARILALVPPWTRIYRVQRDIPMPLVTSGVENGNLRELALARMKDFGTTCRDVRTREVGINEVKNKIRPSQVELIRRDYAANGGWETFLAYEDPKQDILIGLLRLRKCSDTHTFRPEFTGQQTSIVRELHVYGSAVPLHGRDARKFQHRGFGTLLMEEAERIAREEHGSTKISVISGVGVRSYYARLGYTLDGPYMSKMLDERGSRKTPHQQLKSKLDRRNQARQRQQLKHQEKAQAASIFTGQNGAPRHVAIVPLSADIDTDAAIRALNESVDITRVRVDRFRQSLQYFDFVNAMDVCRMADFVVLVLSAEVEVEEEGELLLRSIESQGISNVVTVVQGLDQVNPAKRRPQVASSLKSFINHFFPTVEKVMSLDSRQECSNAIRSLCTATPKGIRWRDERSWMFIEDVQWGVVRGKGLKADRIAHIPGWGDFQIGSITAAPLAATKSKPTADQDDMAIVAPEEIEMEKKGVLLDDHHYFSDDKRLPKGTSEYQSAWYLDVSDSGSDGAPEDGGPSEYMFMDPSPEDEAELEEYRRRTEADDDLEFPDEIELHPNVLARERLARFRGLKNMKISPWETSEDRPYEPEDWRRLLQDYKGTKNRIIREALVGGVNPGVRVEVHLPLALFSLLRHEHKHTVVNINMTLSSSVKSKEEIVVQIGARRMVVNPIFSADNTPNNVHKFDRFLHPGRSAVATWIGPMTWGAVPVLVFRLELIGTGTVIAPDPKRVVAKRAILTGHPYKIHKKVVTVRYMFFNSEDVQWFKALQLWTRRGRSGYMKESLGTHGYFKATFDAKINPQDSIGISL
>Penicilliumoxalicum
MATVNIRRDVTDPFYRYKMEKIQSKIEGKGNGIKTVIVNLPSVAHSLSRPPSYVIKYFGFELGAQANAKPSDDRWIINGAHDASKLQDYLDGFISKFVLCKKCKNPETDVNIITLDCKACGQRTDVDPRLKLSTFIVRKGGKKEKKDKKARREQKAGSDDETRRIKAEAEIKDDDWAFDVSEEAVKARAKELPSDLKRSL-EDEDDEADGPSSYEQLGSWIVETAEEKGGVTEVSDIDIYKKAKDFGIETKHKTVAVLAQSIFDDNIAQVEDRASLLAKMIRHEKAFLGGTERFGQDRPAVPAILLAYYQNDLVSEETLKAWGSKASKKYVDIATSKKIRKAAQPFLEWLETAEGTPHRVLSDPGYIAETFEGKQKQMGFFPSDFVMSETTWFYNMLGIDDTYFQTESVENIVTQILSLYAAKVAAYARDDKEIRLDKEADHAVYIDTSRPGVSTVNGPRYEQRIDEKYINYRVETFRSPTTLDGQQLRCYFVYKCQFDPNETIEIIGEKRFLQKATPNTKAIYQEIISTAVGRHGPVIEMFEIEGSREKRLVIAYRQGSAMGLFSALSDLYHYYRLTSSRKYLENFSNGITVISLYLRPPPIEASIHQIMKEASLLYCIPQNRFQHHFALSLQETIYAHCAWVFVQQFLNRLGSEYTSLLALLDSNNSVHAELLSKIKKRLRTETFTADYIFEIINSYPELIHKLYLGFANTHLDDKKLKQLIRNTAANEHDEMVMNSFRVFNNSVLKTNFFTPTKVALSFRLKPDFLPEHEYPQPLYGMFLVISSEFRGFHLRFRDIARGGIRIVKSRNKEAYSINARSLFDENYNLANTQQRKNKDIPEGGAKGVILLDVNHQDKARVAFEKYIDSIMDLLLPPVSPGIKDPIVDLHGKDEILFMGPDENTAELVDWATEHARARGAPWWKSFFTGKSPKLGGIPHDTYGMTTLSVRQYVLGIYRKLGIDPSTMRKLQTGGPDGDLGSNEILLSNEKYVGIVDGSGVLVDPNGLDHAELIRLAKKRVMISEFDLSKLSPAGYRVLVDEKNIKLPSGEVVHNGMVFRNTFHLRDVFVPCGGRPESIDLSTVGKLIQENKTTIPYIVEGANLFITQDSKLRLEKAGCVLFKDASANKGGVTSSSLEVLASLSFNDEEFVQNMCGTVPEFYQAYVKQVQEIIKENAELEFEAIWREHEQTGLRSVLSDRLSVAITKLDEELQTALWDNIVLRRSVLSDALPNLLLKKIGLDLILERVPENYLRAIFGSHLASRFVYKYGNQPSHFSFFDFENERYMRCSDIANALIQEYESDISTPRKDINLNKLRGMIAKKHSLATQPPLTAIIAAVPEHYKKYILPKLIAKPIRTSSGIAVVAVMCKPHRCPHIAYTGNICVYCPGGPDSDFEYSTQSYTGYEPTSMRAIRARYDPFEQARGRVDQIKSLGHSVDKVEYIIMGGTFMSLPEDYRDSFISQLHNALSGYQTDNVDEAVLAGEMSNTKCVGITIETRPDYCLDTHLSSMLRYGCTRLEIGVQSLYEDVARDTNRGHTVAAVAETFKLAKDAGFKVVSHMMPDLPNVGMERDLFQFQEYFENPAFRTDGLKIYPTLVIRGTGLYELWRTGRYKNYTPNALIDLVARILALVPPWTRIYRVQRDIPMPLVTSGVENGNLRELALARMKDFGTTCRDVRTREVGINEVKNKIRPSQVELIRRDYAANGGWETFLAYEDPKQDILIGLLRLRKCSATHTFRPEFTGQQTSIVRELHVYGSAVPLHGRDARKFQHRGFGTLLMEEAERIAREEHGSTKISVISGVGVRSYYARLGYTLDGPYMSKMLDERGSRKTPHQQLKSKLDRRNQARQKQQLKHQEKAQATSIFTGQNGAPRHVAIIPLSVDVDTSAAIRALNESVDINRVRVDRFRQSLQYYDPVNAMDVCRMADFVVLVMSAEVEVEEEGELLLRSIESQGISNVVTVVQGLDQINPAKRRPQVASSLKSYINHFFPTVEKVMSLDSRQECSNAIRSLCTATPRGIRWRDERSWMYIENVQWGVVRGKGLKADRIAHIPGWGDFQIDSITAAPLPLTKNKPTADQDDMAVVAPEEIEMEKKGVLLDDHHYFSDDKRLPKGTSEYQSAWYLDVSDSGSDGAPEDGGPSEYMFLDPSPEDEAELAEYRRRTEAEEDLEFPDEIELHPNVLARERLARFRGLKNMKLSPWETSEDRPFEPEDWRRLLQDYKGTKNRIIREALVGGVNPGIRVDVHLPLSLFSLLRHEHKHTVVNINMTLNSNLKSKEQLIVQVGPRRMVVNPVFSADNTPNNVHKFDRYLHPGRSAVATWIGPMTWGAVPVLVFKLELIGTGTVIAPDPNRVIAKRAILTGHPYKIHKKVVTVRYMFFNSEDVQWFKALQLWTRRGRSGYIKESLGTHGYFKATFDAKINPQDSIGISL
>Aspergillusterreus
MATVNIRRDVTDPFYRYKMEKLQSKIEGKGNGIKTVIVNLNSVAQSLSRPPAYVIKYFGFELGAQANAKPTDDRWIINGAHDAPKLQDYLDGFISKFVLCKKCKNPETDVIIIILDCKACGQRTDVDPRLKLSTFILRKGGKKDKGDKRARRERKAGSDDETRRIKAEADVDDGDWAVDVSEEAVKARAKELPSDLKRSL-EDEDEGADGPSAYDELGSWIQKTASEEGGVTAVSDIDIYKKAKEYGIETKHKTLAVLAQTIFDEKITQIGGRAALLKKMVRHEKALLGGTERFGNDHPEIPAILLGYYQNDIVSEETLKAWGSKASKKYVDISTSRKVRKAAEPFLEWLENAEGSPHRVLSDPGYVAAKFEGKEKQMGFLPSEFVVGETEWFYNQLGIDDTYFQTESVDAIVTQILSLYAAKVAAYARDDKEIRLDKEADHAVYIDTSKPGVATVEGPRYEQRIDRKYINYRVETFRSPTSIDGQQLRCYFVYKCQFDPNETIDIIGEKRFLQKATANTKAIYQEIITNAVNRSGPVIEMFEIEKSREKRLVIAYRQGSAMGLFSALSDLYHYYRLTSSRKYLENFSNGITVISLYLRPPPIEAAIHQIIKEVSLLYCIPQNRFQHHFALSLQETIYAHCAWVFVQQFLNRLGSEYTSLTDLLDSNNSVHAELLAKIKKRLRTETFTSDYISEIVNKYPELIHKLYLDFANTHLDGPRLKQLISSTTANEHDEMVMSAFRVFNASILKTNFFTPTKVALSFRLNPDFLPEHEYPQRLYGMFLVISSEFRGFHLRFRDIARGGIRIVKSRNKEAYSINARSLFDENYNLANTQQRKNKDIPEGGAKGVILLDVDHQDKARVAFEKYIDSILDLLLPPASPGIKDPIVDLHGKDEILFMGPDENTAELVDWATEHARNRGAPWWKSFFTGKSPKLGGIPHDTYGMTTLSVRQYVLGIYRKLKIDPSTMRKLQTGGPDGDLGSNEILLANEKYTAIVDGSGVIVDPQGLNHEELVRLAKKRVTISEFDLSKLSPQGYRVLVDESNVKLPNGELVHNGMIFRNTFHLRDVFVPCGGRPESIDLSTVGKLIKDGKSVIPFIVEGANLFITQDSKLRLERAGCILFKDASANKGGVTSSSLEVLASLSFDDKEFVENMCGSAPEFYVNYVKQVQEVIKQNATLEFEAIWREHEQTGLRSVLSDRLSVAITKLDEELQTELWDNVELRRSVLNDALPKLLLDKIGLDTILHRVPENYLRAIFGSYLASRFVYEYGSSPSQFSFFDLENERYMRCSDIANVLIQEYESDPTKPKKDINLNKLRGQIAKKHSLAAQPPLTAIIAAVPEHYKKYILPKLIAKPIRTSSGIAVVAVMSKPHRCPHIAYTGNICVYCPGGPDSDFEYSTQSYTGYEPTSMRAIRARYDPFEQARGRVDQLKSLGHSVDKVEYIIMGGTFMSLPEDYRESFIAQLHNALSGYQTDNVDEAVLAGEMSNVKCVGITIETRPDYCLDTHLSSMLRYGCTRLEIGVQSLYEDVARDTNRGHTVAAVAETFKLAKDAGFKVVSHMMPDLPNVGMERDLFQFQEYFENPAFRTDGLKIYPTLVIRGTGLYELWRTGRYKNYTPNALIDLVARILALIPPWTRIYRVQRDIPMPLVTSGVENGNLRELALARMKDFGTTCRDVRTREVGVNEVKNRIRPSQIELVRRDYTANGGWETFLAYEDPKQDILIGLLRLRKCSPTHTFRPEFTGQQTSIVRELHVYGSAVPLHGRDARKFQHRGFGTLLMEEAERIAREEHGSRKISVISGVGVRSYYARLGYTLDGPYMSKMLDERGTRKTPHQQLMSKLDRRNQARQKQQLKHQEKSQANSIFSGQNGAPRHVAVVPLSPDIDVASAIQALNESVDVTRVRVDRFRQSLQYYDLMNALDVCRMADFVVLVLSAEVEVEEQGELLLRSIEGQGISNVVTIVQGLEKINPAKKRPQVVSSLKSFINHFFPSVEKVLSAESRQECSNAIRSLCTATPKGIRWRDDRSWMLVENVQWGIVRSKGLKADRLVHIPGWGDFQIDSITAAPLPTARGKPTADQDDMATVAPEEIEMDRKGVLLDDHHYFSDDKRLPKGTSEYQSSWYLDISDSGSDGAPEDGGATEYMFLDPSPEDEAQLEEYRRRKEANEDLEFPDEIELHPNVLARERLARFRGLKSFKTSTWETAEDRPHEPEDWRRLLQDYKGSKNKTIREALVGGVSPGTRVDVHLPLSLFSLLRHEHKHTVVNVNMHLNSSLKSKEELIVQCGYRRLVVNPIFSSDNTPNNVHKFDRFLHPGRSAIATWIGPLTWGAVPVLVFKLELIGNGTVVAPDQARVVAKRAILTGHPYKIHKKVVTVRYMFFNSEDVNWFKALQLWTRRGRSGFIKESLGTHGYFKATFDAKINPQDSVGISL
>Aspergillusclavatus
MATVNIRRDVTDPFYRYKMERLQSKIEGKGNGIKTVVVNLNSVAQSLSRPPSYVIKYFGFELGAQANAKPTDDRWIINGAHDAGKLQDYLDGFISKFVLCKKCKNPETDVIIIILDCKACGQRTDVDPRLKLSTFIIRKGGKKDKAARRAARRNKANSDDETRRIKAEADINDDEWAVDVSEEAVKARAKELPDDLKRSLDADEDGEPDGPSAYEQLGSWVLEAATEKGGVAAVSDVDIYMKAKEFGIETKHKTVAVLAQTIFDDKIVQIPTRAALLKKMIRHEKSFLGGTERFGKDRPEVPAILLGYYQNDLVSEEILKAWGAKASKKYVDLSTSKKVRKAAQPFLEWLENAETPQHRVLSDPGYIAAKFEGKQKQMGFFPSDFVVSETAWFYNMLGIDDTYFQTESVDAIVTQILSLYAAKVAAYARDDKEIRLDKEADHAVYIDTSKPGVSSVDGPLYEQRIDKKYISYRVETFRSPTPLNEQQLRCYFVYKCQFDPNETIEIIGEKRFLQKATENTKAIYQELISNAVSRAGPVIEMFEIEGSREKRLVIAYRQGSAMGLFSALSDLYHYYRLTSSRKYLENFSNGITVISLYLRPPPIEAAIHQIIKETSLLYCIPQNRFQHHFALSLQETIYAHCAWVFVQQFLNRLGSEYTSLTAVLDTNNSVHAELLSKIKKRLRTETFTSDYIFEIISNYPELIHKLYLDFANTHLDDAKLKQLISSTVANEHDEMVMSAFRVFNTSILKTNFFTPTKVALSFRLNPDFLPEHEYPQRLYGMFLVISSEFRGFHLRFRDIARGGIRIVKSRNKEAYSINARSLFDENYNLANTQQRKNKDIPEGGAKGVILLDVAHQDKARVAFEKYIDSILDLLLPPVSPGIKDPIVDLHGKDEILFMGPDENTAELVDWATEHARNRGAPWWKSFFTGKSPKLGGIPHDAYGMTTLSVRQYVLGIYRKLGIDPSTMRKLQTGGPDGDLGSNEILLANEKYSAIVDGSGVIVDPQGLDHQELIRLAKKRVTISEFDLSKLSPEGYRVLVDESNVKLPNGEVVHNGMIFRNTFHLRDVFVPCGGRPESIDLSTVGKLIQNGKSIIPYIVEGANLFITQDSKLRLERAGCILFKDASANKGGVTSSSLEVLASLSFDDKEFVENMCGTVPSFYSAYVKQVQEIIKSNATLEFEAIWREHEQTGLRSVLSDRLSIAITQLDEELQTELWDNVELRRSVLSDALPNLLLEKIGLDTILQRVPENYLRAIFGSYLASRFVYQFGSNPSQFSFFDFENERFMRCSDIANALIQEFEADTTKPKKDINLNKLRGQIAKKHRLATQPPLTAIIAAVPEHYKKYILPKLIAKPIRTSSGIAVVAVMSKPHRCPHIAYTGNICVYCPGGPDSDFEYSTQSYTGYEPTSMRAIRARYDPFEQARGRVDQIKSLGHSVDKVEYIVMGGTFMSLPPDYRESFIAQLHNALSGYQTDSVDEAVQAGEMSNIKCVGITIETRPDYCLDTHLSDMLRYGCTRLEIGVQSLYEDVARDTNRGHTVAAVAETFKLAKDAGFKVVSHMMPDLPNVGMERDLFQFQEYFENPAFRTDGLKIYPTLVIRGTGLYELWRTGRYKNYTPNALVDLVARILALVPPWTRIYRVQRDIPMPLVTSGVENGNLRELALARMKDFGTTCRDVRTREVGINEVKNKIRPSQVELIRRDYTANGGWETFLAYEDPKQDILIGLLRLRKCSPTHTFRPEFTGQQTSIVRELHVYGSAVPVHGRDPRKFQHRGFGTLLMEEAERIAREEHGSQKISVISGVGVRSYYARLGYTLDGPYMSKMLHERGTRKTPHQQLMSKLDRRNQARQKQQVKHQEKVQATSVFSGANGAPRHVAIVPLSVDIDVAAILQSLNESVDVTRVRVDRFRQSLQYYDLLGALDACRMADFVVLALSAEVEVEEQGELLLRSIEGQGISNVVAVVQGLEKINPPKRRPQVAASLKSFMNHFFPAIEKVLSVDSRQECSNVIRSLCTATPKGIRWRDERSWMLVEETKWGVVRGKGLKADRIVHIPGWGDFQIDSITAAPLSNARSKPTADRDDMATVAPEEIEMERKGVLLDEHHYFSDDKRLPKGTSEYQSAWFIEVSVSGSDGNPEDGGPSEYMFLDPSPEDEAQLEEYRRRNEASDDLEFPDEIELHPHVLARERLARFRGLKNFKTSPWETVEDRAHEPEDWRRLLQDYKGSKNRILREALVGGVSPGTRVDVHLPSSLFSLLRHEHKHTVVNVNMHLNASLKSKEELIVQCGPRRLVVKPVFSADNTPNNVHKFDRFLHPGRSAIATWIGPLTWGAVPVLVFKLELIGTGTVVAPDQSRVVAKRAILTGHPYKIHKRVVTVRYMFFNSEDINWFKALQLWTRRGRSGYIKESLGTHGYFKATFDGKLNPQDSIGISL
>Neosartoryaudagawae
MATVNIRRDVTDPFYRYKMERLQSKIEGKGNGIKTVVVNLNSVAQSLSRPPSYLIKYFGFELGAQANAKPTDDRWIINGAHDAVKLQDYLDGFISKFVLCKKCKNPETDVIIIILDCKACGQRTDVDPRLKLSTFIIRKGGKKDKAARRARKNKKANSDDETRRIKAEADIEDDEWAVDVSEEAVKARAKELPDDLKRSLDADEDGEADGPSAYDLLGSWILETASEKGDVTAVSDVDIYMKAKEFGIENKHKTVAVLAQTIFDEKIVQIPARAAFLKKMIRHEKAFLGGTERFGKDHPEVPAVLLGYYQHDLVSEDVLKAWGSKASKKYVDLSTSKKVRKAAEPFLDWLENAE---HRVLSDPGYIAAKFEGKQKQMGFFPSDFIVSETTWFYNMLGIDDTYFQTETVDSIVTQILSLYAAKVAAYARDDKEIRLDKEADHAVYIDTSKPGISSVDGPRYEQRIDAKYINYRVETFRSPTPLSEQQLRCYFVYKCQFGPNETIEIIGEKRFLQKATANTKAIYQEIITNAVNRAGPVIEMFEIEGSREKRLVIAYRQGSAMGLFSALSDLYHYYRLTSSRKYLENFSNGITVISLYLRPPPIEAAIHQIIKETSLLYCIPQNRFQHHFALSLQETIYAHCAWVFVQQFLNRLGSEYTSLTAVLDANNSVHQELLSKIKKRLRTETFTADYIFEIINKYPELIHKLYLDFANTHLDSKRLKQLISGTVANEHDEMVMSAFRVFNTSILKTNFFTPTKVALSFRLNPDFLPEHEYPQRLYGMFLVISSEFRGFHLRFRDIARGGIRIVKSRNKEAYSINARSLFDENYNLANTQQRKNKDIPEGGAKGVILLDGNHQDKARVAFEKYIDSILDLLLPPASPGIKDPIVDLHGKDEILFMGPDENTAELVDWATEHARNRGAPWWKSFFTGKSPRLGGIPHDTYGMTTLSVRQYVLGIYRKLGIDPSNIRKLQTGGPDGDLGSNEILLANEKYTAIVDGSGVIVDPQGLDHQELIRLAKKRVTISEFDLSKLSPEGYRVLVDESDVKLPSGEVVHNGMLFRNSFHLRDVFVPCGGRPESIDLSTVGKLIENGKSVIPYIVEGANLFITQDSKLRLERAGCILFKDASANKGGVTSSSLEVLASLSFDDKEFVENMCGTVPQFYSDYVKQVQEVIKSNATLEFEAIWREHEQTGLRSVLSDRLSVAITQLDEELQTNLWDNVELRRSVLSDALPNLLLDKIGLDTILQRVPENYLRAIFGSYLASRFVYKYGSSPSQFSFFDLENERYMRCSDIANALIQEYEADSSKPKKDINLNKLRGQIAKKHRLATQPPLTAIIAAVPEQYKKYILPKLIAKPIRTSSGIAVVAVMSKPHRCPHIAYTGNICVYCPGGPDSDFEYSTQSYTGYEPTSMRAIRARYDPFEQARGRVDQIKSLGHSVDKVEYIVMGGTFMSLPPDYRESFIAQLHNALSGYQTDNVDEAVQAGEMSNIKCVGITIETRPDYCLDTHLSDMLRYGCTRLEIGVQSLYEDVARDTNRGHTVAAVAETFKLAKDAGFKVVSHMMPDLPNVGMERDLFQFQEYFENPAFRTDGLKIYPTLVIRGTGLYELWRTGRYKNYTPNALVDLVARILALVPPWTRIYRVQRDIPMPLVTSGVENGNLRELALARMKDFGTTCRDVRTREVGINEVKNKIRPSQVELIRRDYTANGGWETFLAYEDPKQDILIGLLRLRKCSPTHTFRPEFTGQQTSIVRELHVYGSAVPLHGRDPRKFQHRGFGTLLMEEAERIAREEHGSRKISVISGVGVRSYYARLGYTLDGPYMSKMLD--GTRKTPHQQLMSKLDRRNQARQKQQLKHQEKAQANSIFTGANAAPRHIAVVPLSVDIDVAGILRSLNESVDVSRVRIDRFRQSLQYYDLMGALDVCRMADFVVLALSSEVEVEEQGEQLLRAIEGQGISNVVAVVQGLDKINPAKKRPQVASSLKSFINHFFPSVEKVLSIDSRQECSNVVRSLCTATPKGIRWRDERSWMLVEEMKWGIVRGKGLKADRLVHIPGWGDFQIDSITAAPLPSARAKPTADRDDLATVAPEEIEMERKGVLLDDHHYFSDDKRLPKGTSEYQSAWFIDVSDSGSDGNPEDGGPSEYMFLDPSPEDEAQLEEYRRRKEASDDLEFPDEIELHPNVLARERLARFRGLKNFKTSPWETSEDRPHEPEDWRRLLHDYKGSKNRTLREALVGGVNPGIRVDVHLPLSLFSLLRHEHKHTVVNVNMHLNASLKSKEELVVQCGPRRLVVKPIFSADNTPNNVHKFDRFLHPGRSAIATWIGPLTWGAVPILVFKLELIGKGTVVAPDQSRVVAKRAILTGHPYKIHKRIVTVRYMFFNAEDINWFKALQLWTRRGRSGYIKESLGTHGYFKATFDGKLNPQDSIGISL
>Aspergillusfumigatus
MATVNIRRDVTDPFYRYKMERLQSKIEGKGNGIKTVVVNLNSVAQSLSRPPSYVIKYFGFELGAQANAKPTDDRWIINGAHDAAKLQDYLDGFIAKFVLCKKCKNPETDVIIIILDCKACGQRTDVDPRLKLSTFILRKGGKKDKAARRARKNKKANSDDETRRIKTEADIEDDEWAVDVSEEAVKARAKELPDDLKRSLDVDEDGEPDGPSAYDLLGSWILETASENGGVSAVSDVDIYKKAKEFGIENKHKTVAVLAQTIFDEKIVQIPARAAFLKKMIRHEKAFLGGTERFGKDHPEVPAVLLGYYQHDLVSEDVLKAWGSKASKKYVDLATSRKVRKAAEPFLDWLENAESPLHRVLSDPGYIAAKFEGKQKQMGFFPSDFVVSETTWFYNMLGIDDTYFQTETVDSIVTQILSLYAAKVAAYARDDKEIRLDKEADHAVYIDTSKPGISSVDGPRYEQRIDAKYINYRVETFRSPTPLSEQQLRCYFVYKCQFSPTETIEIIGEKRFLQKATANTKAIYQEIISNAVNRAGPVIEMFEIEGSREKRLVIAYRQGSAMGLFSALSDLYHYYRLTSSRKYLENFSNGITVISLYLRPPPIEAAIHQIIKETSLLYCIPQNRFQHHFALSLQETIYAHCAWVFVQQFLNRLGSEYTSLAAVLDANNSVHQELLSKIKKRLRTETFTADYIFEIINKYPELIHKLYLDFANTHLDGTRLKQLISSTVANEHDEMVMSAFRVFNTSILKTNFFTPTKVALSFRLNPDFLPEHEYPQRLYGMFLVISSEFRGFHLRFRDIARGGIRIVKSRNKEAYSINARSLFDENYNLANTQQRKNKDIPEGGAKGVILLDVNHQDKARVAFEKYIDSILDLLLPPASPGIKDPIVDLHGKDEILFMGPDENTAELVDWATEHARNRGAPWWKSFFTGKSPRLGGIPHDTYGMTTLSVRQYVLGIYRKLGIDPSNIRKLQTGGPDGDLGSNEILLANEKYTAIVDGSGVIVDPHGLDHQELIRLAKKRVTISEFDLSKLSPEGYRVLVDESDVKLPSGEVVRNGMLFRNTFHLRDIFVPCGGRPESIDLSTVGKLIQNGKSVIPYIVEGANLFITQDSKLRLERAGCILFKDASANKGGVTSSSLEVLASLSFDDKEFAENMCGTVPQFYSDYVKQVQEIIKSNATLEFEAIWREHEQTGLRSVLSDRLSVAITQLDEELQTNLWDNVELRRSVLSDALPKLLLDKIGLDTILQRVPENYLRAIFGSYLASRFVYKYGSSPSQFSFFDFENERYMRCSDIANVLIQEYEADSTKPRKDINLNKLRGQIAKKHRLATQPPLTAIIAAVPEQYKKYILPKLIAKPIRTSSGIAVVAVMSKPHRCPHIAYTGNICVYCPGGPDSDFEYSTQSYTGYEPTSMRAIRARYDPFEQARGRVDQIKSLGHSVDKVEYIVMGGTFMSLPPDYRESFIAQLHNALSGYQTDNVDEAVQAGEMSNIKCVGITIETRPDYCLDTHLSDMLRYGCTRLEIGVQSLYEDVARDTNRGHTVAAVAETFKLAKDAGFKVVSHMMPDLPNVGMERDLFQFQEYFENPAFRTDGLKIYPTLVIRGTGLYELWRTGRYKNYTPNALVDLVARILALVPPWTRIYRVQRDIPMPLVTSGVENGNLRELALARMKDFGTTCRDVRTREVGINEVKNKIRPSQVELIRRDYTANGGWETFLAYEDPKQDILIGLLRLRKCSATHTFRPEFTGQQTSIVRELHVYGSAVPLHGRDPRKFQHRGFGTLLMEEAERIAREEHGSRKISVISGVGVRSYYARLGYTLDGPYMSKMLD--GTRKTPHQQLMSKLDRRNQARQKQQLKHQEKAQANSIFTGANGAPRHVAVVPLSVDVDVAAILRSLNESVDVSRVRIDRFRQSLQYYDLMGALDVCRMADFVVLALSSEVEVEEQGEQLLRSIEGQGISNVVAVVQGLDKINPPKKRPQVASSLKSFINHFFPSVEKVLSVDSRQECSNVVRSLCTATPKGIRWRDERSWMLVEEVKWGIVRGKGLKADRLVHIPGWGDFQIDSITAAPLPNARAKPTADRDDLATVAPEEIEMERKGVLLDDHHYFSDDKRLPKGTSEYQSAWFIDVSDSGSDGNPEDGGPSEYMFLDPSPEDEAQLEEYRRRKEASEDLEFPDEIELHPNVLARERLARFRGLKNFKTSHWETAEDRPHEPEDWRRLLQDYKGSKNKTLREALVGGVKPGIRVDVHLPLSLFSLLRHEHKHTVVNVNMHLNSSLKSKEELIVQCGPRRLIVKPIFSADNTPNNVHKFDRFLHPGRSAIATWIGPLTWGAVPVLVFKLELIGKGTVVAPDQSRIVAKRAILTGHPFKIHKRVVTVRYMFFNAEDVNWFKALQLWTKRGRSGYIKESLGTHGYFKATFDGKINPQDSIGISL
>Neosartoryafischeri
MATVNIRRDVTDPFYRYKMERLQSKIEGKGNGIKTVVVNLNSVAQSLSRPPSYVIKYFGFELGAQANAKPTDDRWIINGAHDAAKLQDYLDGFISKFVLCKKCKNPETDVIIIILDCKACGQRTDVDPRLKLSTFILRKGGKKDKAARRARKNKRANSDDETRRIKAEADIEDDEWAVDVSEEAVKARAKELPDDLKRSLDADEDGEPDGPSAYDLLGSWILETASEKGGVTAVSDVDIYKKAKEFGIENKHKTVAVLAQTIFDEKIVQIPARAAFLKKMIRHEKAFLGGTERFGKDHPEVPAVLLGYYQHDLVSEDVLKAWGSKASKKYVDLSTSKKVRKAAEPFLDWLENAESPLHRVLSDPGYIAAKFEGKQKQMGFFPSDFVVSETTWFYNMLGIDDTYFQTETVDSIVTQILSLYAAKVAAYARDDKEIRLDKEADHAVYIDTSKPGISSVDGPRYEQRIDAKYINYRVETFRSPTPLSEQQLRCYFVYKCQFSPNETIEIIGEKRFLQKATVNTKAIYQEIISNAVNRAGPVIEMFEIEGSREKRLVIAYRQGSAMGLFSALSDLYHYYRLTSSRKYLENFSNGITVISLYLRPPPIEAAIHQIIKETSLLYCIPQNRFQHHFALSLQETIYAHCAWVFVQQFLNRLGSEYTSLAAVLDANNSVHQELLSKIKKRLRTETFTADYIFEIINKYPELIHKLYLDFANTHLDSTRLKQLISSTVANEHDEMVMSAFRVFNTSILKTNFFTPTKVALSFRLNPDFLPEHEYPQRLYGMFLVISSEFRGFHLRFRDIARGGIRIVKSRNKEAYSINARSLFDENYNLANTQQRKNKDIPEGGAKGVILLDVNHQDKARVAFEKYIDSILDLLLPPASPGIKDPIVDLHGKDEILFMGPDENTAELVDWATEHARNRGAPWWKSFFTGKSPRLGGIPHDTYGMTTLSVRQYVLGIYRKLGIDPSNIRKLQTGGPDGDLGSNEILLANEKYTAIVDGSGVIVDPHGLDHQELIRLAKKRVTISEFDLSKLSPEGYRVLVDESDVKLPSGEVVRNGMLFRNTFHLRDMFVPCGGRPESIDLSTVGKLIQNGKSVIPYIVEGANLFITQDSKLRLERAGCILFKDASANKGGVTSSSLEVLASLSFDDKEFVENMCGTVPQFYSDYVKQVQEIIKSNATLEFEAIWREHEQTGLRSVLSDRLSVAITQLDEELQTNLWDSVELRRSVLSDALPNLLLDKIGLDTILHRVPENYLRAIFGSYLASRFVYKYGSSPSQFSFFDFENERYMRCSDIANVLIQEYEADSSKPRKDINLNKLRGQIAKKHRLATQPPLTAIIAAVPEQYKKYILPKLIAKPIRTSSGIAVVAVMSKPHRCPHIAYTGNICVYCPGGPDSDFEYSTQSYTGYEPTSMRAIRARYDPFEQARGRVDQIKSLGHSVDKVEYIVMGGTFMSLPPDYRESFIAQLHNALSGYQTDNVDEAVQAGEMSNIKCVGITIETRPDYCLDTHLSDMLRYGCTRLEIGVQSLYEDVARDTNRGHTVAAVAETFKLAKDAGFKVVSHMMPDLPNVGMERDLFQFQEYFENPAFRTDGLKIYPTLVIRGTGLYELWRTGRYKNYTPNALVDLVARILALVPPWTRIYRVQRDIPMPLVTSGVENGNLRELALARMKDFGTTCRDVRTREVGINEVKNKIRPSQVELIRRDYTANGGWETFLAYEDPKQDILIGLLRLRKCSTTHTFRPEFTGQQTSIVRELHVYGSAVPLHGRDPRKFQHRGFGTLLMEEAERIAREEHGSRKISVISGVGVRSYYARLGYTLDGPYMSKMLD--GTRKTPHQQLMSKLDRRNQARQKQQLKHQEKAQANSIFTGANGAPRHVAVVPLSVDVDVAAILRSLNESVDVSRVRIDRFRQSLQYYDLMGALDVCRMADFVVLALSSEVEVEEHGEQLLRSIEGQGISNVVAVVQGLDKINPPKKRPQVASSLKSFINHFFPSVEKVLSVDSRQECSNVVRSLCTATPKGIRWRDERSWILVEEMKWGVVRGKGLKADRLVHIPGWGDFQIDSITAAPLPSARAKPTADRDDLATVAPEEIEMERKGVLLDDHHYFSDDKRLPKGTSEYQSAWFIDVSDSGSDGNPEDGGPSEYMFLDPSPEDEAQLEEYRRRKEASEDLEFPDEIELHPNVLARERLARFRGLKNFKTSPWETTEDRPHEPEDWRRLLQDYKGSKNRTLREALVGGVNPGIRVDVHLPLSLFSLLRHEHKHTVVNVDMHLNASLKSKEELVVQCGPRRLIVKPIFSADNTRNNVHKFDRFLHPGRSAIATWIGPLTWGAVPILVFKLELIGKGTVVAPDQSRVVAKRAILTGHPFKIHKRVVTVRYMFFNAEDINWFKALQLWTKRGRSGYIKESLGTHGYFKATFDGKINPQDSIGISL
>Torrubiellahemipterigena
MATVNVRRDVTDPFYRYKMERLQTKVEGKGNGIKTVVVNLPSVARTLDRDSNYVIKYFAFELGAQTNTDPKDDRWIINGAHESAKLQDLLDGFIKKFVLCKKCLNPETDFVIILLDCKACGQRTDVDLRLKLSGFIIKKKG-NDKAARKAARRAKAASDDD--AIPAPAVVRDDEWAVDMSEDAVKARQARLPDEFKQKL--DDDEEAGGRTTYDDLADWAEAEAEAKGGIDNVDSIAVYLKAKELGIEGKHKVVAVLIQVLFNENIVQIPKRAAMLKQVIKFEKALLGGTERLSQTKPDIVKILQLYYHHDLITEEVVLHWSTKANVKYVERDVAKKIRAAAEPFITWLKEADNHGHRASRLVGYVAPEFSGKAEQKNWVPESLVDEQIHWFYDLLGIDDVYFKIEKPEVIARQIMSLYAAKIAAFSREDKEIRLEMEADHAIYIDTSEPGQSNVDGPRYEGRLEAKYMDYRVETFRSPAVISKASVRCYFVYQCQFDPKETMELISDVGFWQKATDNTKQIYQEIIELAVNRTGPVIEVFDIDDSVEKRLVIAFRTRTARGMFSSLSDLYHYYGVTSSRKYVEQFANGITVMSIYLRPPPMEESIVQITKEISLLYCLPQNRFANAFALSLQEAVYAHSAWVFVQHFLNRLGPEYVSLSQILDINESGQATLLSKLKRRLRTETFTPDYILEIIKSYPALVRSLYASFANVHLSDEKLGETIAKTVANEHEEMVMTAFRVFNKAILKTNYFTPTKVALSFRLDPSFLPEAEYPRPLYGMFLVIGAESRGFHLRFKDIARGGIRIVKSRSKEAYGINARNLFDENYGLASTQQRKNKDIPEGGSKGVILLDPGQQDKATEAFEKYIDSILDLLLPAETPGIKNPVVDLYGKEEILFMGPDENTADLVDWATEHARIRGAPWWKSFFTGKSPKLGGIPHDKYGMTTLSVREYVKGIYRKLDLDPSKVRKMQTGGPDGDLGSNEILLGNETWTAIVDGSGVLADPNGLDREELLRLAKKRAMISEYDMSKISKDGYRVLCEDNNVTLPNGESVANGTSFRNTYHLRDCFVPCGGRPESIDLISVNRLIKDGKTTIPYIVEGANLFITQDAKLRLEAAGCILYKDASANKGGVTSSSLEVLASLAFDDENFLTHMCGEAPQFYQDYVREVQAKICDNARLEFEAIWREHERTGPRSILSDKLSVAITELDEKLQSDLWTNETIRYGILKDALPQLLLKEIGLKTMVERIPESYLRSIFGSYLASRFVYEYGAEPSQFAFFDFESERFLRCADVANALIEDHEAKNGKTGRDINLNSLRSKFAKKHKLANIPPLTAIIAAIPEHYKKYIMPKLIAKPIRTSSGIAVVAVMCKPHRCPHIAYTGNICVYCPGGPDSDFEYSTQSYTGYEPTSMRAIRARYDPFEQARGRVDQLKSLGHSVDKVEYIIMGGTFMSLPESYRGDFISQLHNALSGYQTSNVDEAVEAGEMSNVKCVGITIETRPDYCLPPHLSDMLRYGCTRLEVGVQSLYEDVARDTNRGHTVAAVAETFCFAKDAGFKVVSHMMPDLPNVGMERDLDQFREYFENPAFRTDGLKIYPTLVIRGTGLYELWRTGRYQNYTPNGLIDLVARILALIPPWTRIYRVQRDIPMPLVTSGVENGNLRELALARMKDFGTTCRDVRTREVGVNEVKNKIRPNQIELVRRDYTANGGWETFLAYEDPKQDILVGLLRLRKCTEKYTFREELTGQPTSMVRELHVYGTAVPVHARDPRKFQHQGFGTLLMEEAERIARDEHGSEKISVISGVGVRSYYKKLGYWLDGPYMSKWLDERGQRKTPHQQVMSKLDRRNQAKQARITKHKEHLKGTSVFTGREGAPRIVAVIPLCEDGDAGAAIKQLNESVDIDKVSIDRFKQKLQYRDLNACMDAARVADFVMVVLSATVEVDALGDLILRGVESQGLSTLFTVIQGLDKIESVKQRPGVVSSLKSFITHFHPEQDKLYSLDNRQECANLMRSLCSTTPRGVRWRDERSWMLAEDVKFGVVRGRGLKADRLIQVGDWGTFQIEKIVAAPVPTHAKKATEDLDDLDELAPEEIMMAKKGVLLDDHHYFSDDKKLPKGTSAYQSAWYLDVSDSGSDAAPEDGAPSEYMMQELDEEDDAQLAEYRKRDEALDDLEFPDEIELHPNVSARERLARYRGLKSLRTSVWQEDEDRAHEPEEWRRLLQDYAASKSRATREALVGGVEPGTRVQVFIPVTLFSLFRHENKKTAVNYLINMGTDIKSKEELIVQCGPRRFVINPLFSNGTTPNNVHKYARYLHPGSSAIATFMGPVTWGSVPVLFFKLTLVATGTALPPSTSRVIAKRIILTGHPYHIHKKVVTIRYMFFSREDVEWFKAMPLWTRRGRSGYVKEALGTHGYFKATFDGKINPQDSIGVSL
>Sclerotiniaborealis
MATVNIRRDVKDNFYRYKMERIQSKIEGKGNGIKTVIVNLTSIANSLARPGAYVIKYFGFELGAQTNNNPADDRWIINGAHEASKLQDYLDGFINKFVLCKECKNPETEVIFILLDCKACGKRSMVDPRLKLSGFIMKKKSKKDKAEKKAARKAKAPSDDE---LVRQAEVRDDDWAVDMSPEAIKARQQQLPDDLKQKLDEDDEEEGGGNSTYDQLANWIEEQTVEKGDVSKVDDLEIYLKAKEFGIEAKHRTLIVLALTLFDENIVQIPKRAGMLKNIIKHEKALLGGMEKFGQKEPETSKVLMVLYDQDILSEEVITKWGTKASRKYTDLATSKKVRKSAEEFLTWLAEAEGNGHRVLRTVGYVAPEFKGRTEQMKWIPRELIDEQLEWFYNELGIDDVYFQTESAEAVVSNITSLYAAKVAAFAREDKEIRLDMESDHAIYIDTSEPGISAVGGPRYEHRLEVKYLDFRVESFRSTSNLTKSSIRCYFVYQCQFSPSETLEVISDRMFLAKSTNNTKQIYQEIIELAVSRTGPVIEVFDIEDSIEKRLVVAFRRRTALGLFSALSDLYHSYGVTSSRKYVEQFSNGITVMSLYLKPPTLEQSIHQITKEISLLYCIPQNKFQVLFTLSLQETIYGHCVWVFVQHFLNRLGSEYSSLVSALNPNNSSHAEILSTIKRRLRTETFTSDYILEIISNHPGLVRSLYSSFAKTHLNDKELKELISKTVSNEHEDMVMTAFRIFNNSLLKTNFYTPTKVALSFRLDPSFLPEIEYPQPLYGMFLVITSESRGFHLRFRDIARGGIRIVKSRNREAYSINARSMFDENYGLANTQQRKNKDIPEGGSKGVILLDSNQQDKASVAFEKYIDSIMDLLLPPSSPGIKNPIVDLYGKEEILFMGPDENTADLVDWATEHARKRNAPWWKSFFTGKSPKLGGIPHDSYGMTSLSVREYVKGIYRKLELDPIKVRKMQTGGPDGDLGSNEILLSNETYTSIVDGSGVLVDPQGLNIDELRRLATKRAMISEFDLTKLSNEGYRVLVDETNVTLPNGDVISNGTTFRNTFHLRDAFIPCGGRPAAIDLSSVNKLIKDGKSTIPYIVEGANLFITQDAKLRLEEAGCILFKDASANKGGVTSSSLEVLASLSFDDESFVENMCDQAPEFYKEYVKEVQETIKMNAELEFEAIWREHEQTGPRSTLSDTISVAITKLDEELQSDLWRDAKLRKSVLLDALPQLLLSKIGLDTIMQRVPENYLRAIFGSYLASRFVYEVGSSPGQFAFFDFENERYLRCSDIASALVQDHESDPNAPRKDINLNSLRAKMSKRHRLSNIPPLTAIIAAIPEHYKKYILPKLIAKPIRSASGIAVVAVMCKPHRCPHIAYTGNICVYCPGGPDSDFEYSTQSYTGYEPTSMRAIRARYDPFEQARGRVDQIKSLGHSVDKVEYIIMGGTFMSLSESYRDGFISQLHNALSGYQGTNVDEAVQAGEMSNIKCVGITIETRPDYCLQPHLSAMLRYGCTRLEIGVQSLYEDVARDTNRGHTVASVAETFCLSKDAGFKVVSHMMPDLPNVGMERDLDQFREYFENPDFRTDGLKIYPTLVIRGTGLYELWRTGRYKNYTPNALVDIVARILALVPPWTRIYRVQRDIPMPLVTSGVENGNLRELALSRMKDFGTTCRDVRTREVGINEVKNKIRPSQVELVRRDYTANKGWETFLAYEDPKQDILIGLLRLRKCSSTHTFRPELIGQPTSIIRELHVYGSAVPVHARDPRKFQHQGFGTLLMEEAERIARNEHGSTKISVISGVGTRDYYRRLGYWLDGPYMSKMLL-LSHRKSPHQQLMSKFDRRNQARQKQNTKHKEHQRDLNVFQGRDGAPRIVALVPLCDDANAAAAVRSLTESLDVERADIDRFKQKVQYKELFSCMNAGRVADFVVFILSPEQEVDELGELIIRSVESQGLSTTLTVVQGLDQVEPPKRRPGILSSLKSYVQHFHPDQEKVHNLDSRQECVNLMRSLCTLAPKGIRWREERSWMLIDEVQWGFVRGKGLKAERLISVGDWGDFQIEKITAAPLTSKHRRPGDEQDDLAELAPEEVMMEKRGVLLDDHHYFSDDKRLPKGTSNYQSAWFLHFSDSGSDALPQDGAPSEYMFLDPNPDDEAQLAAFRKNDEAAEDREFPDEIELHPNVLARERLAKFRGLKSLRTSPWEEAEDRAHEPEDWRRLLQDYKSSRSQVIREALVGGVAAGTRVHIHLPLSAFSLLRHEHKRAVLNINFTLSSDIKSKDELIVQCGPRRFVVNPLFSQGNTPNDVHKFDRFLHPGQSTVASFTGPLSWGSIPTLFFKLLLIGTGTSLPPSTSRIIAKRIILTGHPYKIHKRLVTIRYMFFNREDVEWFKALQLWTKRGRSGFIKESLGTHGYFKATFDGKINPQDAVGVSL
>Botrytiscinerea
MATVNIRRDVKDNFYRYKMEKIQSKIEGKGNGIKTVIVNLTSIANSLARPGAYVIKYFGFELGAQTNTNPADDRWIINGAHEASKLQDYLDGFINKFVLCKECKNPETEVIFIVLDCKACGKRSMVDPRLKLSGFILKKKGKKDKAEKKAARKAKAPSDDE---LVRQAEVKDDDWAVDMSPEAVKARQQQLPDDLKQKLDEDDDEEGGGNSTYDQLANWIEEQTAEKGDVSKVDDLQIYLKAKELGIEAKHRTLVILALTLFDDNIVQIPKRAGMLKNMVKHEKSLLGGIERFGQKNSETSNILMVLYDQELLSEEVITKWGTKASKKYTDLAVSKKVRKSAEGFLKWLAEAE--------------------------------------------------------------------------------------------------------------------------------------------------------------------------------------------------------------------------------------------------------------------------------------------------------------------------------------------------------------------------------------------MVMTAFRIFNNSLLKTNFYTPTKVALSFRLDPSFLPEIEYPQPLYGMFLVITSESRGFHLRFRDIARGGIRIVKSRNREAYSINARSMFDENYGLANTQQRKNKDIPEGGSKGVILLDANQQDKASVAFEKYIDSIMDLLLPPSSPGIKNPIVDLYGKEEILFMGPDENTADLVDWATEHARKRNAPWWKSFFTGKSPKLGGIPHDSYGMTSLSVREYVKGIYRKLELDPSKVRKMQTGGPDGDLGSNEILLSNETYTSIVDGSGVLVDPQGLNIDELKRLATKRAMISEYDLSKLSNEGYRVLVDETNVTLPNGDIISNGTTFRNTFHLRDAFVPCGGRPAAVDLSSVNKLIKDGKSTIPYIVEGANLFITQDAKLRLEEAGCILFKDASANKGGVTSSSLEVLASLSFDDESFVENMCGQAPEFYKQYVKEVQETIKMNAELEFEAIWREHEQTGPRSTLSDTISVAITKLDEELQSDLWRDAKLRKSVLLDALPQLLLSKIGLETIMERVPDNYLRAIFGSYLASRFVYEVGSSPGQFAFFDFENERYLRCSDIASALVQDHESDPNAPRKDINLNSLRAKMSKRHRLSNIPPLTAIIAAIPEHYKKYILPKLIAKPIRSASGIAVVAVMCKPHRCPHIAYTGNICVYCPGGPDSDFEYSTQSYTGYEPTSMRAIRARYDPFEQARGRVDQIKSLGHSVDKVEYIIMGGTFMSLSESYRDGFISQLHNALSGYQGNNVDEAVQAGEMSNIKCVGITIETRPDYCLQPHLSAMLRYGCTRLEIGVQSLYEDVARDTNRGHTVASVAETFCLAKDAGFKVVSHMMPDLPNVGMERDLDQFREYFENPAFRTDGLKIYPTLVIRGTGLYELWRTGRYKNYTPNALIDIVARILALVPPWTRIYRVQRDIPMPLVTSGVENGNLRELALSRMKDFGTTCRDVRTREVGINEVKNKIRPSQVELVRRDYTANKGWETFLAYEDPKQDILIGLLRLRKCSKTHTFRPELTGQPTSIIRELHVYGSAVPVHARDPRKFQHQGYGTLLMEEAERIARNEHGSTKISVISGVGTRDYYRRLGYWLDGPYMSKMLP-LSHRKSPHQQLMSKFDRRNQARQKQNTKHKEHQRDLNVFQGRDGAPRIVALVPLCDDANAAAAVRSLTGSLDVDRADIDRFKQKVQYKELFSCMNASRVADFVVFILSPEQEVDELGELIIRSVESQGLSTTLTVVQGLDKIEPPKRRPGILSSLKSYVQHFHPDQEKVHNLDSRQECANLMRSLCTLAPKGIRWREERSWMLVDEVQWGFVRGKGLKADRLISVGDWGDFQIEKITAAPLASKKRRPGEDQDDLAELAPEGIMMEKRGVLLDDHHYFSDDKRLPKGTSNYQSAWFLHFSDSGSDALPQDGAPSEYMFLDPNPDDEAQLAAFRKTDEAAEDREFPDEIELHPNVLARERLAKFRGLKSLRTSPWEEAEDRAYEPEDWRRLLQDYKSSRSQVTREALVGGVAAGTRVHVHLPLSAFSLLRHEHKKAVLNINFTLSSDIKSKSEMIVQCGPRRFVVNPLFSQGNTPNDVHKFDRFLHPGQSTVASFIGPLSWGSIPTLFFQLLLIGTGTSLPPSTSRIIAKRIILTGHPYKIHKRLVTVRYMFFNREDVEWFKALQLWTKRGRSGFIKESLGTHGYFKATFDGKINPQDAVGVSL
>Sclerotiniasclerotiorum
MATVNIRRDVKDNFYRYKMEKIQSKIEGKGNGIKTVIVNLTSIANSLARPGAYVIKYFGFELGAQTNTNPADDRWIINGAHEASKLQDYLDGFINKFVLCKECKNPETEVIFIVLDCKACGKRSMVDPRLKLSGFILKKKGKKDKSEKKAARKAKAPSDDE---LVRQAEVKDDDWAVDMSPEAIKARQQQLPDDLKQKLDEDDDEESGGNSTYDQLANWIEEQTADKGDVSKVDDLEIYRKAKELGIEAKHRTLVILALTLFDDNIVQIPKRAGMLKNMIKHEKSLLGGIERFGQKNPETSKVLMVLYDQELLTEEVLTKWGTKASKKYTDLAVSKKVRKSAEEFLKWLAEAEGNGHRVLRTVGYVAPEFKGRTEQMKWIPEELIDAQLEWFYNELGIDDVYFQTESVDAVVSNITSLYAAKVAAFAREDKEIRLDMESDHAIYIDTSEPGISAIGGPRYEHRLEAKYLDFRVESFRSTSNLTKSSIRCYFVYQSQFSPSETLEVISDRMFLAKSTKNTKQIYQEIIELAVSRTGPVIEVFDIEDSNEKRLVVAFRRRTALGLFSALSDLYHSYGVTSSRKYVEQFSNGITVMSLYLKPPTLEQSIHQITKEISLLYCIPQNKFQALFALSLQETIYGHCVWVFVQHFLNRLGSEYSSLVSALDPLNSSHAEILSTIKRRLRTETFTSDYILEIISNHPELVRSLYASFANTHLNDRELKELISRTVSNEHEDMVMTAFRIFNNSLLKTNFYTPTKVALSFRLDPSFLPEIEYPQPLYGMFLVITSESRGFHLRFRDIARGGIRIVKSRNREAYSINARSMFDENYGLANTQQRKNKDIPEGGSKGVILLDANQQDKASVAFEKYIDSIMDLLLPPSSPGIKNPIVDLYGKEEILFMGPDENTADLVDWATEHARKRNAPWWKSFFTGKSPKLGGIPHDSYGMTSL---------------------------------------------------GVIVDPQGLNIDELKRLATKRAMISD----------------------------------------------------------VNKLIKDGKSTIPYIVEGANLFITQDAKLRLEEAGCILFKDASANKGGVTSSSLEVLASLSFDDEGFVENMCGQAPQFYKEYVKEVQETIKMNAELEFEAIWREHEQTGPRSTLSDTISVAITKLDEELQSDLWRDAKLRKSVLLDALPQLLLSKIGLDTIMQRVPENYLRAIFGSFLASRFVYEVGSSPGQFAFFDFENERYLRCSDIASALVQDHESDPNVPRKDINLNSLRAKMSKRHRLSNIPPLTAIIAAIPEHYKKYILPKLIAKPIRSASGIAVVAVMCKPHRCPHIAYTGNICVYCPGGPDSDFEYSTQSYTGYEPTSMRAIRARYDPFEQARGRVDQIKSLGHSVDKVEYIIMGGTFMSLSESYRDGFISQLHNALSGYQGNNVDEAVQAGEMSNIKCVGITIETRPDYCLQPHLSAMLRYGCTRLEIGVQSLYEDVARDTNRGHTVAAVAETFCLAKDAGFKVVSHMMPDLPNVGMERDLDQFREYFENPAFRTDGLKIYPTLVIRGTGLYELWRTGRYKNYTPNALIDIVARILALVPPWTRIYRVQRDIPMPLVTSGVENGNLRELALSRMKDFGTTCRDVRTREVGINEVKNKIRPSQVELVRRDYTANKGWETFLAYEDPKQDILIGLLRLRKCSSTHTFRPELTGQPTSIIRELHVYGSAVPVHARDPRKFQHQGYGTLLMEEAERIARNEHGSTKISVISGVGTRDYYRRLGYWLDGPYMSKMLP-LSHRKSPHQQLMSKFDRRNQARQKQNTKHKEHQRDLNVFQGRDGAPRIVALVPLCDDANAAAAVRSLTGSLDVERADIDRFKQKVQYKELFSCMNASRVADFVVFIMSAEQEVDELGELIIRSVESQGLSTTLTVVQGLDKIEPPKLRSGVLSSLKSYVQHFHPDQEKVHNLDSRQECANLMRSLCTLAPKGIRWREERSWMLIDEVQWGFVRGKGLKADRLISVGDWGDFQIEKITAAPLASKKRRPGEDRDDLAELAPEEVIMEKRGVLLDDHHYFSDDKRLPKGTSNYQSAWFLHFSDSGSDALPQDGAPSEYMFLDPNPDDEAQLAAFRKTDEAAEDREFPDEIELHPNVLARERLAKFRGLKSLRTSPWEEAEDRAYEPEDWRRLLQDYKSSRSQVTREALVGGVAAGTRVHIHLPLSAFSLLRHEHKRAVLNINFTLSSDIKSKDEMIVQCGPRRFVVNPLFSQGNTPNDVHKFDRFLHPGQSTVASFIGPLSWGSIPTVFFKLLLIGTGTSLPPSTSRIIAKRIILTGHPYKIHKRLVTVRYMFFNREDVEWFKALQLWTKRGRSGFIKESLGTHGYFKATFDGKINPQDAVGVSL
>Pseudogymnoascusdestructans
MATVNIRRDVSDPFYRYKMEKIQSKIEGKGNGIKTVIVNLSSVAQSLARPGAYVIKYFGFELGAQTNSNPADDRWIINGAHEAGKLQDYLDGFISKFVLCKKCKNPETVVVLIVLDCKACGQRSDVDLRLKLSGFILKKKGKKDKAERKAARRAKAGSDDETNRIKNGAELRDDTWTVDMSAEAVRARQQQLPEDLKQKLDEDEDGEGGGNSAYDQLGSWILAEVEDKGSVTKVDDVDIYVKAKELGIETKHRTLLVLAQTLFDDNIVQIPKRAGLLKKLIRHEKALLGGTERFGKESPEVSKVLMLYYNDDLVSEEVVTKWGTRASKKYIDLPTSKKVRKSAETFLTWLAEAESNGHRVLRTVGYIAPPFEGKEAQISWIPKDHVDAQVEWFYKDLGIDDVYFQTETPEAIKSHITSLYAAKVAASAREDKEIRLDMEADHAIYIDTSEPGISNTGGPRYEQRLEAKYLDFRVETFRSPAKISAATMRCYFVYQCQFDPLDTLHVIGDRGFLAKATKNTMQIYQNIIEMAVARTGPVIEAFDIEASQEKRLVVAFRQRRAMGLFCALSDLYHYYGVTSSRKYVEQFSNGITVISIYLKPPPIDTSIRHIVREISLLYCIPQNKFQNMFALSLQETIYSHCVWVFVQHFLNRLGSEYASLVSALDSTNGAHAEVLSNIKRRLRTETFTAAYILEIIGQYPDLVRSLYSSFADTHLGDKALKDLISRTVNNEHEQLVMDAFRTFNKSVLKTNFFTPTKVALSFRMDPSFLPAIEYPQPLFGMFLIISSEARGFHLRFRDISRGGIRIVKSRNREAFSINARRMFDENYGLANTQQRKNKDIPEGGSKGVILLDPQHQDKGSVAFEKYIDSIMDLLLPPVSPGIKDPIVDLYGKQEILFMGPDENTAELVDWATEHARKRGAPWWKSFFTGKSPKLGGIPHDHYGMTTLSVREYVTGIYRKLNLEPSTVRKMQTGGPDGDLGSNEILLSNEKYTSIVDGAGVLVDPNGINHGELLRLAKKRVMISEFDITKLSKDGYRILLDETDVTLPSGEVIPNGMTFRNTFHLRDIFVPCGGRPESIDLVSCNKLIQDGKSLIPYIVEGANLFIAQDAKLRLEAAGCILFKDASANKGGVTSSSLEVLASLSFDDAGFLKHMCGEAPPFYKAYVAEVQEVIKRNARLEFEAIWRENADTGARSVLSDTLSIAITKLDEELQTELWHNEPLRRSVLKDALPKLLLDKIGLDAIIERVPDSYLRSIFGSYLASRFVYEFGTSTSQFAFFDFENERYLRCSDVASALIQEHEADPSKPKKDINLNSLRARMSKKHRLSNIPPLTAIIAAIPEHYKKYILPKLIAKPIRTSSGIAVVAVMCKPHRCPHIAYTGNICVYCPGGPDSDFEYSTQSYTGYEPTSMRAIRARYDPYEQARGRVDQIKSLGHSVDKVEYIIMGGTFMSLAESYRESFISQLHNALSGYQGTNVDEAVQAGEMSNIKCVGITIETRPDYCLQPHLTDMLRYGCTRLEIGVQSLYEDVARDTNRGHTVASVAETFCLAKDAGFKVVSHMMPDLPNVGMERDLDQFREYFESPAFRTDGLKIYPTLVIRGTGLYELWRTGRYKNYTPNALIDIVARILALIPPWTRIYRVQRDIPMPLVTSGVENGNLRELALSRMKDFGTTCRDVRTREVGINEVKNKIRPSQVELVRRDYAANGGWETFLAYEDPKQDILIALLRLRKCSPTHTFRPELTGQQTSMVRELHVYGSAVPVHARDPRKFQHQGYGTLLMEEAERIARDEHGSTKISVISGVGVRSYYAKLGYHLDGVYMSKDIKGSSARKTPHQQLMSKLDRRNQARQKQLTKHKEHLRDGSVFNGREGAPRIIAVVPLCEDADAAKAVEKLNGSLDVERTNIDRFKQKIQYRDLAACMDACRIADFVMVILSPEQEVDDLGELILRSIESQGLSTLLTVVQNLDTIEPPKRRGQVQGSLKSYITHFHPEQEKVHSLDSRQECANLMRSLCTTSPKGVRWREDRSWMLVEDAQWGIVRGKGLKADRLVQVGDWGSFQIDKIVAAPLATKKSHPTEEQDDLDELAPEEVMMEKRGVLLDDHHYFSDDKRLPKGTSNYQAAWYLDGSED-SDALPQDGAASEYLFLDRSAEQEAQIAAFRKVNEADEDAEFPDEIELQPQVLARERLARYRGLKSLRTSHWEEDEDRVHEPEDWRRLLQDYNSSKARVTREGLVGGVPAGARVHVYLPATMFSLLRHEHKRAVLNFKITLSSDIRSKQEMIMQVGPRRFVINPVFSQGNPQNNVHKFDRFLHPGRSAVASFIGPLTWGSVPALFFTLILIGTGTSLPPSSSRVVAKRIILTGHPFKIHKKLVTIRYMFFNREDVEWFKALQLWTKRGRSGYIKEPLGTHGYFKATFDGKINPQDSVGVSL
>Pseudogymnoascuspannorum
MATVNIRRDVSDPFYRYKMEKIQSKIEGKGNGIKTVIVNLSSVAQSLARPGAYVIKYFGFELGAQTNSNPADDRWIINGAHEAGKLQDYLDGFISKFVLCKKCKNPETEVVLIVLDCKACGQRSDVDLRLKLSGFILKKKGKKDKAERKAARKAKAGSDDETSRIKNGAEVRDDTWTVDMSAEAVRARQQQLPDDLKQKLDEDEDGEGGGNSAYDQLGSWILEEVEAKGGVSKVDDVDIYVKAKELGIETKHRTLLVLAQTLFDDNIVQIPKRAGLLKKLTRHEKALLGGTERFGKENPEVSKVLMHYYNADLVSEEVVTKWGTRASKKYIDLPTSKKVRKSAETFLTWL----VNGHRVLRTVGYIAPPFEGKEAQISWIPKDHVDAQVEWFYKDLGIDDVYFQTETPEAIKSHITSLFAAKVAASAREDKEIRLDMEADHAIYIDTSEPGISNTGGPRYEQRLEAKYLDFRVETFRSPAKISSATMRCYFVYQCQFDPLDTLHVIGDRGFLAKATKNTMQIYQNIIEMAVARTGPVIEAFDIEASQEKRLVVAFRQRRAMGLFCALSDLYHYYGVTSSRKYVEQFSNGITVISIYLKPPPIDTSIRHIVREISLLYCIPQNKFQNMFALSLQETIYGHCVWVFVQHFLNRLGSEYASLVSALDSTNGAHAEVLSNIKRRLRTETFTAAYILEIIGQYPDLVRSLYSSFADTHLGDKALKDLISRTVNNEHEQLVMDAFRTFNNSVLKTNFFTPTKVALSFRMDPSFLPAIEYPQPLFGMFLVISSEARGFHLRFRDISRGGIRIVKSRNREAFSINARRMFDENYGLANTQQRKNKDIPEGGSKGVILLDPQQQDKGSVAFEKYIDSIMDLLLPPVSPGIKDPIVDLYGKQEILFMGPDENTAELVDWATEHARKRGAPWWKSFFTGKSPKLGGIPHDHYGMTTLSVREYVTGIYRKLNLDPSTVRKMQTGGPDGDLGSNEILLSNEKYTSVVDGAGVLVDPNGINHAELLRLAKKRVMISEFDITKLSKDGYRVLLDETDITLPTGEVIPNGMTFRNTFHLRDIFVPCGGRPESIDLVSCNKLIQDGKSLIPYIVEGANLFIAQDAKLRLEAAGCILFKDASANKGGVTSSSLEVLASLSFDDAGFLKHMCGQAPAFYKAYVAEVQEVIKRNARLEFEAIWRENAQTGARSVLSDTLSIAITKLDEELQTELWHNEPLRRSVLRDALPRLLLDKIGLDAIIERVPDNYLRAIFGSYLASRFVYEFGTSTSQFAFFDFENERYLRCSDVASALIQEHEADPTKPKKDINLNSLRAKMSKKHRLSNIPPLTAIIAAIPEHYKKYILPKLIAKPIRTSSGIAVVAVMCKPHRCPHIAYTGNICVYCPGGPDSDFEYSTQSYTGYEPTSMRAIRARYDPYEQARGRVDQIKSLGHSVDKVEYIIMGGTFMSLAESYRESFISQLHNALSGYQGTNVDEAVQAGEMSNIKCVGITIETRPDYCLQPHLTDMLRYGCTRLEIGVQSLYEDVARDTNRGHTVASVAETFCLAKDAGFKVVSHMMPDLPNVGMERDLDQFREYFESPAFRTDGLKIYPTLVIRGTGLYELWRTGRYKNYTPNALIDIVARILALIPPWTRIYRVQRDIPMPLVTSGVENGNLRELALSRMKDFGTTCRDVRTREVGINEAKNKIRPSQVELVRRDYAANGGWETFLAYEDPKQDILIALLRLRKCSPTHTFRPELTGQQTSMVRELHVYGSAVPVHARDPRKFQHQGYGTLLMEEAERIARDEHGSTKISVISGVGVRSYYAKLGYHLDGVYMSKDIKGSSARKTPHQQLMSKLDRRNQARQKQLTKHKEHLRDSNVFNGREGAPRIIAVVPLCEDADAAKAVEKLNGSLDVERTNIDRFKQKIQYRDLAACMDACRIADFVMVILSPEQEVDDLGELILRSIESQGLSTLFSVVQGLDTIEPPKRRGQVQGSLKSYITHFHPEQEKVHSLDSRQECANLMRSLCTTSPKGVRWREDRSWMLVEDAQWGIVRGKGLKADRLVQVGDWGSFQIDKIVAAPLATKKSHPTEEQDDLNELAPEEVMMEKRGVLLDDHHYFSDDKRLPKGTSNYQAAWYLDGSED-SDALPQDGAPSEYMFLDRSAEQEAQIAAFRKNNEADEDAEFPDEIELQPQVLARERLARYRGLKSLRTSHWEKDEDRVHEPEDWRRLLQDYNSSKARVTREGLVGGVPAGTRVHVYLPSTMFSLLRHEHKRAVLNFKITLSSDIRSKQEMIMQVGPRRFVINPVFSQGNPQNNVHKFDRFLHPGRSAVASFIGPLTWGSVPALFFTLILIGTGTSLPPSSSRVVAKRIILTGHPFKIHKKLVTIRYMFFNREDVEWFKALQLWTKRGRSGYIKEPLGTHGYFKATFDGKINPQDSVGVSL
>Glarealozoyensis
MATINIRSDVKDPFYRYKMERLQSKIEGKGNGIKTVIVNLSSVANSLARPGDYVIKYFGFELGAQTNTSPADDRWIINGAHEASKLQDYLDGFINKFVLCKKCKNPETDVVIILLDCKACGQRSNVDLRLKLSGFILKKKGKKDKADRKAARKAKAGSDDETRGITNAAEVKDVEWTVDMSAEAIKARQQQLPDDLKQKLDEDEEGEGGGNSKYDQLLTWVNAEVEEKGGVDKVDDLEIYLKAKELGIENKHRTLTVLLTSIFDDDIAQIPKRAGMLKNIGKHQRAILGGVERFGKDKPETSKVLLVLYNEDLLTEEVITKWGTKASRKHVDLSVSKKVRKSAEAFLNWLAEAEGNGHRVLRTVGYIAPEFKGKKAQKNWIPSSLIDQQIDWFYNDLGIDDVYFQTESVSAIVSNITSLYAAKIAAFAREDKEIRLDMEADHAIYIDTSEPGVSKIDGPRYERRLESKYLDYRVETFRSPTNLAKSTMRCYFVYQCQFDPKETLEVIGDQMFLAKATSNTKQIYQEIIETAVQRNGPVIEYFDIENSKEVRLVVAFRRKTATGMFTALSDLYHYYGVTSSRKYVEQFSNGICVICLYLKPPPLDQSIHQITKEISLLYCIPRNKFQALFVLSLQETVYAHCLWVFVQHFLNRLGSEYSSLVSALDSTNSLHVEILSKIKRRLRTETFTSAYIAEIINSQPQLVRSLYASFASTHLTDNQLKELIARTVANEHEEMVMNAFRIFNNSLLKTNFYTPTKVALSFRLNPSFLPELEYPQPLFGMFLVISSESRGFHLRFRDIARGGIRIVKSRNKEAYGINARRMFDENYGLANTQQRKNKDIPEGGSKGVILLDAAHQDKGSVAFEKYIDSIMDLLLPPTSPGIKNPIVDLYGKQEILFMGPDENTADLVDWATKHARSRSAPWWKSFFTGKSPKLGGIPHDAYGMTTLSVREYVKGIYRKLELDPSKVRKMQTGGPDGDLGSNEILLSNEKYTSLIDGSGVLVDPHGINHEELIRLAKKRAMISEFDITKLSKAGYRVLVDDINVKLPNGEVVNNGTVFRNTFHLRDSFVPCGGRPESIDLASVSKLIKNGKSTIPYIVEGANLFITQDAKLRLEAAGCILFKDASANKGGVTSSSLEVLASLSFDDAGFLEHMCGQTPEFYKAYVKGVQEIIKENARLEFEAIWKEHKATKPRSTLSDTLSIAITKLDEELQTDLWKNETLRRSVLQDALPKLLLEKIGLDLIIKRVPDNYLRAIFGSYLASRFVYQFGSAPSQFAFFNFENERFIRCSDIASFLVQDHEADPSKPKKDVNLNALRSKMSKKHRLSNIPPLTAIIAAIPEHYKKYILPKLIAKPIRSASGIAVVAVMCKPHRCPHIAYTGNICVYCPGGPDSDFEYSTQSYTGYEPTSMRAIRARYDPFEQARGRVDQIKSLGHSVDKVEYIIMGGTFMSLSEKYRHGFISQLHNALSGYQGNNVDEAVQAGEMSNIKCVGITIETRPDYCLPPHLSDMLRYGCTRLEIGVQSLYEDVARDTNRGHTVASVAETFCFAKDAGFKVVSHMMPDLPNVGMERDLDQFREYFENPAFRTDGLKIYPTLVIRGTGLYELWRTGRYKNYTPNALIDIVARILALIPPWTRIYRVQRDIPMPLVTSGVENGNLRELALSRMKDFGTTCRDVRTREVGINEVKNKIRPSQVELVRRDYTANNGWETFLAYEDPKQDILIGLLRLRKCSKTYTFRPELTGQPTSLVRELHVYGSAVPVHARDPRKFQHQGYGTLLMEEAERIARDEHGSKKISVISGVGTRDYYRRLGYWLDGPYMSKMIK-LSHRKSPHQQLMSKFDRRNQARQKQQVKHKEHLRENSVFVGRDGAPRIVAVIPLCEDTNAAAAVRTMSNSLDVDRINIDRFKQKIQYRELVACLDAAKTADFVIFLLSPDQEVDELGELIIRSVESQGLSTMLTAVQGLETIEPAKRRSGVLTSLKSYITHFHPDQEKVHNLDSRQECANMMRSLCTTTPKGVNWRDERSWMLVDDVQFGVIRGKGLKADRLVQVGDWGAFQVEKIVAAPLESKKKRPTADQDDMNELAPEEIMMEKRGVLLDDHHYFSDDKRLPKGTSKHQAAWFLEFSDSGSDALPQDGAPSEYMFLDPNPDDEAQLEAFRKGDEAEDDREFPDEIELHPQVLARERLARYRGLKSLRSSNWEEDEDRAHEPEDWRRLLQYYKAARSQVTRETLVGGAPRGTRVQVHLPLNLFSLLRHEHKRTVVNFNFTLSSDIKSKEEMIMQCGPRRFIIKPLFSEGNTSNDVHKFDRFLHPGRSAIATFIAPLTWGAVPAIFFKLTLLGTGTSLPPSSSRVIAKRIILTGHPYKIHKKLVTIRYMFFNREDVEWFKALQLWTKRGRSGYIKESLGTHGYFKATFDGKINPQDSVGVSL
>Blumeriagraminisfsphordei
MATVNIRSDIKDPFYRYKMERLQSKIEGKGNGIKTVIVNLSSVASSLARPGAYVIKYFGFELGAQTNTNPADDRWIINGAHEASKLQDYLDGFINKFVLCKKCKNPETDVIIIVLDCKACGQRSDVDLRLKLSGFILKKKGKKDKSEKKAARKARAASDDETRRGKPGNDDKDNEWTVDMSVEAVRARQQQLSDDLKQKLDEDEDGDGGGNSIYDQLGNWITNEAEEKGGVSKVSDVSVYLKAKELGIENKHRTLLVLVQTIFDDDIIQIPQRAAMLKNAT-----FLGGVERFGQSNPTTPKILLVLYNEDIIPEEVITKWGTKASKKYIDLPTSKRVRRSAEVFLTWLAEAEGNMNKVLRTVGYVAPEFKGKMGQRGLLPESALDTEIAWFYEALGIDDVYFQLESVGTIVRIIIAIYAAKITSMAHREKEIRLDMEADHAIYIDTSEPGISRIDGPHYEHRLEAKYLDYRVETFRSTTHVSDATMRCYFVYHCQFSPQETLDIIGDRMFLAKATKNTLQIYQSIIDLAVSRTGPVIEVFDIENSSEKRVVVAFRRRTALGIFSALSDLYHYYGVTSSRKYVEQFSNGISIISLYLKPPPLSSSIHQITKEISLLYCIPQNKFQSLFVLSLQEAIYAHCHLIFVQHFLNRLGSEYSSLVSALDPSNNLHTEILGNIKRRLRTETFTADYILDIITLYPELVRSLYASFASTHLSDDELRELITKSCQNEHEELVMNAFRTFNNALLKTNFYTPTKVALSFRLDPSFLPKIEYPQPLYGMFLVIGSEFRGFHLRFRDIARGGIRIVKSRNREAYSINARRMFDENYGLANTQQRKNKDIPEGGSKGVILLNAQHQDKSRVAFEKYIDSIVDLLIPASSPGIKNPIVDLYGRQEILFMGPDENTADLVDWATEHARKRGAPWWKSFFTGKSPKLGGIPHDAYGMTTLSVREFVTGIYRKCNLDPSQVRKMQTGGPDGDLGSNEILLSNEKYTSIVDGSGVLVDPLGIDHEELIRLAKQRSMISQFDTSKLSQEGYRVLIDENDVKLPNGEMISNGTVFRNTFHLRDCFVPCGGRPESIDLTTVNKIIQNGKSTIPYIVEGANLFIAQDAKIRLEEAGCILFKDASANKGGVTSSSMEVLASLSFDDEGFEEHMCGNAPEFYKAYVKEVQEKIRENARLEFEAIWRESKETKLKSRLSDTLSIAITNLDEELQTELWNNNELRRSVLADALPKLLLSKIGLDLIIQRVPDSYLRAIFGSYLASRFVYKYGSSPSQFAFFDFENERFIRCSDIVSHLVQDYEADCSQPRKDINLNSLRAKMSKKHKLNNIPPLTAIIAAIPEHYKKYLLPKLIAKPIRSASGIAVVAVMCKPHRCPHIAYTGNICVYCPGGPDSDFEYSTQSYTGYEPTSMRAIRARYDPFEQARGRVDQIKSLGHSVEKVEYIIMGGTFMSLPEVYRDNFISQLHNALSGYQGKNVDEAVEAGEMSNIKCVGITIETRPDYCLQPHLSAMLRYGCTRLEIGVQSLYEDVARDTNRGHTVAAVAETFCLSKDAGFKVVSHMMPDLPNVGMERDLDQFREYFENPAFRTDGLKIYPTLVIRGTGLYELWRTGRYKNYTPNALIDIVARILALVPPWTRIYRVQRDIPMPLVTSGVENGNLRELALSRMKDFGTTCRDVRTREVGINEVKNKIRPSQIELVRRDYTANGGWETFLAYEDPRQDILIGLLRLRKCTKKYTFRPELVKQPTSLVRELHVYGSAVPIHARNPKKFQHQGFGTLLMEQAEMIARKEHGSTKLSVISGIGTRDYYRKLGYWLDGPYMSKHLD-LSHRKTPHQLAMSKLDRRNHNKQKQLAKHREHLKEAGIFSGRNGAPRIVAIIPLSSNVSAAAAARSLSQSLDITQIEIDRFKQKVQFAELMACLDAGRVADFVIFILSAEQEVNEEGENIIRSVESQGISTLLTTVQGLDNIEPPKKRVGVLSSLKSFIKHFHPEQEKVHNLDSRQECANLMRSICTTSPKGVRWRDERSWMLVDEVKWGTIRGKGLKADRLIQVGEWGDYQIEKIVAAPLNSSEKRPGDDQDDLAELALEETIMEKRGVLLDDHHYFSDEKRLPQGTSAYQAAWYLEISDSDSDPLPQDGDPTTYIFLDPNLDDEHQLAAFRKHDEAEDDREFPDEIELHPQVLARERLARYRGLKSLRSSPWEESEDRAHEPEEWRRLLQNYKSARSRATREALVGGVAPGTRVHIYLPLNLFSLLRHEHKRAVLNFNINLSSDIKSKTELILQCGPRRFVINPLFSQGHTSNDVHKFDRYLHPGTSAVATFIAPLTWGSVPTLVFKLTLIATGTSLPPSSTRVIAKRVILTGHPYKIHKKLVTIRYMFFNREDVEWFKALQLWTKRGRSGYIKESLGTHGYFKATFDAKINPQDSVGVSL
>Erysiphenecator
MATVNIRSDVKDPFYRYKMERLQSKIEGKGNGIKTVIVNLSSVASSLARPGAYVIKYFGFELGAQTNTNPSDDRWIINGAHEASKLQDYLDGFINKFVLCKKCKNPETDVIIIVLDCKACGQRSDVDLRQKLSGFILKKKGKKDKADKKAARKAKAGSDDETQRIRAGAEERDDEWTVDMSAEAVRARQQQLSDDLKQKLNDDDEDEAAGNSCYDLLGDWITKETEKKGGVSNVQDVDIYLKAKELGIQNKHRTLVVLVQTIFDDNIVQIPNRAAMLKNMIRHQKAFIGGIERFGQVNPATSKILLVLYNEDILPEDVITKWGTKASKKYIDLATSKKVRKSAEVFLTWLAEAEGKGMRILRTVGYVAPIFMGKRVQKGLIPASVVDNEIAWFYEELGIDDVYFQSETVEEISRLIISLYAAKITAWAHKEKEIRLDMEADHAIYIDTSEPGVSKSDGSRYEQRLESKYLDYRVETFRSTTSLSNSTMRCYFVYQCRFSPQETLELIGDRMFLAKATKNTLQIYQDVIKSAVSRTGPVIETFNVENSNKIRLVIAFRRRTALGIFSALSDLYHYYGITSSRKYVEQFSNGITIISLYLKPPPLDVSIRHIRNEISLLYCLPQNRFHSLYVLSLQETIYAHCLMIFVQHFLNRLGSEYSSLVSALDPSNGIHVEILTKIKRRLRTETFTADYITEIIKAQTDLIRPLYSSFASIHYTEKQLRELIAKSCQNEHEELVMNSFLTFNNSVLKTNFYTTTKVALSFRLNPSFLPEIEYPQPLYGMFLVIGSEFRGFHLRFRDIARGGIRIVKSRNREAYSINARRLFDENYGLANTQQRKNKDIPESGSKGVILLDAQHQDKSSVAFEKYIDSILDLLIPAKSPGFKDPITDLYGKQEILFMGPDENTADLVDWATEHARKRGAIWWKSFFTGKSPKLGGIPHDAYGMTTLSVREYVCGIYRKLGLDPTKVRKMQTGGPDGDLGSNEILLSSEMYTSIVDGSGVLVDPNGIDHEELVNLAKKRQMISHFDMSKLSKDGYRVLIDENNVVLPSGEIVNNGTTFRNTFHLRDCFVPCGGRPEAIDLSNLNKIICNGKSTIPYIVEGANLFITQDAKIRLENAGCILFKDASANKGGVTSSSLEVLASLSFDDKEFEENMCGNAPSFYKAYVEEVQEKIKENARLEFEAIWRESIATKPKSILSDSLSIAITKLDEELQTELWNDHELRTSVLRDALPKLLLSKIGLDLIIQRVPDNYLRAIFGSYLASRFIYQFGTSPSQFAFFDFENERFIRCSDIVRFLVQEHEADSSNPKRDINLNSIRAKISKKHKLSNIPPLTSIIAAIPEHYKKYLLPRLIAKPIRSASGIAVVAVMCKPHRCPHIAYTGNICVYCPGGPDSDFEYSTQSYTGYEPTSMRAIRARYDPFEQARGRVDQIKSLGHSVDKVEYIIMGGTFMSLPESYRDEFISQLHNALSGYQGKDVDECVAAGEMSNIKCVGITIETRPDYCLQPHLSSMLRYGCTRLEIGVQSLYEDVARDTNRGHTVSAVAETFCLSKDAGFKVVSHMMPDLPNVGVERDLDQFREYFENPAFRTDGLKIYPTLVIRGTGLYELWRTGRFKNYTPNALIDIVARILALVPPWVRIYRVQRDIPMPLVTSGVENGNLRELALSRMKDFGTTCRDVRTREVGINEVKNKIRPTQVELVRRDYVANGGWETFLAYEDPKQDILIGLLRLRKCSQKYTFRPELVGQPTSLVRELHVYGSAVPVHARDPKKFQHQGYGTLLMEQAEKIARCEHRSTKISVISGIGTRDYYRKLGYWLDGPYMSKKLH-ATQRKNPHQQVMSKLDRRNQNRQKLLAKQKEHSQETKIFAGRNGAARIVAVIPLCVDSNAAAVVKSLSKSLDIIRVSIERFKQDIHYRDLISCLDAARIADFIIFILSPDQEVDYLGETIIRSVEGQGLSTLLTVVQGLDKIEPFKKRAGILTSLKSYMIHFHPEQEKVFNLDSNIDCVNLLRSICTVMPKGIHWRDERSWMLVDEVLWGTVRGKGLKADRLVQVGDWGIFQIIKITAA--TSQLAKPTQYQDDLLELAPEEINFEKRGVLLDDHHYFSDDKRLPRGTSAYQSAWFLDYSDSGSDALPEDGAPTQYVFLDPKPDDESQLAAFRRKNEAEDDREFPDEIELHPKVLARERLARYRGLKSIRTSTWEEEEDRAFEPQEWRRLLENFKSARSRVTREALAGGVVAGTRVRVYLPLGLFSLLRHEQKQTVVNFSVSLSSDIKSKAEMVLQCGSRRFIVNPLFSQGITKNNVYKFNRFLYPGQSAVATFIAPLTWGSVPSLLFKLNFVSTCTSLAPSTSRVIAKRIVLTGHPYRIHKKLVTVRYMFFNREDVEWFKALQLWTKRGRTGYIKEPLGTHGYFKATFDGKINPQDAVSISL
>Marssoninabrunnea
MATINIRSDVKDPFYRYKMEKLQSKIEGKGNGIKTVIVNLSSVANSLARPGAYVIKYFGFELGAQTNSNPADDRWIINGAHEASKLQEYLDGFINKFVLCKKCKNPETEVVIIILDCKACGVRSDVDLRLKLSGFILKKTGKKNKADKKAARKAKAGSDDETRRINAEADARDDEWTVDMSAEAVRARQQGLSDDLKQKLDEDEDGEGGGNSAYDQLGNWITNEAEAKGSVDQVEDVAIYVKAKEFGIETKHRTLLVLVQTIFDDNIAQIPTRASMLKSMVKHEKALMGGVERFGQKDPRTSKILMALYNEDLFSEDFLTKWGTKASKKYIDLPTSKKVRKSAEAFIIWLAEAEGNGHRILRTVGYIAPEFKGKHAQMSWIPQPLIDAQIAWFYNELGIDDVYFELETPDAIVSNIVSLYAAKIAAFAREDREIKLDMEADHAIYIDTSEPGVTNLDGPRYEHRLEKRYLDFRVETFRSPTNLAKTTMRCYFVYECQFSPQETLEVIADRLFLAKATKNTKEIYQDVIELAVSRNGPVIEVFDIEDSKEKRLVVAFRRRTAEGLFSALSDLYHYYGVTSSRKYVEQFSNGITVICLYLKPPPLEASIHQITKEISLLYCIPQNKFQPLFALSLQETVYAHCLMVFVQHFLNRLGSEYGSLVSALDPTNSAHAELLSKIKKRLRAQTFTAGYIHEIIGMYPELIQSLYASFAATHLSDAQLKDLIIKTCSNEHEILVMDAFCTFNNALLKTNFYTPTKVALSFRLNPSFLPAIEYPQPLYGMFLVVSSESRGFHLRFRDIARGGIRIVKSRNKEAYAINARSMFDENYGLANTQQRKNKDIPEGGSKGVILLDAAHQDKGSVAFEKYIDSIMDLLLKAETPGIKNPIVDLYGKQEILFMGPDENTADLVDWATEHARSRRAPWWKSFFTGKSPKLGGIPHDAYGMTTLSVREFVKGIYRKLELDPSKVRKMQTGGPDGDLGSNEILLSNEKYTAIVDGSGVLVDPNGIDHEELTRLAKARVMISQFDITKLSEAGYRVLVDEINVKLPSGEVVDNGTSFRNTFHLRDSFVPCGGRPESVDLSTVGKLIKKGKCTIPYIVEGANLFITQDAKLRLEDAGCILFKDASANKGGVTSSSLEVLASLSFDDKGFVDNMCGQAPAFYQAYVKEVQAKIKDNARLEFEAIWREHQQTKPRSTLSDTLSIAITKLDEELQTELWKDEKLRNSVLQDALPKLLLEKIGLNTIIERVPDSYLRAIFGSYLASRFVYEFGSAPSQFAFFDFENERALRCSDIVSFLVQDHEADASAPKKDVNLNSLRARMSKKHRLTNMPALTAIIAAIPEHYKKYILPKLIAKPIRSASGIAVVAVMCKPHRCPHIAYTGNICVYCPGGPDSDFEYSTQSYTGYEPTSMRAIRARYDPFEQARGRVDQIKSLGHSVDKVEYIIMGGTFMSLPVSYRESFISQLHNALSGYQGTSVDEAVEAGEMSNIKCVGITIETRPDYCLPTHLTDMLRYGCTRLEIGVQSLYEDVARDTNRGHTVASVAETFCFSKDAGFKVVSHMMPDLPNVGMERDLDQFREYFENPAFRTDGLKIYPTLVIRGTGLYELWRTGRYKNYTPNALIDIVARILALVPPWTRIYRVQRDIPMPLVTSGVENGNLRELALSRMKDFGTTCRDVRTREVGINEVKNKIRPSQVELVRRDYTANGGWETFLAYEDPKQDILIGLLRLRKCSKKYTYRPELVGQPTSLVRELHVYGSAVPVHARDPRKFQHQGYGTLLMEEAERIARDEHGSAKISVISGVGTRDYYRRLGYWLDGPYMSKNIK-LSHRKSPHQQLMSKFDRRNQARQKQLTKHKEHLRETSIFAGRDGAPRIVAVIPLCEDGDASAAVRQLSGSLDIERTDIDRFKQKVQYRDLVACLDAGRVADFVIFILSPDQEVDELGELIIRSVESQGLSTLLTVVQGLDKVEPPKRRPQVLASLKSYVTHFHPDQEKVHNLDSRQECANLMRSLCTTTPKGVRWREERSWMLVDDVKWGVIRGRSLQPDRLVQVGDWGDFQIEKITAAPLNSKKRRPTEDQDDTADLAPEEAMMDKRGVLLDDHHYFSDDKRLPKGTSNYQAAWYLTFSDSGSDALPQDGAPTEYMFLDPTPDDEAQLAAFRKVDEAEDDREFPDEIELHPHVLARERLLKYRGLKSLRTSHWEEAEDRAYEPEDWRRLLQEYKKARSQVTREALVGGVVAGARVHIYLPLNLFSLLRHEQKRAVLNFSLTLNSDVRSKEEMIMQCGPRRFIINPIFSQGNTSNDVHKFDRFLHPGQSTIASFVAPLTWGSVPALFFKFTLIGTGTSMAPSSSRVIAKRIILTGHPYKIHKKLVTIRYMFFNREDVEWFKALQLWTKRGRSGFIKESLGTHGYFKATFDGKINPQDSVGVSL
>Oidiodendronmaius
MATINIRSDVKDPFYRYKMEKLQSKIEGKGNGIKTVIVNLSSVAQSLARPGAYVIKYFGFELGAQTNTNPADDRWIINGAHEASKLQDYLDGFINKFVLCKKCKNPETDVVIILLDCKACGQRSDVDLRLKLSGFILKKKGKKDKSEKKAARKARAGSDDETRRIKTEAEVKDDEWTVDMSAEAVKARQAQLPGELKQKLDDDEDGEGGGSSTYDLLGSWIISEADEKGGVTKVDDVAIYLKAKEFGIEAKHRTLLVLVQTIFDDDIVQIPARASMLKNMVKHEKALLGGVERFGKENPETSKVLMLLYNEDILSEEVLTKWGTKASKKYIDLPTSKKVRKSAESFLTWLAEAEGNGHRILRTVGYVAPEFKGKKEQMSWIPENLIDEQIEWFYNTLGIDDVYFQLESVDAIASNITSLYAAKIAAFAREDKEIRLDMEADHAIYIDTTEPGVSSVSGPCYEHRLETKYLDFRVETFRSPGNLSKATMRCYFVYQCQFSPDETLEVIGDRMFLAKATKNTMQIYQEIISLAVARTGPVIEVFDIEDSKEKRLVVAFRRRTAMGMFSALSDLYHYYGVTSTRKYVEQFSNGICVICLYFKPPPLEQSIHQITKEISLLYCIPQNKFQGLFALSLQEAVYGHCLYVFVQHFLNRLGSEYASLVSALDSNNSAHAEILSKIKRRLRTETFTADYIFEIISSYPNLIRQLYASFASVHLADSQLKELIAKTVNNEHEEVVMSAFRLFNNNLLKTNFYTPTKVALSFRLDPSFLPALEYPQPLYGMFLVITSEARGFHLRFRDIARGGIRIVKSRNREAYSINARSMFDENYGLANTQQRKNKDIPEGGSKGVILLDAQKQDKGSVAFEKYIDSIMDLLLPAETPGIKNPIVDLYGKEEILFMGPDENTADLVDWATEHARARGAPWWKSFFTGKSPKLGGIPHDVYGMTTLSVREYVKGIYRKKELDPSNVRKMQTGGPDGDLGSNEILLSNEKYTSIVDGSGVLVDPQGIDRNELIRLAKKRVMISQFDLSKLSKEGYRVLVDETNVTLPSGEVINNGTAFRNTFHLRDSFVPCGGRPESIDLSSVSKLIVKGKSIIPYIVEGANLFITQDAKLRLEAAGCILFKDASANKGGVTSSSLEVLASLSFDDAGFVENMCGRPPAFYNAYVKEVQAKIQENARLEFEAIWREHKQTKPRSTLSDTLSVAITKLDEELQSDLWDDMKLRRSVLQDALPKLLLDKIGLDVIMHRVPDNYLRAIFGSFLASRFVYEFGSSPSQFAFFDLENERYLRCSDIASALVQEHEADPMKPKKDINLNSLRARMSKKHKLSNIPPLTAIIAAIPEHYKKYILPKLIAKPIRSASGIAVVAVMCKPHRCPHIAYTGNICVYCPGGPDSDFEYSTQSYTGYEPTSMRAIRARYDPFEQARGRVDQIKSLGHSVDKVEYIIMGGTFMSLPESYRDGFISQLHNALSGYQGTNVDEAVQAGEMSNIKCVGITIETRPDYCLQPHLSAMLRYGCTRLEIGVQSLYEDVARDTNRGHTVAAVAETFCLAKDAGFKVVSHMMPDLPNVGMERDLDQFREYFENPAFRTDGLKIYPTLVIRGTGLYELWRTGRYKNYTPNALIDIVARILALVPPWTRIYRVQRDIPMPLVTSGVENGNLRELALSRMKDFGTTCRDVRTREVGINEVKNKIRPSQVELVRRDYAANGGWETFLAYEDPKQDILIGLLRLRKCSSTYTFRPELAAQPTSLVRELHVYGSAVPVHARDPRKFQHQGYGTLLMEEAERIARNEHGSTKISVISGVGTRDYYRKLGYWLDGPYMSKLLK-LSHRKTPHQQLMSKFDRRNQARQKQQTKHREHLKETSIFAGRDGAPRIVAVIPLCDDGDAAAAVRLLGSSLGVERTDIDRFKQKIQYRDLMACLDAGRTADFVLFILSPDTEVDALGELIIRSVESQGLSTTLTVVQGLDKVEPAKKRSQVLSSLKSYIQHFHPEQDKVYSLDSRQECANLVRSLCTLTPKGVRWREDRSWMLVDEVTWGIVRGKGLKADRLVQVGDWGDFQVEKITAAPLPSKKKRPTEEQDDLVELAPEEITMEKRGVLLDDHHYFSDDKRLPKGTSKYQAAWYLEFSDSGSDALPQDGAPTEYMFLDPTPDDEAQLAAFRKKDEAEEDREFPDEIELHPHVLARERLARYRGLKSLRTSPWEEAEDRVYEPEDWRRLLQDYKASKSQVTREALVGGVAPGTRVHIHLPLGVFSLLRHEHKRASLNFNMTLNSDLRSKVELIMQCGPRRLVINPLFSQGNTSNDVHKFDRFLHPGGSAIASFIGPVTWGSVPALFFQLTLIGTGTSLPPSSKRVIAKRIILTGHPYKIHKKLVTVRYMFFNREDVEWFQALQLWTRRGRSGYIKESLGTHGYFKATFDGKINPQDAVGVSL
>Beauveriabassiana
MVLVNVNREVSDNFYRYKMDKLITKVEGKGNGIKTVVVNLVNVAKALGRDPNYVIKYFAFELGAQTNTDPKDDRWIINGAHEAAKLQDLLDGFIKKFVLCRGCSNPETVVIIIILDCKACGHRTDVDIRLKLSGFIIKKKGKGNKADKKAARRAKDVSDDE---FDRAAEVRDDEWAVDMSEEAVKARQARLPDEFKSKL---DDDEAGGDSVYDELGQWIQSQAKEKGGIDNVDSIQVYVKAKELGIEGKHKTIQVLVQTLFDKNIVQIPKRAAMIKQIGKHEKALLGGTERLAQENPDIVKILQLYYHNDLITEEVVLPWGKKASKKYADLAVSKKVRKSAEPFLKWLEEAEGTGHRKLRTVGYVAPEFTGKVEQMGWIPEALVDDQIRWFYEQLGIDDVYFRIESPEVIGNQITSLYAAKVAANSREDKEIRLDMEADHAIYIDTSEPGQSNVSGPRYEVRLEAKYLDYRVETFRSPAAISKATLRCYFVYKCDFDPKETIELISDAGFWQKATENTKQIYQEIIQLAVSRTGPVIDIFDIEDSVEKRLVVAFRTRTARGMFSSLSDLYHYYGVTSSRKYVEQFSNGITVMSIYLRPPPMEESIHQITKEISLLYCLPQNKFHNLFALSLQEAVYAHATWVFVQHFLNRLGPEYVSLSEIINHNDSAQAALLSKLKRRLRTETFTPDYIYEIIQSHPELVRSLYASFANVHLSDERLKDRISKTVANEHEEMVMTAFRVFNNAILKTNYFTPTKVALSFRLDPSFLPMAEYPRRLYGMFLVIGAESRGFHLRFREISRGGIRIVKSRSKEAYGINVRNLFDENYGLASTQQRKNKDIPEGGSKGVILLDPKQQDRAQEAFEKYIDSILDLLLPAETPGIKNPVVDLYGKQEILFMGPDENTAGLVDWATEHARTRGAPWWKSFFTGKSPKLGGIPHDKYGMTTLSVREYVKGIYRKLNLDPSTVRKMQTGGPDGDLGSNEILLGNEKWTAIVDGSGVLADPNGLDKDELVRLAKKRAMIGEYDMSKVSKDGYRVLCEDNNVTLPNGEVVANGTSFRNTYHLRDAFVPCGGRPESIDLISVNRLIKDGKSVIPYIVEGANLFITQDAKLRLEAAGCILYKDASANKGGVTSSSLEVLASLSFDDAGFVENMCGEAPQFYKDYVRSVQAKIQENAALEFEAIWREHEKTGPRSILSDKLSIAITDLDEQLQSDLWANETIRYGILKDALPKLLLDKIGLETIVQRVPESYLRSIFGSYLASRFVYEFGAEPSQFAFFDFESERYLRCADVANTLIEDHEAKNGRPSRDINLNSLRNKLAKKHKLTNIPPLTAIIAAIPEHYKKYILHKLIAKPIRTSSGIAVVAVMCKPHRCPHIAYTGNICVYCPGGPDSDFEYSTQSYTGYEPTSMRAIRARYDPFEQARGRVDQLKSLGHSVDKVEYIIMGGTFMSLPESYREDFISQLHNALSGYQTSNVDEAVEAAEMSNVKCVGITIETRPDYCLQPHLSDMLRYGCTRLEVGVQSLYEDVARDTNRGHTVAAVAETFCLSKDAGFKVVSHMMPDLPNVGMERDLDQFREYFENPAFRTDGLKIYPTLVIRGTGLYELWRTGRYQNYTPNGLIDLVARILALIPPWTRIYRVQRDIPMPLVTSGVENGNLRELALARMKDFGTTCRDVRTREVGVNEVKNKIRPNQIEL--------GGWETFLAYEDPKQDILVGLLRLRKCTEKYTFRPELTAQPTSMIRELHVYGTAVPVHARDPRKFQHQGFGTLLMEEAERIARDEHGSDKISVISGVGVRNYYRKLGYWLDGPYMSKWLDEKGSRKTPHQQVMSKFDRRNQAKQARLTKHKEHLKGSSVFNSREGAPRIVAVLPLCPDGDAAAAIQQLNGSLDITRVPVDRFKQKLQYRDLTQCLDATRVADFVVVVLSASVEVDPLGELILRAVESQGLSTLFTVVQGLDKIEPAKQRPGVVSSLKSFITHFHPEQEKVFSLENRQECANLMRSLCNTTPKGVRWRDERSWMLADDIQFGVVRGRGLKADRLVQVGDWGTFQIEKIVAAPLAKHGKAPSDDRDDLNELAPEDVAMPKKGVLLDDHHYFSDGRKVPKGTSKYQSAWYLDVSDSESDAAPEDGGPSEYMMEELDEAADAQLAHYRKRNEVEDDKEFPDEVELHPHVLARERLARYRGLKSLRTSAWQEDEDRAHEPEDWRRLLQDYGSSKSRAVREALVGGVEPGTRVQVFIIVTLFSLFRHENKKTAVNYLFNLSSDVKSKEELIVQCGPRRMVINPLFSQGTTPNDVHKYARFLHPGGTAVATFLGPVTWGAVPVLFFKLTLVGTGTALPPSTSRVVAKRIILTGHPYHINKKIVTIRYMFFNREDVEWFKAMPLWTRRGRSGYIKEPLGTHGYFKATFDGRINPQDSIGVSL
>Cordycepsmilitaris
MVLVNVNREVSDNFYRYKMEKLITKVEGKGNGIKTVVVNLVNVAKALSRDPNYVIKYFAFELGAQTNTDPKDDRWIINGAHEAAKLQDLLDGFIKKFVLCRGCSNPETVVFIIILDCKACGHRTDVDIRLKLSGFIIKKKGKGNKADKKAARRAKDASDDE---FDRVAEVRDDEWAVDMSEEAVKARQAQLPDEFKGKL---DDDEAGGESVYDELGQWIQAQAKDKGGIDNVDSVQVYLKAKELGIEGKHKTIQVLVQTLFDKNITQIPKRAAMIKQIGKHEKALLGGTERLAEENPDVVKILQLYYNSDLITEEVVVPWGKKASKKYADLAVSKKVRKAAEPFLKWLEEAESNGHRKLRTVGYVAPEFTGKTEQMGWIPEALIDEQIRWFYEQLGIDDVYFRIETPDVIANQITSLYAAKVAANSREDKEIRLDMEADHAIYIDTSEPGQSHVFGPRYEGRLEAKYLDYRVETFRSPAVISKATLRCYFVYKCDFDPKETIELISDTGFWQKATENTKQIYQEIIELAVARTGPVIEIFDIEDSVEKRLVVAFRTRTARGMFSSLSDLYHYYGVTSSRKYVEQFSNGISVMSIYLRPPPMEESIHQITKEISLLYCLPQNKFHNLFALSLQEAVYAHSTWVFVQHFLNRLGPEYVSLSEIIDHNDSAQAALLSKLKRRLRTETFTPDYIYEIIQSYPELVRSLYASFANIHLSDEKLKDKISKTVANEHDEMVMTAFRVFNNAILKTNYFTPTKVALSFRLDPSFLPMAEYPRRLYGMFLVIGAESRGFHLRFREISRGGIRIVKSRSKEAYGINVRNLFDENYGLASTQQRKNKDIPEGGSKGVILLDPKQQDRAQEAFEKYIDSILDLLLPAETPGIKNPVVDLYGKQEILFMGPDENTAGLVDWATEHARIRGAPWWKSFFTGKSQKLGGIPHDKYGMTTLSVREYVKGIYRKLNLDPSTVRKMQTGGPDGDLGSNEILLGNEKWTAIVDGSGVLADPNGLDRDELVRLATKRAMISEYDLSKVSKDGYRVLCEDTNVTLPNGEVISNGTSFRNTYHLRDVFVPCGGRPESIDLISVNRLIKDGKAVIPYIVEGANLFITQDAKLRLEAAGCVLYKDASANKGGVTSSSLEVLASLSFDDAGFVENMCGEPPQFYNDYVRSVQAKIQENAALEFEAIWREHEKTGPRSILSDKLSIAITDLDEKLQSDLWTNKEIRFGILKDALPKLLLDKIGLETIMQRVPESYLRSIFGSYLASRFVYEFGAEPSQFAFFDFESERYLRCADVANALIEDHEAKNGRPSRDINLNSLRNKLSKKHKLTNIPPLTAIIAAIPEHYKKYILHKLIAKPIRTSSGIAVVAVMCKPHRCPHIAYTGNICVYCPGGPDSDFEYSTQSYTGYEPTSMRAIRARYDPFEQARGRVDQLKSLGHSVDKVEYIIMGGTFMSLPVPYREDFIAQLHNALSGYQTSDVDEAVEAAEMSNVKCVGITIETRPDYCLQPHLSDMLRYGCTRLEVGVQSLYEDVARDTNRGHTVAAVAETFCLSKDAGFKVVSHMMPDLPNVGMERDLDQFREYFESPAFRTDGLKIYPTLVIRGTGLYELWRTGRYQNYTPNGLIDLVARILALIPPWTRIYRVQRDIPMPLVTSGVENGNLRELALARMKDFGTTCRDVRTREVGVNEVKHKIRPNQIELVRRDYTANGGWETFLAYEDPKQDILVGLLRLRKCTEKYTFRPELTGQPTSMIRELHVYGTAVPVHARDPRKFQHQGFGTLLMEEAERIARDEHGSDKISVISGVGVRNYYRKLGYWLDGPYMSKWLDEKGSRKTPHQQVMSKFDRRNQAKQARLIKHKEHLKGSSVFNNREGAPRIVAVLPLCPDGDAAAAIQQLNGSLDITRVSVDRFKQKLQYRDLTECLDATRVADFVVVILSASIEVDQLGELILRSVESQGLSTLITVVQGLEKIEPAKQRPGVVSSLKSFITHFHPEQEKIFNLENRQECANLMRSLCSTTPKGVRWRDERSWLLAEDIQFGVVRGRGLKADRLVQVGDWGTFQIEKIVAAPLAKHGKGPSDDCDDLNELAPEDVLMPKKGVLLDDHHYFSEGRKVPKGTSKYQSAWYLDVSDSESDAAPEDGGPSEYMMEELDEAADAQLAQYRKHDEAEDDKEFPDEIELHPQVLARERLARYRGLKSLRTSAWQEDEDRAHEPEDWRRLLRDYAASKGRAVREALVGGVEPGTRVHVFLAVALFSLFRHENKKTAVNYLFNLSTDVKSKEELIVQCGPRRMVINPLFSQGTTPNNVHKYARYLHPGGSAIATFMGPVTWGAVPVLFFKLALIGTGTALPPSTNRVVAKRILLTGHPYHINKKIVTIRYMFFNREDVEWFKAMPLWTRRGRSGFIKEPLGTHGYFKATFDGRINPQDSIGVSL
>Eutypalata
MALVNVRRDVTDAFYRYKMEKIQTKIEGKGNGIKTVVVNLSSVAQSLARPGSYVIKYFGFELGAQTNIDPPDDRWIINGAHDAPKLQDYLDGFINKFVLCKKCKNPETDVVIIVLDCKACGQRSEVDLRLKLSGFILKKGAKKDKAERRAAKKARAGSDDETRKITADAEVRDEEWAVDMSEKAVKARQNQLPNEFRQKLDEDEDGEGGGNTVYDALGDWIQEESAKNGGIDKVDGIKVYVKAKELGIDTKHKTVLVLSQTLFNENIIQIPKRAGIFKQLVRHEKALLGGIERLGKNHPEIVKVLHQLYDKDLVSEEVVTKWGSKASKKYIDLSTSKKIRRGAEPFLKWLEEAEQNGHRVLRTVGYIAPEFKGRAEQMGWIPESHLDEQVRWFYDELGIDDVYFQMETVDALATHITSMYAAKVAAYARVDKEIRLDMEADHAIYIDTSIPGVSNLKGPRYENRLEEKYLDFRVETFRSPVSLSKTSLRCYFVYQCQFAPDDTLEVISDRMFLTKATKNTKQIYEDIIKLAVARTGPVIEVFDIEGSEEKRLVVAFHTRTARGIFSALSDLYHYYGVTSSRKYVEQFSNGITVMSHYLKPMPIEQSIHQITKEISLLYCIPQNKLHSL-------------------------------------------------LKRRLRTETFTPDYILEIITNHPSLVRALYASFASVHLSDAKLKERIAREVHNEHEEMVMTAFRIFNNAILKTNYFTPTKVALSFRLDPTFLPEFEYPRPLYGMFLVISAESRGFHLRFKDISRGGIRIVKSRSKEAYQINARNLFDENYGLASTQQRKNKDIPEGGSKGVILLDAKQQDKAREAFEKYIDSILDLLLPAQTPGIKNPIVDLYRKEEILFMGPDENTADLVDWATGHARIRGAPWWKSFFTGKSPKLGGIPHDEYGMTTLSVREYVKGIYRKLNLDPATVRKMQTGGPDGDLGSNEILLGDEKYTAIVDGSGVLVDPNGIDKDELRRLAKNRVMISNFDVSKLSKDGYRVLCDDSNVTLPTGEVVGNGTTFRNTYHLRDCFVPCGGRPESIDLVSVNKLIKDGKVTIPYMVEGANLFITQDAKLRLESAGCILFKDASANKGGVTSSSLEVLASLSFDDEGFVKHMCGQAPEFYQAYVKEVQAKIRDNACLEFEAIWRENEETGPRSVLSDKLSVAITTLDEELQSDLWKDEKIRLSVLADALPRLLLDNIGLETIVQRVPDNYLRAIFGSYLASRFVYEFGSSPSQFAFYDFENERFIRCADIANALIEDYEADPKNPKRDINLNSLRTKLSRKHKLSNIPPLTAIIAAIPEHYKKYILPKLVAKPIRTSSGIAVVAVMCKPHRCPHIAYTGNICVYCPGGPDSDFEYSTQSYTGYEPTSMRAIRARYDPFEQARGRVDQLKSLGHSVDKVEYIIMGGTFMSLPEPYRDEFISQLHNALSGYQTSNVDEAVEAGEMSNIKCVGITIETRPDYCLQPHLSSMLRYGCTRLEVGVQSLYEDVARDTNRGHTVAAVAETFCIAKDAGYKVVSHMMPDLPNVGMERDLDQFREYFENPAFRTDGLKIYPTLVIRGTGLYELWRTGRYQNYTPNALIDIVARILALVPPWTRIYRVQRDIPMPLVTSGVENGNLRELALARMKDFGTTCRDVRTREVGVNEVKNKIRPNQIELVRRDYTANGGWETFLAYEDPKQDILVALLRLRKCTQKYTYREELIGQQTSLVRELHVYGTAVPVHARDPKKFQHQGFGTLLMEEAERIARDEHGSVKISVISGVGVRSYYKKLGYWLDGPYMSKWLDERGQRKTPHQQAMTKIARRNQAKQRQLAKHKEHQRETSLFLGRDGAPRIVAIVPLCADANVPAAIQSLNGSLDIDRVTVDRFKQKLQYRDLTACMDAARVADYVLFILSAEVEVDPLGELIIRSIENQGMSTLFTVVQHLDKIQPVKARPDIVKSLASFMTHFHPGQEKVYSLDSRQECSNLMRSLCSTTPKGVNWRDQRSWMLVDDIQWGVVRGKSLKADRLVHVGDWGAFQIEKITAAPLSSKKRKPSEDQDDLDELAPEEAVMNKKGVLLDDHHYFSEDKKLPKGTSSYQAAWFLDVSDSDSDVAPEDGAMSEYMFIEPDEDDDAQLEAYRKRNEVEDDMEFPDEIELHPHVLARERLSKYRGLKSLRTSPWNEEEDRPYRPEDWTRLLQNYPSSRNFVFKETLVGGVAPGTRVHVHLPVTLFSLLRHENKKTSLNFDITHKEDIKAKEELIVQIGPRRLVINPQFSLGNTENDVHKYCRYLHAGQSAIASFVGPMTWGAVPTLFFKLQLVATGTARAPSTSRVIAKRVILTGHPYHIHKKVVTIRYMFFSRDDVEWFKALPLWTRRGRSGHMKEALGTHGYFKATFDGRINPQDSIGISL
>Rosellinianecatrix
MALINVRRDVTDAFYRYKMERIQTKIEGKGNGIKTVVVNLSSVAASLARPGSYVIKYFGFELGAQTNIDPADDRWIINGSHDAPKLQDYLDGFINKFVLCKKCKNPETDVVIIVLDCKACGQRTDVDLRHKLSGFILKKGGKKDKAERKAARKAKAGSDDETRKITADAVVNEDEWAVDMSEKAVKARQNQLPDQFRQKLEEDEDGEGGGNTVYDALGDWIQEEATKSGSINKVDDVQVYVKAKEFGIEGKHKTVLVLVQTLFDENIIQIPKRAGMLKQLVRHEKALLGGVERLSKDHPEIVKILHQLYDKDLVTEEIVTKWGTKASKKYVDLPTSKKIRRAAEPFLKWLQEAEKNGHKVLRTVGYIAPEFSGKEEQMGWIPPSHLEEQVSWFYNELGIDDVYFQMEKADVIATIITSMYAAKVAAHSRIDNEIQLDMEADHAIYIDTSVPGYSNIKGPRYENRLEEKYLDFRVETFRSPVSLSTTSLRCYFVYQCQFDPNETLEVISDRMFLTKATKNTKLIYHDIIKLAVSRTGPVIEVFDIEGTEEKRLVVAFRSRTARGLFSALSDLYHYYGVTSSRKYVEQFSNGITVMSIYLKPMPMEQSIHQITKEISLLYCIPQNKLHPLFALSLQETVYGHCVWVFVQHFLNRLGAEYTSIRNALNATNVAHAEMLSKLKRRLRTETFTPDYILEIISSYPQLVRSLYAAFASVHLSDDHLKEKISREVSNEHEEMVMTAFRIFNSAVLKTNYFTPTKVALSFRLDPSFLPESEYPRRLYGMFLVISAEARGFHLRFKDVARGGIRIVKSRSKEAFSINARNLFDENYGLASTQQRKNKDIPEGGSKGVILLDAKQQDRAREAFEKYIDSILDLLLPAQTPGIKNPIVDLHGKQEILFLGPDENTADLVDWATEHARFRGAPWWKSFFTGKSPKLGGIPHDAYGMTTLSVREYVKGIYRKLNLDPSTVKKMQTGGPDGDLGSNEILLSNEKYTAIVDGSGVLVDPNGIDKVELLRLAKNRVMISNFDISKLSKDGYRVLCDDSNITLPSGEFVGSGTSFRNVFHLRDIFVPCGGRPESIDLSTVNRLIKDGRSRIPYLVEGANLFITQDAKLRLEEAGCVLFKDASANKGGVTSSSLEVLASLSFDDQGFEANMCGRAPEFYKAYVKQVQETICSNARLEFEAIWKEHEQTGPRAVLSDKLSVAITDLDEELQSDLWKDERIRRSVLADALPKLLLEKIGLDTMISRIPDSYLRAIFGSYLASRFVYEFGSQPSQFAFYDFENERFLRCADIANVLIEDHEADPKNPRRDINLNSLRTKLSRKHKLANIPPLTAIIAAVPEHYKKYIMPKLIAKPIRTSSGIAVVAVMCKPHRCPHIAYTGNICVYCPGGPDSDFEYSTQSYTGYEPTSMRAIRARYDPFEQARGRVDQLKSLGHSVDKVEYIIMGGTFMSLPIPYREEFISQLHNALSGYQTTNVDEAVEAGEMSNIKCVGITIETRPDYCLQPHLTDMLRYGCTRLEVGVQSLYEDVARDTNRGHTVAAVAETFCLAKDAGFKVVSHMMPDLPNVGMERDLDQFREYFENPAFRTDGLKIYPTLVIRGTGLYELWRTGRYQNYTPNALIDIVARILALVPPWTRIYRVQRDIPMPLVTSGVENGNLRELALARMKDFGTSCRDVRTREVGINEVKHKIRPNQIELVRRDYTANGGWETFLAYEDPKQDILVGLLRLRKCTEKYTYREELTGQQTSLVRELHVYGTAVPVHARDPKKFQHQGFGTLLMEEAERIAREEHGSDKISVISGVGVRSYYKKLGYWLDGPYMSKWLD------------MSKLDRRNQAKQRQLIKHKEHQKEASIFLGRDGAPRIVAVVPLCADGDALAAIRSLNGSVDIERVPVDRFKQKLQYRDLSMCMDAARVADYVLFVLSAETEVDALGELIIRSIENQGMSTLFTVVQGLDKVEPAKARPDVVKSLASFMTHFHPGQDKLYSLDARQECSSLMRSLCNTMPKGINWRDQRPWMLVENIRWGVVRGKALQIDRLVHVGEWGTFQIEKITSAPLSSKRRKPGEDQDDLAELAPEEISMIKKGVLLDDHHYFSEDKKVPRGTSAYQAKWILDVSDSESEAQPEDGAMSEYAFAELNEDEDAQLAAYRKHDEVEEDKEFPDEIELHPNVLARERLAKYRGLKSLRTSPWNKEEDRPYQPEEWARLLQDYQSSRNRVLREALVGGVAPGTRVHVYLPITLFGLLRHENKKTVVNFDIAHKDDIKAKEELIVQCGPRRFVINPLFSSGSTENDVHKYCRFLHPGDALIATFMGPITWGSVPALFFKLQLVATGTSRAPTTSRVIAKRAILTGHPYHIHKKVVTVRYMFFNREDVDWFKALPLWTRRGRSGYIKETLGTHGYFKANFDGGINPQDSVGVSL
>Ceratocystisplatani
MANINVNPDITDQFYRYKMPRLQTKIEGKGNGIKTVVVNLSAVAQSLARPGSHLIKYFGFELGAQTNIDPPDDRWIINGSHDTKKLQDHVYGFIVKFVLCKKCKNPETVVIIIILDCKACGQRTDVDLRLKLSSFILKKKGKKDKAERKAARRAKGDASDQFQKMKSTVEVKDDEWAVDMSEEAVKARQAQLPTEFKAKMDDDEDGEGGGNTIYDEFGQWVIDQAEAKSSIDDVNSVDIYVKAKEMGIEKKHRTVLVLAQTIFNENIVQIPKRTSMLKQLIKHMKALLGGTERMSKEDPEVVKVLQLYYLKDLISEEVVTKWGTKASKKYIDLPTSKKVRKAAEPFLAWLEEAEGNGHRTLRTVGYVAEAFQGKAEQMAMIPSDTIDAQIAWFYKDLGIDDGYFKIESPAIIANHITSLYAAKVASMSRQDREIRLDMEDDHAIYIDTSEPGVSVIDGPRYEERLEAKYLDFRVETFRSPGVLSKATLRCYFVYQCLFDPSETLEAIADHGFLQKATNNTKQIYQEIIELAVSRTGPVIEVFDVEGTAEKRLVVAFRSRTARGIFSALSDLYHYYGVTSSRKYVEQFANGITVMSIYLRPLSMEQSIHQITKEISLLYCMPQNKLQSFVTLSLQEAIYGHCVWVFVQHFLNRLGSEYASLEQLLDVDNNAHAALLSKLKRRLRTETFTPDYILEIIKSYPELVRALYASFANVHMSDNSLKNFISKSVANEHEEMVFTSFRIFNNAILKTNYFTPTKVALSFRLDPSFLPKIEYPKPLYGMFLVISGESRGFHLRFKDIARGGIRIVKSRSKEAYAINARNLFDENYGLASTQQRKNKDIPEGGSKGVILLDAKSQDNAREAFEKYIDAILDLLLPAQTPGIKNPIVDLYGKEEIIFMGPDENTADLVDWATEHARIRGAPWWKSFFTGKSPRLGGIPHDRYGMTTLSVREYVKGIYRKLELDPATVRKMQTGGPDGDLGSNEILLGNEKYTSIVDGSGVLADPNGLDYEELLSLAKRRVMISEYDMSKLSKDGYRVLCDDTNIALPNGEVVANGTAFRNTYHLRDMFVPCGGRPESIDLLSVNKLIKDGRSVVPYIVEGANLFISQDAKLRLEESGCILFKDASTNKGGVTSSSMEVLAALSFDDESFIQHMCGEAPEFYKEYVKEVQAKICENARLEFEALWREHDQTGARSILSDKLSVAITTLDQQLQSDLWEDEKTRRGVLSHALPKLLLDKIGLDTIIERVPDNYVRAIFGSYLASRFVYQYGSSPGQFAFFDFENERFLRCGDIASALIEDHESNPGEPRRDVNLNGLRTKLAKKHKLHNIPPLTAIIAAIPEHYKKYILPKLIAKPIRTSSGIAVVAVMCKPHRCPHIAYTGNICVYCPGGPDSDFEYSTQSYTGYEPTSMRAIRARYDPFEQARGRVDQLKSLGHSVDKVEYIIMGGTFMSLSPAYREEFIAQLHNALSGYQTNKVDEAVEAGEMSNIKCVGITIETRPDYCLQPHLSDMLRYGCTRLEIGVQSLYEDVARDTNRGHTVASVAETFCLAKDAGYKVVSHMMPDLPNVGMERDLYQFQEYFENPAFRTDGLKIYPTLVIRGTGLYELWRTGRYQNYTPNGLIDLVARIMALVPPWTRIYRVQRDIPMPLVTSGVENGNLRELALARMKDFGTTCRDVRTREVGINEVKHKIRPNQIELVRRDYFANGGWETFLAYEDPRQDILVALLRLRKCTTKYTFRPELTAQPTSLVRELHVYGTAVPVHARDPKKFQHQGFGTLLMEEAERIAREEHGSRKISVISGVGVRSYYAKLGYWLDGPYMSKELGSEFARRTPHQHVMSKLDRKNQARQRLQAKRKEHLQETHIFNGQNGAPRIVAVVPLCVDTDSRLAVQKLNESLDIAYTPIDRFKQKLQYRNLDACLNATRVADFVVVLLSASEEVDQLGELMLRGIESQGLSTLFTAVDGLEGIEPAKQRTNVLASLKSFITHFHPEQEKIFSLDNRVDSSNLMRALCNSTPKGIKWREERSWMLIEDIQLGVVRGKGLRADRLVQIGDWGTFQVDQIVAAPRPTNRKGPSADKDTLEDLAPEEIIMQQKGVLLDDHHYFSEEKRVPKGTSKYQSAWFLDDDDSASDAAPEDGAPSEYMIIEPDEEQDADLASYRKRTEMEDDKEFPDEIELSPNVLARERLSRYRGLKSLRTSEWVVDEDRAHEPEDWRRLLRDYQGTRSRVTREALVGGVAPGTRVSVYIPVTLFSLLRHEHKQTVSNVLINLSSEIKSKEELIMQCGARRFIIKPLFSQGNTPNNVHKYARYLHPGQSAVATFTGPVTWGPVPALFFKLTLVATGTCLPPSTTRVIAKRVILTGHPYHIHKRVVTIRYMFFNKEDVEWFKALPLWTKRGRTGFVKETLGTHGYFKATFDSKINPQDAVGVSL
>Thielaviopsispunctulata
MANINVNPDITDQFYRYKMPRLQTKIEGKGNGIKTVVVNLSAVAQSLARPGAHLIKYFGFELGAQTNIDPPDDRWIINGSHDTKKLQDHVYGFIVKFVLCKKCKNPETVVIIIILDCKACGRRTDVDLRLKLSSFILKKKGKKDKAERKAARRAKYGSDKEFEKMKSNVKVKEDEWAVDMSEAAVKARQAQLPTEFKAKMDDDEDGEGGGNSIYDEFGQWVLDQAEAKGGIDAIDSVDIYMKAKEMGIEKKHRLVLVLAQTIFNENIVQIPKRAAMLHQLIKHMKALLGGTERLSKEDPAIVKVLQLYYMKDLISEEVVTKWGTKASKKYIDLPTSKKVRKAAEPFLTWLAEAEGNGHRTLRTVGYVAEAFQGKADQMALIPSDTIDAQIAWFYNDLGIDDGYFKIESPAIIANHITSLYAAKVASMSRHDREIRLDMENDHAIYIDTSEPGVSIMDGPRYEERLEAKYLDFRVETFRSPGVLSKATLRCYFVYQCLFDPTETLEVIADHGFLQKATANTKQIYQEIIELAVSRSGPVIEVFDVEGMAEKRLVVAFRSRTARGIFSALSDLYHYYGVTSSRKYVEQFANGITVMSLYLRPLSIEQSIHQITKEISLLYCMPQNKLQAVVALSLQEAIYGHCVWVFVQHFLNRLGPEYASLEQLLDIDNNAHAALLSKLKRRLRTETFTPDYILEIIKSYPELVRVLYASFASLHMSDARLKDFIGSSVANEHEEMVFTSFRIFNNAILKTNFFTPTKVALSFRLDPSFLPKTEYPKPLYGMFLVISGESRGFHLRFKDIARGGIRIVKSRSKEAYAINARNLFDENYGLASTQQRKNKDIPEGGSKGVILLDARSQDKAREAFEKYIDAILDLLLPAQTPGIKNPIVDLYGKEEILFMGPDENTADLVDWATEHARLRGAPWWKSFFTGKSPRLGGIPHDRYGMTTLSVREYVKGIYRKLSLDPSTVRKMQTGGPDGDLGSNEILLGNEKYTSVVDGSGVLVDPNGLDRAELVRLAGARRMISEFDLSKLSPAGYRVLCDDSNITLPSGEVVANGTAFRNTYHLRDMFVPCGGRPESIDLLSVNKLIRDGRTTVPYIVEGANLFISQDAKLRLEEAGCILFKDASTNKGGVTSSSMEVLAALSFDDEAFQQNMCGEAPQFYKDYVKEVQAKICDNAQLEFEALWREHDQTGARSILSDKLSVAITTLDEQLQSDLWADEKTRRGVLSQALPKLLLDKIGLDTILERVPDNYVRAIFGSYLASRFVYQYGSSPDQFAFFDFENERFLRCTDIASALIEDHEANPGEPRRDVNLNGLRTKLAKKHKLHNIPPLTAIIAAIPEHYKKYILPKLIAKPIRTSSGIAVVAVMCKPHRCPHIAYTGNICVYCPGGPDSDFEYSTQSYTGYEPTSMRAIRARYDPFEQARGRVDQLKSLGHSVDKVEYIIMGGTFMSLAPSYREEFISQLHNALSGYQTNNVDEAVEAGEMSNVKCVGITIETRPDYCLQPHLSDMLRYGCTRLEIGVQSLYEDVARDTNRGHTVASVAETFCLAKDAGYKVVSHMMPDLPNVGMERDLFQFQEYFENPAFRTDGLKIYPTLVIRGTGLYELWRTGRYQNYTPNGLIDLVARIMALIPPWTRIYRVQRDIPMPLVTSGVENGNLRELALARMKDFGTTCRDVRTREVGINEVKHKIRPNQIELVRRDYYANGGWETFLAYEDPRQDILVALLRLRRCTARYTFRPELTGQPTSLVRELHVYGTAVPVHARDPKKFQHQGFGTLLMEEAERIAREEHGSRKISVISGVGVRSYYAKLGYWLDGPYMSKNIG-EFARKTPHQHVLSKLDRKNQARQRQQAKRKEHLQETHIFSGHDGAPRIVAVVPLCVDTDARYAVQKLNGSLDLEYTPIDRFKQKIQYRNLDACLNATRVADFVLVLLSAGEEVDQLGELMLRSIESQGMSTLFTAVDGLETIEAAKHRTGVLTSLKSYITHFHPEQEKIFSLDSRVDCSNLMRALCNTTPKGIKWRDERSWMLVENVNLGVIRGKALHADRLVQIGDWGTFQIEKIVASPLASKRKGPGEDRDTLEALAPEVAAMPKKGVLLDDHHYFSEEKRVPKGTSKYQSAWFLDDDDSASDAAPEDGGPSEY-MMEPDEEQDADLAAYRKRNEVEDDKQFPDEIELSPNVLARERLARYRGLKSLRTSEWVEDEDRAHEPPEWRRLLRDYQGTRARVTREMLVGGVAPGTRVSVVLPVTLFSLLRHEHKQTVVNVLMTLSSDIKAKEELVLQCGARRFVIKPLFSQGNTPNNVHKYSRYLHPGQTAVATFIGPVTWGPVPALFFKLTLVGTGTALPPSTTRVIAKRVILTGHPYHIHKRVVTIRYMFFNKEDVDWFKALPLWTKRGRTGFIKETLGTHGYFKATFDSKINPQDAVGVSL
>Escovopsisweberi
MGLVNVRRDIKDTFYRYKMEELQTKVEGKGNGIKTVIVNLPSIAASLARPSSHVIKYFGFELGAPTKFYPQGERWIINGAHQAKTLQDLLDGFIDKFVLCKMCKNPETDVVLIILDCKACGQRSNVDLSLKLSGFILKKKNKKDKAERRAAKKAKVGSDDEFEKVQLEAVVKDDEWAVDMSAEAVKARQAQLPGEFKQKLDDDEDGEGGGNTIYDELGDWIDEQAEEKGGVDNIASIDVYVKAKALGIEGKHRTVLVLVQTLFNENICQIPKRASVLKQIVRHQKALLGGTERLLKDHPEVVKILQLYYHHDLISEEFVIPWGKKASKKYTDLSTSRKVRKAAEPFLQWLEEAETNGNRVLRTVGYIAPEFKGKVEQMGWIPEPLIDNEIQWFYGQLGIDDVYFHIETPDVIANQVTSLYAAKVAAHSRADKEIRLDMEADHAIYIDTSEPGKGNVGGPRYESRLEAKYLDYRVETFRSPAVISKATLRCYFVYQCHFDPKETIELISDTGFWQKATANTKQIYQEIIELAVNRTGPVIEVFDIEDSAEKRLVVAFRTRTARGIFSTLSDLYHYYGVTSSRKYVEQFSNGFTIMSVYLRPPTMDQSIHQITKEISLLYCLPLNKFHHLFALSLQESVYAHSAWVFVQHFLNRLGPEYASLSEILDPTQNAQAALLSKLKRRLRTETFTPDYILEIIQSYPELVRSLYAAFASVHLSDEKLGLKISTTVANEHDEMVMTAFRVFNKAILKTNYFTPTKVALSFRLDPSFLPEAEYPKPLYGMFLVISAESRGFHLRFRDISRGGIRIVKSRSKEAYAINARSLFDENYGLANTQQRKNKDIPEGGSKGVILLDPKQQDKATEAFEKYIDSILDLLLPAQTPGIKNPIVDLYGKQEILFMGPDENTADLVDWATEHAKARGAPWWKSFFTGKSQRLGGIPHDRYGMTTLSVREYVKGIYRKLDLDPSTVRKMQTGGPDGDLGSNEILLGNEKYTAIVDGSGVLVDPNGLDRDELVRLARKRAMISEFDMSKVSAEGYRVLCDENNVTLPSGEVVGNGTSFRNTYHLRDAFVPCGGRPESIDLISVNRLIKDGKATIPYLVEGANLFLTQDAKLRLEASGCILYKDASANKGGVTSSSLEVLASLSFDDEGFKKNMCGEVPQFYQDYVKEVQSKIQENARLEFEAIWREHEETGPRSVLSDNLSWAITDLDEKLQSDLWANEKIRYAVLRDALPKLLQDKIGTDVIIARVPDSYLRAIFGSYLASRFVYEFGSQPSQFAFFDFESERFLRCAEVANALIEDHEAKSGHPGRDINLNSLRSKLAKKHKLANIPPLTAIIAAIPEHYKKYILPKLIAKPIRTSSGIAVVAVMCKPHRCPHIAYTGNICVYCPGGPDSDFEYSTQSYTGYEPTSMRAIRARYDPFEQARGRVDQLKSLGHSVDKVEYIIMGGTFMSLPESYRENFIAQLHNALSGYQTSKVDEAVEAGEMSNIKCVGITIETRPDYCLQPHLSDMLRYGCTRLEIGVQSLYEDVARDTNRGHTVAAVAETFCLAKDAGYKVVSHMMPDLPNVGMERDIDQFREYFENPAFRTDGLKIYPTLVIRGTGLYELWRTGRYQNYTPNELIDLVARILALIPPWTRIYRVQRDIPMPLVTSGVENGNLRELALARMKDFGTTCRDVRTREVGVNEVKHKIRPNQIELVRRDYAANGGWETFLAYEDPKQDILVALLRLRKCTEKYTYREELTGQPTSMIRELHVYGTAVPIHARDPRKFQHQGFGTLLMEEAERIAREEHGSDKISVISGVGVRSYYKKLGYWLDGPYMSKWLDEKGQRKTPHQQVMSKFDRRNQAKQARLTKHKEHLKDISIFSGKHGAPRVVAVVPLCADGDARAAVQQLNGSLDVDQVSVDRFKQRLQYRNLNACLDAARVADFVVVILSATVEVDGLGELILRSIESQGLSTLFTVVQGLDRVEPAKQRPGVVGSLKSFITHFHPEQEKIYSVDSRQDCANMMRSLCSTNPKGVRWREDRSWLLAESVAFGVVRGRGLKADRLVQIGDWGAFQIEKITSAPLPKHSSKPTGDRDDLHELAPDDVVMAKKGVLLDEHHYFSDGRRLPKGTSKYQSAWYLDVSDSGSDARPEDGGQSEYMM-EPDEEDDAQLALYRKLNEAEEDKEFPDEIELLPNMLARERLSRYRGLKSLRSSPWQEDEDRAHEPAEWRRLLQDYAASRSQATREALVGGVEPGTRVRVHVPVTLFSLLRHENKRTAVNYLINLSSDIKSKEELVAQCGARRMVIKPLFSQGTTPNDVHKYCRYLHPGQSAIATFMGPVTWGSVPVLFFKLTLVGTGTALPPSTSRVVAKRVILTGHPFHIHKKIVTVRYMFFNREDVEWFKAMPLWTKRGRSGFIKEPLGTHGYFKANFDGRINPQDAVGVSL
>Acremoniumchrysogenum
MSLINVRRDVSDAFYRYKMERLQTKIEGKGNGIKTVVVNLPSVAQSLARPGSHVIKYFGFELGAQTNMDPKDDRWIINGAHDSAKLQDHLDGFINRFVLCKKCKNPETDVVIIVLDCKACGQRSDVDLRLKLSSFILKKKGGKNKAERRALKKAKAASDDEFQKVQAEAEVKDHEWAVDVSEEAVKARQAQLPGEFKQKL--EDEDDEGGNSVYDELGHWILAQAGEKGSVDNVDSIDIYVKAKEMGIEGNHRTVVVLVQAMFDKNIVQIPKRASMLKQLIRHEKALLGGTERLAEENPDVVKILQLYYHYDLISEEFVTKWGAKASKRYTDISVSKKVRKAAAPFLTWLAEADNNGHRVLRTVGYIAPEFQGKVEQMSWIPEPLIDEQIRWFYEKLGIDDVYFKIETPSVIANQITSLYAAKVAASVREDKEIRLDMEADHAIYIDTSVPGRARVGGPHYEQRLESKYLDYRVETFRSPAVLSKATLRCYFVYQCLFDPKETLEVIADHGFWQKATANTKQIYQEIIELAVNRAGPVIEIFDIEGMAEKRLVVAFRARTARGMFSALSDLYHYYGVTSSRKYVEQFANGITVMSVYLRPPSLDESIHQITKEISLLYCIPHNKFHNLFLLSIQESVYAHASWVFVQHFLNRLGPEYTSLSALLDTKDNPQAALLSKLKRRLRTETFTPDYILQIIQAYPGLVRDLYASFASVHLSDEKLQEKISHTALNEHDEMVMTAFRVFNKAILKTNYFTPTKVALSFRLDPSFLPDAEYPKPLYGMFLVMGAEFRGFHLRFRDISRGGIRIVKSRSKEAYAINARNLFDENYGLANTQQRKNKDIPEGGSKGVILLDPKQQDKQREAFEKYIDSILDLLLPAETPGIKNPLVDLHGKEEILFMGPDENTADLVDWATEHARARGAPWWKSFFTGKSPNLGGIPHDKYGMTTRSVREYVKGIYRKLNLDASEVRKMQTGGPDGDLGSNEILLGNEKWTAIVDGSGVLADPNGLDKEELVRLARKRVMISHYDMSKLSKDGYRVLCEDNNVTLPSGELVTNGTTFRNTYHLRDVFVPCGGRPESIDLLSVSKLIKNGKSTIPYIVEGANLFITQDAKLRLEAAGCVLYKDASTNKGGVTSSSLEVLASLSFDDKAFEENMCGEAPEFYKEYVKQVQAKIQENAQLEFEAIWREHEKTGPRSILSDQLSWAITDLDEELQSELWANETIRYGVLRDALPALLLEKIGLETIVSRVPESYLRAIFGSYLASRFVYEFGGQPSQFAFFDFEGERFLRCADIANALIEDHEAKDGRPSKDINLNALRAKVSKKHKLGNIPPLTAIIAAIPEHYKKYILPRLIAKPIHPAAGLSTRIFLS------------------------------------------------------------------------------------------------------------------------------------------------------------------------------------------------------------------------------------------------------------------------WTSQMVTRTDTRLTV------------------------------------------------------------------------------------------------------------------------------------------------QKVTLMTVV-----------------------------------MSKFDRRNQAKQARLSKHKENLKEAAIFSGKDGAPRIVAVLPLCPGGDTKAAVRQLNGSLDIERVPVDRFKQTLQYRDLTACLDACRTADFVVVVLSATVEVDELGELILRSVESQGMSTLFTVVQDLDKLESAKQKQGVLGSLKSFISHFHPEQEKLYSLDNRQECANLMRSLCSTTPKGIRWRDDRSWMLADSIQFGVVRGRGLKADRLVQIGDWGAFQIDKIVAAPLPKHNKRPTEDRDELDELAPDDVVMTKKGVLLDDHHYFSDGRRLPKGTSNYQKAWYLDLSDSGSDAAPEDGGPSEY-MMEPGEEEDAQLAQYRKRDEAEDDKEFPDEIELHPNVLARERLARYRGLKSLRTSTWQEDEDRAHEPEDWRRLLQDYAASKSRSTREALVGGVQPGTRVHVYVPVTLFSLLRHEQKKTVVNYLFNLSSDIKSKEELIVQCGPRRFVVKPVFSHGNTPNNVHKYSRYLHPGGSVIATFMGPVTWGAVPVLYFKLSLVGTGTALPPSTSRVVAKRVILTGHPFHIHKKVVTIRYMFFNREDVEWFKALPLWTKRGRSGFFKEALGTHGYFKATFDGRINPQDAIGVSL
>Colletotrichumhigginsianum
--------------------------------------------------------------------------------------------------------------------------------------------------------------------MKKEAETQEHEWAVDMSEEAVKARQAQLPGEFKAKLDEDEDGEAGGSTVYDEFGTWIQDEASSKGSIDKVDSIDIFVKAKELGIETKHRAVLVLVQTIFDENIVQIPKRAGMMKQFIRHEKALLGGTERLGKDHPDIVKILQLYYNHDLLSEEVAIKWGSKASKKYTDLSTSKKVRKAAEPFIKWLEEASGNGHRVLRTVGYIAPTFVGKQEQMGWIPDALIEEQVAWFYNELGIDDVYFKIEVPEVIASQITSLYAAKVAAFAREDKEIRLDMEADHAIYIDTSEPGKTSVAGPRYEQRLEAKYLDFRVETFRSPGVLSKATLRCYFVYQCLFDPNETLEVIADNGFLQKATSNTKQIYQEIIELAVNRTGPVIEVFDIEGSPEKRLVIAFRSRTARGLFSALSDLYHYYGVTSSRKYVEQFANGITVMSIYLRPPSLDQSIHQITKEISLLYCLPQNKLHSLFTLSLQETVYGHCVWVFIQHFLNRLGSEYVSLSEILDAKNQAHTALLSKLKRRLRTETFTPDYILEIIQSYPGLVRALYASFASVHLSDAKLKERITRDVSNEHEEMVMTAFRVFNNAILKTNYFTPTKVALSFRLDPSFLPEIEYPKRLYGMFLVIGAESRGFHLRFKDIARGGIRIVKSRSKEAYGINARNLFDENYGLASTQQRKNKDIPEGGSKGVILLDPKMQDRAKEAFEKYIDSILDLLLPAQTPGIKNPLVDLYGKEEIIFMGPDENTADLVDWATEHARARGAPWWKSFFTGKSPKLGGIPHDTYGMTTLSVREYVKGIYRKLNLDPSTVKKMQTGGPDGDLGSNEILLSNEKYTSIVDGSGVLVDPNGLDKEELLRLAKSRSMIVNFDMSKLSKDGYRVLVDDNNITLPTGEFVSNGTSFRNTYHLRDCFVPCGGRPESIDLISVNKIIKDGKSTIPYLVEGANLFITQDAKLRLEAAGCILYKDASANKGGVTSSSLEVLASLSFDDENFVKHMCGQAPQFYQDYVKSVQAKIQENARLEFEAIWREHEQTGPRSVLSDNLSNAITTLDEELQSDLWKNEKIRRSVLQDALPNLLLEKIGLDTIIQRVPDSYLRAIFGSYLASRFVYQFGSQPSQFAFYDF----------------------------------------------------------------------------------------------------------------------------------------------------------------------------------------------------------------------------------------------------------------------------------------------------------------------------------------------------------------------------MPLVTSGVENGNLRELALARMKDFGTTCRDVRTREVGVNEVKNKIRPNQIELVRRDYTANGGWETFLAYEDPKQDILVALLRLRKCTEKYTYREELVGQPTSLVRELHVYGTAVPVHARDPKKFQHQGFGTLLMEEAERIARDEHGSEKISVISGVGVRSYYAKLGYWLDGPYMSKWLDERGQRKTPHQQVMSKFDRRNQAKQRQITKRKERLEEASIFVGRDGAPRIVAVVPLCQDGDAAAAIKQLNDSVDIEQVSVDRFKQKVQYRDLNAVLDATRVADFVLVMLSADVEVDELGELMLRGLESQGLSTLFTVVYGLDKIDQAKHKQSTLGSLKSYITHFHPEQEKLYQLENRQECANLMRSLCNTTPKGVRWREDRSWVLAEDVKFGVVRGRGLKANRLIQLGDYGTFQVEKITAAPLPKKLKRPDEDQDDLAELAPDAAMDIKKGVLLDDHHYFDDDTRVPKGTSNYQAAWYLDVSDSGSDARPEDGAPSEYKFVEPDEEEDAGLAAYRKSDEVEDDKEFPDEIELHPGVLARERLQRYRGLKSLRTSEWIKSEDRAYEPEAWRKLLQDYQASRSRTTREALVGGXPAGTRVHVHLPVTLFSLLRHEQKKTAVNYLINLSADVKAKEEIIVQCGPRRFAINPIFSQGNTPNNVHKSCRYLHPGQSAVATFMGPVTWGAVPVLFFKLKLIGTGTALPPSTSRVIAKRVILTGHPYHIHKKIVTIRYMFFNREDVEWFKALPLWTKRGRTGFIKEPLGTHGYFKATFDARINPQDSIGVSL
>Colletotrichumfioriniae
ASLINVRRDVKDAFYRYKMEKIVTKIEGKGNGIKTVVVNLSSVAQSLARPGAYVIKYFGFELGAQTNVDPADDRWIINGSHNAAKLQDHLDGFINRFVLCKKCKNPETDVNIILLDCKACGQRSEVDLRLKLSGYILKKKGKKDKAERKAARRAKVGSDDELEKMKKEAETQEHEWAVDMSEEAVKARQAQLPGEFKQKLDEDEDGEASGSTVYDEFGTWIQDEATAKGSVDKVDSIDIFVKAKELGIETKHRSVLVLVQTIFDENILQIPKRAGMMKQFVRHEKALLGGTERLAKEHSDVVKILQLYYNHDLLSEEVAVKWGTKASKKYTDLSTSKKVRKAAEPFIKWLEEASGNGHRVLRTVGYIAPTFVGKQEQMGWIPEALIEEQVTWFYDELGIDDVYFKIEVPEVIASQITSLYAAKVAAFAREDKEIRLDMEADHAIYIDTSEPGRTSTAGPRYEQRLEAKYLDFRVETFRSPGVLSKATLRCYFVYQCLFDPHETLEVIADNGFLQKATNNTKQIYQEIIDLAVNRTGPVIEVFDIEGSPEKRLVIAFRSRTARGLFSALSDLYHYYGVTSSRKYVEQFANGITVMSIYLRPPSLDQSIHQITKEISLLYCLPQNKLHSLFTLSLQETVYGHCVWVFIQHFLNRLGSEYISLSEILDPKNQAHTALLSKLKRRLRTETFTPDYILEIIQSYPGLVRALYASFASVHLSDAKLKERITRDVSNEHEEMVMTAFRVFNNAILKTNYFTPTKVALSFRLDPSFLPEIEYPKRLYGMFLVIGAESRGFHLRFKDIARGGIRIVKSRSKEAYGINARNLFDENYGLASTQQRKNKDIPEGGSKGVILLDPKMQDRAEEAFEKYIDSILDLLLPAQTPGIKNPLVDLYGKEEIIFMGPDENTAELVDWATEHARARGAPWWKSFFTGKSPKLGGIPHDTYGMTTLSVREYVNGIYRKLNLDPSTVKKMQTGGPDGDLGSNEILLSTEKYTSIVDGSGVLVDPNGLDKQELLRLAKSRSMIVNFDMSKLSKDGYRVLVDDNNINLPTGEFISNGTSFRNTYHLRDSFVPCGGRPESIDLISVNKIIKDGKSTIPYLVEGANLFITQDAKLRLEEAGCILYKDASANKGGVTSSSLEVLASLSFDDENFVKHMCGQAPQFYKDYVKSVQTKIQENARLEFEAIWREHEQTGARSTLSDNLSNAITTLDEELQSDLWKNEAIRRSVLQDALPNLLLEKIGLDTIIERVPDSYLRAIFGSYLASRFVYQFGSQPSQFAFYDLENERFLRCADVANALIEDHEADPKNPPKDLNLNSLRNKFSRKHKLANIPPLTAIIAAIPEHYKKYILPKLIAKPI-------------------------------PSSPDG----------------------------------------------------------------------------------------------------------------------------------------------------------------------------------------------------------------------------------------------------------------------------------------------------------------------------------------------LKPCSA----RPAL-------------------------------GAGSVLLS--------------------------------------------EKGQRKTPHQQVLSKFDRRNQAKQRQIAKRKERLEEASLFVGRDGAPRIVAVVPLCQDGDAAVAIKQLNESVDIERVSVDRFKQKVQYRDLNAVLDATRVADFVVVMLSADVEVDDLGELMLRSLESQGLSTLFTVVYGVDKIDQAKHKQSTLGSLRSYITHFHPEQEKLYQLENRQECANLMRSLCNTTPKGVRWREDRSWMLAEEIKFGVVRGRGLKANRLVQLGDFGTFQIEKITSAPLPKKLKRPDEDQDDLAELAPDAP--IQKGVLLDDHHYFNDDTRVPKGTSNYQAAWYLDMSDSGSDARPEDGAPTTYKFIEPDEEEDAGLAAYRKTDEVEDDKEFPDEIELHPGVLARERLQRYRGLKSLRTSEWLESEDRAYEPEEWRKLLQDYQASRSRSTREALVGGVAPGTRVHVYLPVTLFSLLRHEQKKTAVNYLFNLSADIKAKEELIVQCGPRRFTINPVFSQGNTPNNVHKFARYLHPGQSAVATFMGPVTWGAVPVLFFKLTLVGTGTALPSSTNRVIAKRAILTGHPYHIHKKIVTIRYMFFNREDVEWFKALPLWTKRGRTGFMKEPLGTHGYFKATFDARINPQDSVGVSL
>Colletotrichumgraminicola
ASLINVRRDVKDAFYRYKMEKIVTKIEGKGNGIKTVVVNLSSVAQSLARPGAYVIKYFGFELGAQTNVDPADDRWIINGSHNAAKLQDHLDGFINKFVLCKKCKNPETDVNIILLDCKACGQRSEVDLRLKLSGYILKKKGKKDKAERKAARRAKVGSDDEFEKMKKEAETQEHEWAVDMSEGAVKARQAQLPVEFKQKLDDDEDGEATGNTVYDEFGTWIQDEASSKGGIDNVDSIDIFVKAKELGIEAKHRAVLVLVQTIFDENIVQIPKRAGMMKQFIRHEKALLGGTERLSKDHPEIVKILQLYYNHDLLSEEVAVKWGSKASKKYTDLSISKKVRKAAEPFIKWLEEASGNGHRVLRTVGYIAPEFGGKQEQMGWIPDALIEEQVAWFYNELGIDDVYFEIEVPEVIASQITSLYAAKVAAFAREDKEIRLDMEADHAIYIDTSEPGRTSTAGPRYEQRLEAKYLDFRVETFRSPGVLSKATLRCYFVYQCLFDPNETLEVIADNGFLQKATSNTKQIYQEIIELAVSRTGPVIEVFDIEGSAEKRLVIAFRSRTARGLFSALSDLYHYYGVTSSRKYVEQFANGITVMSIYLRPPLLDQSIHQITKEISLLYCLPQNKLHSLFTLSLQETVYGHCVWVFIQHFLNRLGSEYVSLSEILDPKNQAHTALLSKLKRRLRTETFTPDYILEIIQSYPGLVRALYASFASVHLSDAKLKERITRDVSNEHEEMVMTAFRVFNNAILKTNYFTPTKVALSFRLDPSFLPEIEYPKRLYGMFLVIGAESRGFHLRFKDIARGGIRIVKSRSKEAYGINARNLFDENYGLASTQQRKNKDIPEGGSKGVILLDPKMQDRAKEAFEKYIDSILDLLLPAQTPGIKNPLVDLYGKEEIIFMGPDENTADLVDWATEHARARGAPWWKSFFTGKSPKLGGIPHDTYGMTTLSVREYVKGIYRKLNLDPSTVKKMQTGGPDGDLGSNEILLSNEKYTSIVDGSGVLVDPNGLDKEELLRLAKSRSMIANFDMAKLSKDGYRVLVDDNNVTLPTGEFISNGTSFRNTYHLRDCFVPCGGRPESIDLISVNKIIKDGKSTIPYLVEGANLFITQDAKLRLEAAGCILYKDASANKGGVTSSSLEVLASLSFDDENFVKHMCGQAPQFYQDYVKSVQAKIQENALLEFEAIWREHEQTGPRSVLSDNLSNAITTLDEELQSDLWKNEKIRRSVLQDALPNLLLEKIGLDTIIQRVPDSYLRAIFGSYLASRFVYQFGSQPSQFAFYDFENERFLRCADIANALIEDHEADPKNPHKDLNLNSLRNKFARKHKLANIPPLTAIIAAIPEHYKKYILPKLIAKPIRTSSGIAVVAVMCKPHRCPHIAYTGNICVYCPGGPDSDFEYSTQSYTGYEPTSMRAIRARYDPFEQARGRVDQLKSLGHSVDKVEYIIMGGTFMSLPVSYREDFIAQLHNALSGYQTSNVDEAVEASEMSNIKCVGITIETRPDYCWQPHLTDMLRYGCTRLEIGVQSLYEDVARDTNRGHTVAAVAETFCLAKDAGFKVVSHMMPDLPNVGMERDLDQFREYFENPAFRTDGLKIYPTLVIRGTGLYELWRTGRYQNYTPNGLIDLVARILALIPPWTRIYRVQRDIPMPLVTSGVENGNLRELALARMKDFGTTCRDVRTREVGVNEVKNKIRPNQIELVRRDYTANGGWETFLAYEDPKQDILVALLRLRKCTEKYTYREELVGQPTSLVRELHVYGTAVPVHARDPKKFQHQGFGTLLMEEAERIARDEHGSEKISVISGVGVRSYYAKLGYWLDGPYMSKWLDERGQRKTPHQQVMSKFDRRNQAKQRQISKRKERLEEVSIFIGKDGAPRIVAVVPLCQDGDAAATVKQLNDSVDIERVSVDRFKQKVQYRDLNAVLDATRVADFVVVMLSADVEVDELGELMLRGLESQGLSTLFTVVYGLDKIEQAKHKQSTLGSLKSYITHFHPEQEKLYQLENRQECANLMRSICNTTPKGVRWREDRSWLLAEDIKFGVVRGRGLKANRLVQLGDYGTFQVEKIIAAPLPRKLKRPDEDQDDLAELAPDAAMDIKKGVLLDDHHYFDDNTRVPKGTSNYQAAWYLDVSDSGSDARPEDGAPSEYKFIEPDEEEDAGLAAYRKSDEVQDDKEYPDEIELHPGVLARERLQRYRGLKSLRTSEWLESEDRAYEPEEWRKLLQDYQASRSRAMREALVGGVAPGTRVHVYLPVTLFSLLRHEQKKTAINYLINLSADIKAKEEIIVQCGPRRFTINPIFSQGNTPNNVHKFCRYLHPGQSAVATFMGPVTWGAVPVLFFKLTLVGTGTALPPSTSRVIAKRVVLTGHPYHIHKKIVTIRYMFFNREDVEWFKALPLWTRRGRSGFIKEPLGTHGYFKATFDARINPQDSVGVSL
>Colletotrichumsublineola
ASLINVRRDVKDAFYRYKMEKIVTKIEGKGNGIKTVVVNLSSVAQSLARPGAYVIKYFGFELGAQTNVDPADDRWIINGSHNAAKLQDHLDGFINKFVLCKKCKNPETDVNIILLDCKACGQRSEVDLRLKLSGYILKKKGKKDKAERKAARRAKVGSDDELEKMKKEAETQEHEWAVDMSEEAVKARQAQLPGEFKQKLDEDEDGEAAGNTVYDEFGTWIQDEASSKGGIDNVDSIDIFVKAKELGIESKHRAVLVLVQTIFDENIVQIPKRTGMMKQFIRHEKALLGGTERLSKDHPDIVKILQLYYNHDLLSEEVAVKWGSKASKKYTDLSTSKKVRKAAEPFIKWLEEASGNGHRVLRTVGYIAPEFGGKQEQMGWIPDALIEEQVAWFYNELGIDDVYFEIEVPEVIASQITSLYAAKVAAFAREDKEIRLDMEADHAIYIDTSEPGRTSTAGPRYEQRLEAKYLDFRVETFRSPGVLSKATLRCYFVYQCLFDPKETLEVIADNGFLQKATSNTKQIYQEIIELAVNRTGPVIEVFDIEGSPEKRLVIAFRSRTARGLFSALSDLYHYYGVTSSRKYVEQFANGITVMSIYLRPPSLDQSIHQITKEISLLYCLPQNKLHSLFTLSLQETVYGHCVWVFIQHFLNRLGSEYVSLSEILDPKNQAHTALLSKLKRRLRTETFTPDYILEIIQSYPGLVRALYASFASVHLSDAKLKERITRDVSNEHEEMVMTAFRVFNNAILKTNYFTPTKVALSFRLDPAFLPEIEYPKRLYGMFLVIGAESRGFHLRFKDIARGGIRIVKSRSKEAYGINARNLFDENYGLASTQQRKNKDIPEGGSKGVILLDPKMQDRAKEAFEKYIDSILDLLLPAQTPGIKNPLVDLYGKEEILFMGPDENTADLVDWATEHARARGAPWWKSFFTGKSPKLGGIPHDTYGMTTLSVREYVKGIYRKLNLDPSTVKKMQTGGPDGDLGSNEILLSNEKYTSIVDGSGVLVDPNGIDKEELVRLAKSRSMISNFDMTKLSKDGYRVLVDDNNITLPTGEFISNGTSFRNTYHLRDCFVPCGGRPESIDLISVNKIIKDGKSTIPYLVEGANLFITQDAKLRLEAAGCILYKDASANKGGVTSSSLEVLASLSFDDENFVKHMCGQAPQFYQDYVKSVQAKIQENASLEFEAIWREHEQTGPRSVLSDSLSNAITTLDEELQSDLWKNEKIRRSVLQDALPNLLLEKIGLDTIIQRVPDSYLRAIFGSYLASRFVYQFGSQPSQFAFYDFENERFLRCADIANALIEDHEADPKNPHRDLNLNSLRNKFARKHKLANIPPLTAIIAAIPEHYKKYILPKLIAKPIRTSSGIAVVAVMCKPHRCPHIAYTGNICVYCPGGPDSDFEYSTQSYTGYEPTSMRAIRARYDPFEQARGRVDQLKSLGHSVDKVEYIIMGGTFMSLPVPYREDFIAQLHNALSGYQTSNVDEAVEASEMSNIKCVGITIETRPDYCWQPHLTDMLRYGCTRLEIGVQSLYEDVARDTNRGHTVAAVAETFCLAKDAGFKVVSHMMPDLPNVGMERDLDQFREYFENPAFRTDGLKIYPTLVIRGTGLYELWRTGRYQNYTPNGLIDLVARILALIPPWTRIYRVQRDIPMPLVTSGVENGNLRELALARMKDFGTTCRDVRTREVGVNEVKNKIRPNQIELVRRDYTANGGWETFLAYEDPKQDILVALLRLRKCTEKYTYREELVGQPTSLVRELHVYGTAVPVHARDPKKFQHQGFGTLLMEEAERIARDEHGSEKISVISGVGVRSYYAKLGYWLDGPYMSKWLDERGQRKTPHQQVMSKFDRRNQAKQRQISKRKERLEETSIFMGKDGAPRIVAVVPLCEDGDAAAAVKQLNESVDIERVSVDRFKQKVQYRDLNAVLDATRVADFVVVMMSADVEVDELGELMLRGLESQGLSTLFTVVYGLDKIEQPKHKQSTLGSLKSYITHFHPEQEKLYQLENRQECANLMRSICNTTPKGVRWREDRSWLLAEDIKFGVVRGRGLKANRLIQLGDYGTFQVEKITAAPLPRKLKRPDEDQDDLAELAPDAAMDIKKGVLLDDHHYFDDNTRVPKGTSNYQAAWYLDVSDSGSDARPEDGAPSEYKFIEPDEEEDAGLAAYRKSDEVQDDKEYPDEIELHPGVLARERLQRYRGLKSLRTSEWLESEDRAYEPEEWRKLLQDYQASRSRATREALVGGVAPGTRVHVYLPVTLFSLLRHEQKKTVINYLINLSADIKAKEEIIVQCGPRRFTINPVFSQGNTPNNVHKFCRYLHPGQSAVATFMGPVTWGAVPVLFFKLTLIGTGTALPPSTSRVIAKRVVLTGHPYHIHKKIVTIRYMFFNREDVEWFKALPLWTRRGRSGFIKEPLGTHGYFKATFDARINPQDSVGVSL
>Colletotrichumorbiculare
ASLINVRRDVKDAFYRYKMEKLVTKIEGKGNGIKTVIVNLSSVAQSLARPGAFVIKYFGFELGAQTNVDPADDRWIINGSHNAAKLQDHLDGFINKFVLCKKCKNPETDVNIILLDCKACGQRSEVDLRLKLSSYILKKKGKKDKAERKAARRAKAGSDDELEKMKKEAEAKEHEWAVDMSEEAVKARQAQLPGEFKQKLDDDEDVEGGGNTVYDEFGNWIQDEATAKEGIDNVDSIDIFVKAKELGIETKHRAVLVLIQTIFDENIVQIPKRAGMMKQFVRHEKALLGGTERLGTEHPEVVKILQQYYNHDLLSEEVAIKWGSKASRKYVDVSISKKVRKAAEPFIKWLEEAEGNGHRVLRTVGYIAPAFVGKLEQMGWIPESLVDEQVAWFYDSLGIDDVYFEIEAPEVIASQITSLYAAKVAAFAREDKEIRLDMEADHAIYIDTSEPGKTSIGGPRYEQRLEAKYLDFRVETFRSPGVLSKATLRCYFVYQCLFDPNETLEVIADHGFLQKATANTKQIYQEIIELAVNRTGPVIEVFDIEGSAEKRLVIAFRSRTARGLFSALSDLYHYYGVTSSRKYVEQFANGITVMSIYLRPPALEQSIHQITKEISLLYCLPQNKLHSLFTLSLQETVYGHCVWVFIQHFLNRLGSEYVSLSEILDTKNQAHTALLSKLKRRLRTETFTPDYILEIIQSYPGLVRALYASFASVHLSDAKLKERITRDVSNEHEEMVMTAFRVFNNAILKTNYFTPTKVALSFRLDPAFLPEIEYPKRLYGMFLVIGAESRGFHLRFKDIARGGIRIVKSRSKEAYSINARNLFDENYGLASTQQRKNKDIPEGGSKGVILLDPKMQDRAKEAFEKYIDSILDLLLPASSPGIKNPLVDLYGKEEILFMGPDENTADLVDWATEHARARGAPWWKSFFTGKSPKLGGIPHDTYGMTTLSVREYVKGIYRKLELDPSTVKKMQTGGPDGDLGSNEILLSNEKYTSIVDGSGVLVDPNGIDKNELLRLAKTRSMIVNFDMSKLSKDGYRVLCDDSNIKLPTGEFISNGTTFRNTYHLRDCFVPCGGRPESIDLISVNKIIKDGKSTIPYLVEGANLFITQDAKLRLEAAGCILYKDASANKGGVTSSSLEVLASLSFDDENFAKHMCGNAPQFYQDYVKSVQAKICENARLEFEAIWREAEETGPRSILSDNLSNAITTLDEELQSDLWKNEQIRRSVLQDALPNLLLEKIGLDTIIQRVPDSYLRAIFGSYLASRFVYQFGSQPSQFAFYDFENERFLRCADIANALIEDHETDPKKPQRDLNLNAMRNKFARKHKLANIPPLTAIIAAIPEHYKKYILPKLIAKPIRTSSGIAVVAVMCKPHRCPHIAYTGNICVYCPGGPDSDFEYSTQSYTGYEPTSMRAIRARYDPFEQARGRVDQLKSLGHSVDKVEYIIMGGTFMSLPVSYREDFIAQLHNALSGYQTSNVDEAVEASEMSNIKCVGITIETRPDYCWQPHLTDMLRYGCTRLEIGVQSLYEDVARDTNRGHTVAAVAETFCLAKDAGFKVVSHMMPDLPNVGMERDLDQFREYFENPAFRTDGLKIYPTLVIRGTGLYELWRTGRYQNYTPNGLIDLVARILALIPPWTRIYRVQRDIPMPLVTSGVENGNLRELALARMKDFGTTCRDVRTREVGVNEVKNKIRPNQIELVRRDYTANGGWETFLAYEDPKQDILVALLRLRKCTEKYTYREELVGQPTSLVRELHVYGTAVPVHARDPKKFQHQGFGTLLMEEAERIAREEHGSEKISVISGVGVRSYYAKLGYWLDGPYMSKWLDEKGQRKTPHQNVMSKFDRRNQAKQRQLAKRKEHLEETSIFNGRDGAPRVVAVVPLCPDGDAAEAVKQLNASLDLERVSVDRFKQKLQYRDLNSVLDGTRVADFVVVMLSADSEVDALGELMLRGLESQGLSTLFTVVYGLEKFDQPKQKQSTLASLKSYITHFHPEQEKLYSLENRQECSNLMRSLCNTTPKGVRWREDRSWVLAEEVKFGVVRGKGLKANRLVQLGDHGLFQIEKITAAPLAQKTKRPDEDQDDLAELAPEAV--IKKGVLLDDHHYFSDDTKVPKGTSNYQAAWYLDVSDDGSDARPEDGAPSEYMFVEPDEEEDAGLAAYRKSDEVEEDKEFPDEIELHPNVLARERLRRYRGLKSLRTSEWVQDEDRAYEPEEWRKLLQDYQASRSRCTREALVGGVAPGTRVHVHLPVTLFSLLRHEQKKTAVNYLINLSADVKAKEELVVQCGPRRMVVKPVFSQGNTQNDVHKFCRYLHPGQTAVATFMGPVTWGAVPVLFFKLTLVGTGTALPPSTNRVIAKRVILTGHPYHIHKRIVTIRYMFFTREDVEWFKALPLWTRRGRSGFVKEPLGTHGYFKATFDGRINPQDSIGVSL
>Colletotrichumgloeosporioides
ASLVNVRRDVKDAFYRYKMEKLVTKIEGKGNGIKTVIVNLSSVAQSLARPGAYVIKYFGFELGAQTNVDPADDRWIINGSHNAAKLQDHLDGFINKFVLCKKCKNPETDVNIILLDCKACGQRSEVDLRLKLSSYILKKKGKKDKAERKAARRAKAGSDDELEKMKKEAETAEHEWAVDMSEEAVKARQAQLPGEFKQKLDEDEDGEGGGNTVYDEFGTWIQDQATAKGGVDNVDSIDIFVKAKELGIETKHRSVLVLVQTIFDENILQIPKRSGMMKQFVRHEKALLGGTERLGKEHPEIVKILQLYYNFDLLSEEVAIKWGSKASKKYVDVATSKKVRKAAEPFIKWLEEAEGNGHRVLRTVGYVAPTFVGKLEQMGWIPEVLVDEQVTWFYDELGIDDVYFKIESPEVIASQITSLYAAKVAAFAREDKEIRLDMEADHAIYIDTSEPGKTSIGGPRYEQRLEAKYLDFRVETFRSPGVLSKATLRCYFVYQCLFDPHETLEVIADHGFLQKATNNTKQIYQEIIELAVNRTGPVIEVFDIEGSAEKRLVIAFRSRTARGLFSALSDLYHYYGVTSSRKYVEQFANGITVMSIYLRPPPLDQSIHQITKEISLLYCLPQNKLHSLFSLSLQETVYGHCVWVFIQHFLNRLGSEYVSLSQILDQNNPTQTALLSKLKRRLRTETFTPDYILEIIQSYPGLVRILYASFASVHLSDAKLKERITRDVSNEHEEMVMTAFRVFNNAILKTNYFTPTKVALSFRLDPSFLPEIEYPKRLYGMFLVIGAESRGFHLRFKDIARGGIRIVKSRSKEAYSINARNLFDENYGLASTQQRKNKDIPEGGSKGVILLDPKMQDRAEEAFEKYIDSILDLLLPASSPGIKNPIVDLYGKEEILFMGPDENTAELVNWATHHARSRGAPWWKSFFTGKSPKLGGIPHDTYGMTTLSVREYVKGIYRKLNLDPSTVRKMQTGGPDGDLGSNEILLSNEKYTSIVDGSGVLVDPNGLDKEELLRLAKARAMINNFDMSKLSKDGYRILCDDSNINLPTGEFISNGTTFRNTYHLRDCFVPCGGRPESIDLISVNKIIKDGKSTIPYLVEGANLFITQDAKLRLEEAGCILYKDASANKGGVTSSSLEVLASLAFDDENFLKHMCGQAPQFYQDYVKSVQEKICENARLEFEAIWREHEETGPRSILSDNLSNAITTLDEELQSDLWKNEQIRRSVLQDALPNLLIEKIGLDTIIERVPDSYLRAIFGSYLASRFVYQFGSQPSQFAFYDFENERFLRCADIANALIEDHEADPKKPQRDLNLNSLRNKFARKHKLANIPPLTAIIAAIPEHYKKYILPKLIAKPIRTSSGIAVVAVMCKPHRCPHIAYTGNICVYCPGGPDSDFEYSTQSYTGYEPTSMRAIRARYDPFEQARGRVDQLKSLGHSVDKVEYIIMGGTFMSLPVSYREDFIAQLHNALSGYQTSNVDEAVEASEMSNIKCVGITIETRPDYCWQPHLTDMLRYGCTRLEIGVQSLYEDVARDTNRGHTVAAVAETFCLAKDAGFKVVSHMMPDLPNVGMERDLDQFREYFESPAFRTDGLKIYPTLVIRGTGLYELWRTGRYQNYTPNGLIDLVARILALIPPWTRIYRVQRDIPMPLVTSGVENGNLRELALARMKDFGTTCRDVRTREVGVNEVKNKIRPNQIELVRRDYTANGGWETFLAYEDPKQDILVALLRLRKCTEKYTYREELVGQPTSLVRELHVYGTAVPVHARDPKKFQHQGFGTLLMEEAERIARDEHGSEKISVISGVGVRSYYAKLGYWLDGPYMSKWLDERGQRKTPHQQVMSKFDRRNQAKQRQIAKRKEHLEETSIFAGKDGAPRTVAVVPLCKDGNAATAIKQLNNSLDIERVPVDRFKQKLQYRDLNAVLDATRVADFVVVMLSADIEVDDLGELMLRGLESQGLSTLFTVVYGLDKIEPAKQKTSTLASLKSYITHFHPEQEKLYSLENRQECSNLMRSLCNTTPKGVRWREDRSWLLAEEIKFGIVRGRGLKANRLIQLGDYGTFQIEKITSAPLPKQTKKPDEDQDDLAELAPDAV--IKKGVLLDDHHYFSDDTRVPKGTSNYQAAWYLDVSDDGSDARPEDGAPSEYMFIEPDEEEDAGLAAYRKSDEVEEDKEFPDEIELHPNVLARERLQRYRGLKSLRTSEWVQDEDKAFEPEEWRKLLRDYQASRSRTTREALVGGVAPGTRVHVHLPVTLFSLLRHEQKKTAVNYLINLSADIKAKEELIVQCGPRRFTVKPVFSQGNTPNDVHKFCRYLHPGQSAVATFMGPITWGAVPVLFFKLTLIATGTALPPSTNRVIAKRVILTGHPYHIHKKIVTIRYMFFNREDVEWFKALPLWTKRGRSGFVKEPLGTHGYFKATFDGRINPQDSIGVSL
>Verticilliumalfalfae
MALVNVRRDVADQFYRYKMERLQTKIEGKGNGIKTVIVNLTSVAQSLARPGAYLIKYFGFELGAQTNIDPADDRWIINGAHDGPKLQDHLDGFISKFVLCKKCKNPETDVIIIILDCKACGQRTDVDIRLKLSGFILKKKGKKDKAERKAARRAKAGSDDEFERLKNEAEVKDHEWAVDMSEEAVKARQAQLPGEFKQKLDEDEDGEGGGNTVYDQLGAWIIEQTEEKGSVDKVDSIEIFVKAKELGIEGKHRAVLVLVQTIFDENVLQITKRAPMLKQFVRHEKALLGGTERLG-EHPDVVKILQLYYNHDLLSE--MSPSNGVARQQ--EVRRPRHLQEGPQAFLTWLQEAS------------------------------------------------------------------------------------------------------------------------------------------------------------------------------------------------MAEKRLVVAFRSRTARGLFSALSDLYHYYGVTSSRKYVEQFSNGITVMSIYLRPPPLEQSIHQITKEISLLYCLPHNKLHDLFTLSLQETVYGHCAWVFIQHFLNRLGSEYVSLTDILDPKSNVHTALLSKLKRRLRTETFTPDYILEIIQSYPGLVRALYASFASVHMSDAKLKEKITREVSNEHEEMVMTAFRVFNNAILKTNYFTPTKVALSFRLDPAFLPEIEYPRRLYGMFLVIGAEFRGFHLRFKDVARGGIRIVKSRSKEAYGINARNLFDENYGLSSTQQRKNKDIPEGGSKGVILLDAKMQDHSEEAFEKYIDSIIDLLLPGVTPGIKNPIVDLYGKQEILFMGPDENTADLVDWATEHARKRGAPWWKSFFTGKSPKLGGIPHDEYGMTTLSVRD------------------------------NEILLSNEK-----------------------------------------------MATESSARIPT----------------------------------------------------------------------------------------------------------------------------------------------------------------------------------------------------------------------------------------ENERFLRCADVVNALIEDHEADPKKPKRDINLNQLRNKCAKKHKLANIPSLTAIIAAIPEHYKKYILPKLIAKPIRTSSGIAVVAVMCKPHRCPHIAYTGNICVYCPGGPDSDFEYSTQSYTGYEPTSMRAIRARYDPFEQARGRVDQLKSLGHSVDKVEYIIMGGTFMSLAESYREDFIAQLHNALSGYQTSNVDEAVEAGEMSNIKCVGITIETRPDYCLQPHLSDMLRYGCTRLEVGVQSLYEDVARDTNRGHTVAAVAETFCYSKDAGYKVVSHMMPDLPNCGMERDLDQFREYFENPAFRTDGLKIYPTLVIRGTGLYELWRTGRYQNYTPNELIDLVARIMALVPPWTRIYRVQRDIPMPLVTSGVENGNLRELALARMKDFGTSCRDVRTREVGVNEVKHKIRPNQIELVRRDYTANGGWETFLAYEDPKQDILVALLRLRKCSDKYTFREELVGQPTSLVRELHVYGTAVPVHARDPKKFQHQGFGTLLMEEAERIARDEHGSTKISVISGVGVRSYYAKLGYWLDGPYMSKWLDEKGQRKTPHQNVMSKFDRRNQAKQHRLTKQKEHLEETSLFAGRDGAPRVVAIVPLCEDSDVSFAIKQLNESLDIERVSVDRFKQKLQYRDLNAVLDGTRVADFVVVMLSAGVEVDPLGELMLRSLESQGMSTLYTIVQGLDKIEPAKQKTQVLGSLKSYITHFHPEQEKLYSLDSRQECSNLMRSLCNTTPKGVRWRDERSWLLAEDIEFGVVRGKGLKANRLVQLGDHGVFQIEKIMAAPIAKKKKGPDEDQDELLDLAPDEAMKAKKGVLLDDHHYFSDDKKVPKGTSKYQSAWYLDVSDSGSDIGPEDGAPSEYMFQDLDEDEDAQLAAFRKVDEVEDDKEFPDEIELHPGVAARE-------------SEWVEDEDRAHEPEDWRRLLRDYQGSRSRFTREALVGGVAPGTRVAVHLPVTLVSLLRHEQKKTVVNYLINLSSDVKSKEELIVHPATR----------TTCTNTAATYTQ-------------------------------------------------------------------------------------------------------------------------
>Verticilliumdahliae
MALVNVRRDVADQFYRYKMERLQTKIEGKGNGIKTVIVNLTSVAQSLARPGAYLIKYFGFELGAQTNIDPADDRWIINGAHDGPKLQDHLDGFISKFVLCKKCKNPETDVIIIILDCKACGQRTDVDIRLKLSGFILKKKGKKDKAERKAARRAKAGSDDEFERLKNEAEVKDHEWAVDMSEEAVKARQAQLPGEFKQKLDEDEDGEGGGNTVYDQLGAWIIEQTEEKGSVDKVDSIEIFVKAKELGIEGKHRAVLVLVQTIFDENVLQITKRAPMLKQFVRHEKALLGGTERLG-EHPDVVKILQLYYNHDLLSEDVAVKWGSKASKKYVDLATSKKVRKAAEPFLTWLQEASGNGHRVLRTVGYVAPEFVGKDEQMGWIPPTVVDDQVTWFYESLGIDDVYFKIETPQVIASQVTSLYAAKVAAYAREDKEIRLDMEADHAIYIDTSEAGRTITNGPRYESRLEAKYLDYRVETFRSPGVLSKATLRCYFVYQCIFDPNETIEVIADQGFLQKATANTKQIYQEIIELAVNRTGPVIEVFDIEGMAEKRLVVAFRSRTARGLFSALSDLYHYYGVTSSRKYVEQFSNGITVMSIYLRPPPLEQSIHQITKEISLLYCLPHNKLHDLFTLSLQETVYGHCAWVFIQHFLNRLGSEYVSLTDILDPKSNVHTALLSKLKRRLRTETFTPDYILEIIQSYPSLVRALYASFASVHMSDAKLKEKITREVSNEHEEMVMTAFRVFNNAILKTNYFTPTKVALSFRLDPAFLPEIEYPRRLYGMFLVIGAEFRGFHLRFKDVARGGIRIVKSRSKEAYGINARNLFDENYGLSSTQQRKNKDIPEGGSKGVILLDAKMQDHSEEAFEKYIDSIIDLLLPGVTPGIKNPIVDLYGKQEILFMGPDENTADLVDWATEHARKRGAPWWKSFFTGKSPKLGGIPHDEYGMTTLSVREYVKGIYRKTGLDPSTVRKMQTGGPDGDLGSNEILLSNEKYTSIVDGSGVIVDPNGLDREELLRLAKSRSMIVNFDISKLSKDGYRVLCEDANITLPTGEVVGNGTTFRNTYHLRDIFVPCGGRPESIDLITVNKLIKDGKSTIPYIVEGANLFITQDAKLRLEAAGCIIYKDASANKGGVTSSSLEVLASLSFDDESFRQHMCGVAPQFYKDYVKQVQAKICENAQLEFEAIWREHEKSGERSILSDRLSVAITDLDEELQSDMWKDERTRRSVLADALPNLLLDKIGLDTIISRVPDAYLRAIFGSYLASRFVYEFGISPGQFAFYDFENERFLRCADVVNALIEDHEADPKKPKRDINLNQLRNKCAKKHKLANIPSLTAIIAAIPEHYKKYILPKLIAKPIRTSSGIAVVAVMCKPHRCPHIAYTGNICVYCPGGPDSDFEYSTQSYTGYEPTSMRAIRARYDPFEQARGRVDQLKSLGHSVDKVEYIIMGGTFMSLAESYREDFIAQLHNALSGYQTSNVDEAVEAGEMSNIKCVGITIETRPDYCLQPHLSDMLRYGCTRLEVGVQSLYEDVARDTNRGHTVAAVAETFCYSKDAGYKVVSHMMPDLPNCGMERDLDQFREYFENPAFRTDGLKIYPTLVIRGTGLYELWRTGRYQNYTPNELIDLVARIMALVPPWTRIYRVQRDIPMPLVTSGVENGNLRELALARMKDFGTSCRDVRTREVGVNEVKHKIRPNQIELVRRDYTANGGWETFLAYEDPKQDILVALLRLRKCSDKYTFREELVGQPTSLVRELHVYGTAVPVHARDPKKFQHQGFGTLLMEEAERIARDEHGSDKISVISGVGVRSYYAKLGYWLDGPYMSKWLDEKGQRKTPHQNVMSKFDRRNQAKQHRLTKQKEHLEETSLFAGRDGAPRVVAIVPLCEDSDVSFAIKQLNESLDIERVSVDRFKQKLQYRDLNAVLDGTRVADFVVVMLSAGVEVDPLGELMLRSLESQGMSTLYTIVQGLDKIEPAKQKTQVLGSLKSYITHFHPEQEKLYSLDSRQECSNLMRSLCNTTPKGVRWRDERSWLLAEDIEFGVVRGKGLKANRLVQLGDHGLFQIEKIMAAPITRKKKGPDEDQDELLDLAPDEAMKAKKGVLLDDHHYFSDDKKVPKGTSKYQSAWYLDVSDSGSDIGPEDGAPSEYMFQDLDEDEDAQLAAFRKVDEVEDDKEFPDEIELHPGVAARERLAKYRGLKSLRTSEWVEDEDRAYEPEDWRRLLRDYQGSRSRFTREALVGGVAPGTRVAVHLPVTLVSLLRHEQKKTVVNYLINLSSDVKSKEELIVQCGARRFTINPLFSQGNTPNDVHKYCRYLHPGQSAVATFTGPVTWGAVPVLFFKLTLIATGTALPPSTSRVVAKRVILTGHPYHINKRIVTIRYMFFNREDVEWFKALPLWTRRGRSGYVKEALGTHGYFKATFDAHINPQDAVGVSL
>Clavicepspurpurea
MSLINVRRDVSDAFYRYKMERLQTKIEGKGNGIKTVIPNVSSVGASLARPASFIIKYFGFELGAMTNHDPKDDRWIINGAHEASKLQDHLDGFINKFVLCKSCKNPETDVKIILLDCKACGQRTMVDLRLKLSGYILKKKNKKDKAERRAAKKAKAGSDQEFNKMQAETEVRDDEWAVDMSEEAVKARMAQLPGDFKQKLDDDDDGE-GGNTVYDEFGDWIQSEAQTKGSIDQVDSIEIYLKAKELGIETKHRSVLVLVQTIFDKKICQIPKRAGMLKQIIRHEKALLGGTERLSSEDPDIVKILQLYYHHDLISEEVVTKWGTHASKKYTDKNTSRKIRQAAKPFLDWLQEAEGNGKRTVRTADYVAPEFKGKDEQMGFIPESLIDDQIQWFYAQLGIDDVYFEIEAPQAIANHISSLYAAKVAAYSREDKEIRLDMEADHAIYIDTSEPGESNVSGPRYESRLEAKYLDYRVETFRSPALMSKATLRCYFVYQCKFDPKETIEKISDAGFWQKATDNTKQLYQEMIALAVNRTGPVIEVFDVEGVAEKRLVIAFRTRTARGMFSALSDLYHYYGVTSSRKYVEQFSNGISIMSIYLKPPPLDESIHQITKEISLLYCLPQNKFLGLFALSLQEAVYAHSAWVFVQHFLNRLGPEYASLSEVLDVENPAQAALLSKLKRRLRTETFTPDYILEIIQTYPELIRLLYASFANVHLSDGKLKDKISKTVANEHEEMVMTAFRVFNNAILKTNYFTPTKVALSFRLDPAFLPEVEYPRRLYGMFLVIGAESRGFHLRFRDISRGGIRIVKSRSKEAYGINARNLFDENYGLASTQQRKNKDIPEGGSKGVILLDPKMQDRAQEAFEKYIDSILDLLLPAQTPGIKNKLVDLYGKEEIIFMGPDENTADLVDWATEHARARGAPWWKSFFTGKSQKLGGIPHDKYGMTTLSVREYVKGIYRKLDLDPASVRKMQTGGPDGDLGSNEILLGNEKWTAIVDGSGVIADPNGLDKDELVRLAKKRAMISEYDMAKVSKDGYRVLCEDNNVTLPTGEVITNGTSFRNTYHLRDAFVPCGGRPESIDLISVSRLIKDGKTTIPYIVEGANLFITQDAKLRLEAAGCVLYKDASANKGGVTSSSLEVLASLSFDDAGFVENMCGQAPQFYNEYVREVQAKICENARLEFEAIWREHEETGPRSILSDKLSNAITTLDEELQSDLWANDSIRHAVLQDALPKLLLQKIGLETIISRVPESYLRAIFGSYLASRFVYEFGSEPSQFAFFDFESERFLRCADVANALIEDHESKNGKPGRDINLNSLRAKLAKKHKLTNIPPLTAIIAAIPEHYKKYILHKLIAKPIRTSSGIAVVAVMCKPHRCPHIAYTGNICVYCPGGPDSDFEYSTQSYTGYEPTSMRAIRARYDPFEQARGRVDQLKSLGHSVDKVEYIIMGGTFMSLAESYREDFISQLHNALSGYQTSKVDEAVEAGEMSNVKCVGITIETRPDYCLQPHLTDMLRYGCTRLEIGVQSLYEDVARDTNRGHTVASVAETFCLAKDAGFKVVSHMMPDLPNVGMERDIDQFREYFENPAFRTDGLKIYPTLVIRGTGLYELWRTGRYQNYTPNGLVDLIARIMALIPPWTRIYRVQRDIPMPLVTSGVENGNLRELALARMKDFGTTCRDVRTREVGVNEVKNKIRPNQIELVRRDYTANGGWETFLAYEDPKQDILVALLRLRKCTEKYTYRPELTGQASSMVRELHVYGTAVPVHARDPRKFQHQGFGTLLMEEAERIAREEHGSEKLSVISGVGVRSYYKKLGYWLDGPYMSKWLDERGQRKTPHQQVMSKFDRRNQAKQARLIKHKEHLRDTSIFQGKDGAPRIVAVVPLCADGDPKAAIQQLNGSLDIDRVSVDRFKQKLQYRDLNACLDASRVADFVVVILSAHEEVDPLGELILRSIESQGMSTLFTLVQGLDKVEPAKQRTSTVASLKSFITHFHPEQEKVYSLDSRQECSNLMRTLCNTTPKGVRWRDDRSWMLAEDIEFGVVRGRGLKADRLVQIGDWGVYQVEKIVAAPLATEVKKPSEDRDDLNELAPDDVVMPKKGVLLDEHHYFSDARKLPKGTSNYQSAWYLDVSDSESDIGAEDGGPSEYMMDIPDENEDAQLAQFRKRDEAEDDKEFPDEIELHPNVLARERLARYRGLKSLRTSPWQEDEDRAHEPEDWRRLLQDYNSSRSRAVREALVGGVAPGTRVQVHIPVTLFSLLRHENKKTSLNYLINLSNDIKSKEELIVQCGPRRMIIKPIFSHGSTPNDVHKFCRFLHPGQSAIASFIGPVTWGAVPVMFFKLTLIGTGTALPPSTSRVVAKRIVLTGHPYHINKKIVTVRYMFFSRDDVEWFKALPLWTRRGRTGFVKEPLGTHGYFKATFDGRINPQDAVGVSL
>Ustilaginoideavirens
MSLINVRRDVSDAFYRYKMERLQTKIEGKGNGIKTVVVNVSSVAASLARPASYIIKYFGFELGAMTNNDPKDDRWIINGAHEAGKLQDHLDGFINKFVLCKSCKNPETDVKIILLDCKACGQRTAVDLRLKLSGYILKKKNKKDKAERRAAKKAKAGSDREFNKLQAEAEVKDDEWAVDMSEEAVKARQAQLPGDFKQKLDDDEEGE-GGNTVYDEFGDWIQTEAKEKGGIDQVDSINIYLKAKELGIETKHRTVLVLVQTVFDKNVCQIPKRAGMLKQIIRHEKALLGGTERLSVENPDIVKVLQLYYHHDLISEEVVTKWGTHASKKYTDKNTSRKIRQAAKPFLDWLEEAEGNGNRILRTVGYVAPEFAGKTEQMGYIPDPLIDDQIKWFYEQLGIDDVYFRIESPEAIANHVSSLYAAKVAAYSREDKEIRLDMEADHAIYIDTSEPGESNVSGPRYESRLEAKYLDYRVETFRSPAVISKATLRCYFVYQCQYDPKETIERISDVGFWQKATDNTKQIYQEIIELAVNRTGPVIEVFDIEDVAEKRLVVAFRTRTARGMFSALSDLYHYYGVTSSRKYVEQFSNGITVMSIYLRPPPLDESIHQITKEISLLYCLPQNKFHNLFALSLQEAVYAHSAWVFVQHFLNRLGPEYASLSEVLDANDPAQAALLSKLKRRLRTETFTPDYILEIIQTYPELVRLLYASFANVHLSDEKLKEKISKTVANEHDEMVMTAFRVFNNAILKTNYFTPTKVALSFRLDPAFLPEVEYPRRLYGMFLVIGAESRGFHLRFRDISRGGIRIVKSRSKEAYGINARNLFDENYGLASTQQRKNKDIPEGGSKGVILLDPKMQDRAQEAFEKYIDSILDLLLPAQTPGIKDKLVDLYGKEEILFMGPDENTADLVDWATEHARARGAPWWKSFFTGKSQKLGGIPHDKYGMTTLSVREYVKGIYRKLELDPSTVRKMQTGGPDGDLGSNEILLGNEKWTAIVDGSGVLADPNGLDRAELLRLAKKRAMISEYDMSKVSKDGYRVLCEDANVTLPTGEVVTNGTSFRNTYHLRDAFVPCGGRPESIDLISVNRLIKDGRTTIPYIVEGANLFITQDAKLRLEAAGCVLYKDASANKGGVTSSSLEVLASLSFDDAGFVENMCGQPPRFYNEYVREVQAKICENARLEFEAIWREHEETGPRSILSDKLSNAITTLDEELQSDLWSNEKIRQGVLKDALPNLLLQKIGLDTIISRVPDTYLRAIFGSYLASRFVYEFGSEPSQFAFFDFESERFLRCADVASALIEDHEAKDGKPARDINLNSLRSKLAKKHKLTNIPPLTAIIAAIPEHYKKYILPKLIAKPIRTSSGIAVVAVMCKPHRCPHIAYTGNICVYCPGGPDSDFEYSTQSYTGYEPTSMRAIRARYDPFEQARGRVDQLKSLGHSVDKVEYIIMGGTFMSLAESYRDDFISQLHNALSGYQTSKVDEAVEAGEMSNVKCVGITIETRPDYCLQPHLTDMLRYGCTRLEIGVQSLYEDVARDTNRGHTVAAVAETFCLAKDAGFKVVSHMMPDLPNVGMERDMDQFREYFENPAFRTDGLKIYPTLVIRGTGLYELWRTGRYQNYTPNGLIDLVARILALIPPWTRIYRVQRDIPMPLVTSGVENGNLRELALARMKDFGTTCRDVRTREVGVNEVKNKIRPNQIELVRRDYAANGGWETFLAYEDPKQDILVALLRLRKCTEKYTYREELTGQPTSMVRELHVYGTAVPVHARDPRKFQHQGFGTLLMEEAERIARQEHGSDKISVISGVGVRSYYKKLGYWLDGPYMSKWLDERGQRKTPHQQVMSKFDRRNQAKQARLTKHKEHLKDTSVFAGKDGAPRIVAVVPLCADCDAAFAVKQLNASLDIARVSVDRFKQKIQYRDLTACLDAARVADFVVVILSAREEVDPLGELILRSIESQGLSTLFTLVQGLDNVETAKQRTATVGSLKSFITHFHPEQEKVYSLDSRQDCSNVMRSLCNTTPKGVRWREDRSWMLAEDVRFGVVRGRGLKADRLVQIGDWGTYQIDKIVAAPLSKHPRKPSADRDDLNQLAPEDVVMPKKGVLLDEHHYFSDEKKVPKGTSNYQSAWYLDVSDSGSDLGAEDGGASEYMMDVPDEDEDAQLAQHRKRNEAKDDLEFPDEIELHPHVLARERLSRYRGLKSLRTSPWQQDEDRAHEPDAWRRLLQDYHSSRSRAVREALVGGVAAGSRVQVHVVVTLFSLLRHENKKTCLNYLLNLSGDIKSKDELIVQCGPRRMVVNPVFSHGSTPNDVHKFCRYLHPGQSAIASFVGPITWGAVPVLFFKLALVGTGTALPPSTSRVVAKRVILTGHPYHIHKKIVTVRYMFFNREDVDWFKALPLWTRRGRTGFVKEPLGTHGYFKATFDGRINPQDAVGVSL
>Metarhiziumalbum
MSLINVRRDVSDAFYRYKMERLQTKVEGKGNGIKTVVVNVSSVAASLARPASYIMKYFGFELGAMTRDDIKDDRWIINGAHEAGKLQDHLDGFINKFVLCKSCKNPETDIKIILLDCKACGQRTAVDLRLKLSGYILKKKNKKDKAERRAAKKAKAGSDREFNKLQADVQVKDDEWAVDMSEEAVKARQAQLPGEFKQKLNDDDEDGEGGNTVYDEFGSWIQTEADGKDGIDNVDSIDIYLKAKDMGIENKHRTVLVLAQTIFDKNVCQIPKRAGMLKQIIRHEKALLGGTERLAESNPDIVKILQLYYHHDLISEEVVTKWGTHASKKYTDKNTSRKIRQAAKPFLEWLAEADGNGNRTLRTVGYVAPEFAGKLEQMGFIPETLIDEQIKWFYEQLGIDDVYFRIETPDAIANHISSLYAAKVAAYSREDKEIRLDMEADHAIYIDTSEPGESNVGGPRYESRLEAKYLDYRVETFRSPAVISKATLRCYFVYQCQFDPQETIERISDAGFWQKATENTKQIYQEIIELAVNRTGPVIEVFDIEDVAEKRLVVAFRTRTARGMFSALSDLYHYYGVTSSRKYVEQFSNGITVMSIYLKPPPLDESIHQITKEISLLYCLPQNKFHNLFALSLQEAVYAHSVWVFVQHFLNRLGPEYASLSEVLDMDDPAQAALLSKLKRRLRTETFTPDYILEIIQTYPELVRLLYASFANVHLSDEKLKDKISKTVANEHDEMVMTAFRVFNNAILKTNYFTPTKVALSFRLDPAFLPEVEYPRRLYGMFLVIGAESRGFHLRFRDISRGGIRIVKSRSKEAYAINARNLFDENYGLASTQQRKNKDIPEGGSKGVILLDPKQQDRAQEAFEKYIDSILDLLLPAQTPGIKNKLVDLYGKEEILFMGPDENTADLVNWATEHARARGAPWWKSFFTGKAQKLGGIPHDKYGMTTLSVREYVKGIYRKLELDPATVRKMQTGGPDGDLGSNEILLGNEKWTAIVDGSGVIADPNGLDQDELVRLAKKRAMISEYDMTKVSKDGYRVLCEDTNIALPTGEVVTNGTSFRNTYHLRDVFVPCGGRPESIDLISVSRLIKDGKSTIPYIVEGANLFITQDAKLRLEAAGCILYKDASANKGGVTSSSLEVLASLSFDDAGFVENMCGQAPQFYNDYVSEVQAKIRENARLEFEAIWREHEATGPRSILSDKLSNAITTLDEELQSDLWKNGKIRQAVLGDALPNLLLQKIGLETIISRVPETYLRAIFGSFLASRFVYEFGSEPSQFAFFDFESERFLRCADVANALIEDHESKDGKAGRDINLNSLRSKLAKKHKLANIPPLTAIIAAIPEHYKKYILPKLIAKPIRTSSGIAVVAVMCKPHRCPHIAYTGNICVYCPGGPDSDFEYSTQSYTGYEPTSMRAIRARYDPFEQARGRVDQLKSLGHSVDKVEYIIMGGTFMSLPESYREDFISQLHNALSGYQTSKVDEAVEAGEMSNVKCVGITIETRPDYCLQPHLSDMLRYGCTRLEVGVQSLYEDVARDTNRGHTVAAVAETFCLAKDAGFKVVSHMMPDLPNVGMERDIDQFREYFENPAFRTDGLKIYPTLVIRGTGLYELWRTGRYQNYTPNGLIDLVARILALIPPWTRIYRVQRDIPMPLVTSGVENGNLRELALARMKDFGTTCRDVRTREVGINEVKNKIRPNQIELVRRDYTANGGWETFLAYEDPKQDILVALLRLRKCTERYTYREELTSQPTSMVRELHVYGTAVPVHARDPRKFQHQGFGTLLMEEAERIAREEHGSEKISIISGVGVRSYYKKLGYWLDGPYMSKWLD------------MSKFDRRNQAKQARLSKHREHLKETSIFSGKDGAPRVVAVVPLCADGDAKNAVKQLNGSLDIDRVSVDRFKQKLQYRELNACLDAARVADFVVVILSANEEVDALGELILRSIESQGMSTLFTSVQGLDKVEPAKQRQSTVASLKSFITHFHPEQDKLYSLDSRQECSNLMRSLCNTTPKGVRWRDDRSWILAEDIKFGVVRGRGLNADRLVQICDWGTYQIEKIVAAPLPRHAKRPSEDRDDLHHLAPEDVVMPKKGVLLDEHHYFSDDKRVPKGTSSYQSAWYLDVSDSGSDIGAEDGGPSEYMMDIPDDAEDAQLAQYRKRDEAEDDREFPDEIELHPHVLARERLARYRGLKSLRTSPWQEDEDRAHEPEEWRRLLQDYNSSRSRAVREALVGGVAPGTRVHVHIPVTLFSLLRHENKTTSLNYLFSLSNDIKSKEELIVQCGPRRMAVKPIFSNGSTPNDVHKFCRYVHPGQSVIASFMGPMTWGAVPVVFFKLSLIGTGTALPPSTSRVVAKRAILTGHPYHIHKKMVTVRYMFFSREDVEWFKALPLWTRRGRTGFVKEPLGTHGYFKATFDGRINPQDAVGVSL
>Metarhiziumacridum
MSLINVRRDVSDAFYRYKMERLQTKVEGKGNGIKTVVVNVSSVAASLARPASYIMKYFGFELGAMTRDDIKDDRWIINGAHEAGKLQDHLDGFINKFVLCKSCKNPETDIKIILLDCKACGQRTAVDLRLKLSGYILKKKNKKDKAERRAAKKAKAVSDHEFNKLQAEAQVKDDEWAVDMSEEAVKARQAQLPGEFKQKLNDEEDDGEGGNTVYDEFGTWIQTEAEEKGGIDEVDSIKIYLKAKDMGIENKHRTVLVLAQVLFDKNVCQIPKRAGMLKQIIRHEKALLGGTERLAESNPDIVKILQLYYHHDLISEEVVTKWGTHASKKYTDKNTSRKIRQAAKPFLEWLAEADGNGNRTLRTVGYVAPEFAGKLEQMGYIPETLIDEQIKWFYEKLGIDDVYFRIETPDAIASHISSLYAAKVAAYSREDKEIRLDMEADHAIYIDTSEPGESNVGGPRYESRLEAKYLDYRVETFRSPAVISKATLRCYFVYQCQFDPKETIERISDAGFWQKATENTKQIYQEIIELAVNRTGPVIEVFDIEDVAEKRLVVAFRTRTARGMFSALSDLYHYYGVTSSRKYVEQFSNGITVMSIYLKPPPLDESIHQITKEISLLYCLPQNKFHNLFALSLQEAVYAHSAWVFVQHFLNRLGPEYASLSEVLDMDDPAQAALLSKLKRRLRTETFTPDYILEIIQTYPELVRLLYASFANVHLSDEKLKDKISKTVANEHDEMVMTAFRVFNNAILKTNYFTPTKVALSFRLDPAFLPEVEYPRRLYGMFLVIGAESRGFHLRFRDISRGGIRIVKSRSKEAYAINARNLFDENYGLASTQQRKNKDIPEGGSKGVILLDPKQQDRAQEAFEKYIDSILDLLLPAQTPGIKNKLVDLYGKEEILFMGPDENTADLVNWATEHARARGAPWWKSFFTGKSQKLGGIPHDKYGMTTLSVREYVKGIYRKLELDPATVRKMQTGGPDGDLGSNEILLGNEKWTAIVDGSGVIADPNGLDKDELVRLAKKRAMINEYDMTKVSKDGYRVLCEDTNITLPTGEVITNGTSFRNTYHLRDVFVPCGGRPESIDLISVSRLIKDGKSTIPYIVEGANLFITQDAKLRLEAAGCILYKDASANKGGVTSSSLEVLASLSFDDAGFVENMCGQAPQFYNDYVCEVQAKIRENARLEFEAIWREHEATGPRSILSDKLSNAITTLDEELQSDLWSNEKIRHAVLQDALPNLLLQKIGLETIISRVPESYLRAIFGSFLASRFVYEFGSEPSQFAFFDLESERFLRCADVANALIEDHESKDGKAGRDINLNSLRSKLAKKHKLANIPPLTAIIAAIPEHYKKYILPKLIAKPIRTSSGIAVVAVMCKPHRCPHIAYTGNICVYCPGGPDSDFEYSTQSYTGYEPTSMRAIRARYDPFEQARGRVDQLKSLGHSVDKVEYIIMGGTFMSLPESYREDFISQLHNALSGYQTSKVDEAVEAGEMSNVKCVGITIETRPDYCLQPHLSDMLRYGCTRLEVGVQSLYEDVARDTNRGHTVAAVAETFCLAKDAGFKVVSHMMPDLPNVGMERDIDQFREYFENPAFRTDGLKIYPTLVIRGTGLYELWRTGRYQNYTPNGLIDLIARIFALIPPWTRIYRVQRDIPMPLVTSGVENGNLRELALARMKDFGTTCRDVRTREVGINEVKNKIRPNQIELVRRDYTANGGWETFLAYEDPKQDILVALLRLRKCTEKYTYREELIGQPSSMVRELHVYGTAVPVHARDPRKFQHQGFGTLLMEEAERIAREEHGSEKISIISGVGVRSYYKKLGYWLDGPYMSKWLDERSQRRTPHQQVMSKFDRRNQAKQARLTKHREHLKETSIFSGKDGAPRIVAVVPLCADGDAKVAIKQLNGSLDIERVSVDRFKQKLQYRDLNACLDAARVADFVVVILSANEEVDAVGELILRSIESQGMSTLFTLVQGLEAIEPAKQRQSTVASLKSFITHFHPEQEKLYSLDNRQECSNLMRSLCNTTPKGVRWRDDRSWILAEDIKFGVVRGRGMKADRLVQLGDWGTYQIEKIVAAPLAKHVKKPSEDRDDLDELAPEDVVMPKKGVLLDEHHYFSDDKKVPKGTSNYQSAWYLDVSDSDSDIGAEDGGPSEYMMDVPNDADDAQLAQFRKRDEAEDDKEFPDEIELHPHVLARERLARYRGLKSLRTSPWQEDEDRAHEPEEWRRLLQDYNSSRSRAVREALVGGVAPGTRVHVYVPVALFSLLRHENKKTSLNYLFNLSNDIKSKEELIVQCGPRRMVIKPIFSNGSTPNDVHKFCRYLHPGQSAIASFMGPMTWGAVPVMFFKLSLVGTGTALPPSTSRVVAKRVILTGHPYHIHKKIVTVRYMFFSREDVEWFKALPLWTRRGRTGFIKEPLGTHGYFKATFDGKINPQDAVGVSL
>Metarhiziumbrunneum
MSLINVRRDVSDAFYRYKMERLQTKVEGKGNGIKTVVVNVSSVAASLARPASYIMKYFGFELGAMTRDDIKDDRWIINGAHEAGKLQDHLDGFINKFVLCKSCKNPETDIKIILLDCKACGQRTAVDLRLKLSGYILKKKNKKDKAERRAAKKAKAVSDHEFNKLQAEAKVKDDEWAVDMSEEAVKARQAQLPGEFKQKLNDEDDDGEGGNTVYDEFGTWIQTEAEEKGGIDGVDSINIYLKAKEMGIENKHRTVLVLAQTVFDKDVCQIPKRAGMLKQIVRHEKALLGGTERLAESNPDIVKILQLYYHHDLISEEVVTKWGTHASKKYTDKNTSRKIRQAAKPFLEWLAEADGNGNRTLRTVGYVAPEFAGKLEQMGYIPETLIDEQIKWFYEQLGIDDVYFRIETPDAIANHISSLYAAKVAAYSREDKEIRLDMEADHAIYIDTSEPGESNVSGPRYESRLEAKYLDYRVETFRSPAVISKATLRCYFVYQCQFDPKETIERISDAGFWQKATENTKQIYQEIIELAVNRTGPVIEVFDIEDVAEKRLVVAFRTRTARGMFSALSDLYHYYGVTSSRKYVEQFSNGITVMSIYLKPPPLDESIHQITKEISLLYCLPQNKFHNLFALSLQEAVYAHSAWVFVQHFLNRLGPEYASLSDMLDMDDPAQAALLSKLKRRLRTETFTPDYILEIIQTYPELVRLLYASFANVHLSDEKLKDKISKTVANEHDEMVMTAFRVFNNAILKTNYFTPTKVALSFRLDPAFLPEVEYPRRLYGMFLVIGAESRGFHLRFRDISRGGIRIVKSRSKEAYGINARNLFDENYGLASTQQRKNKDIPEGGSKGVILLDPKQQDRAQEAFEKYIDSILDLLLPAQTPGIKNKLVDLYGKEEILFMGPDENTADLVNWATEHARARGAPWWKSFFTGKSQKLGGIPHDKYGMTTLSVREYVKGIYRKLELDPATVRKMQTGGPDGDLGSNEILLGNEKWTAIVDGSGVIADPNGLDKDELVRLAKKRAMISEYDMSKVSKDGYRVLCEDTNITLPTGEVITNGTSFRNTYHLRDAFVPCGGRPESIDLISVSRLIKDGKSTIPYIVEGANLFITQDAKLRLEAAGCILYKDASANKGGVTSSSLEVLASLSFDDAGFVENMCGQAPQFYNDYVCEVQAKIRENARLEFEAIWREHEATGPRSILSDKLSNAITTLDEELQSDLWGNEKIRHAVLQDALPNLLLQKIGLKTIISRVPESYLRAIFGSFLASRFVYEFGSEPSQFAFFDFESERFLRCADVANALIEDHESKDGKAGRDINLNSLRSKLAKKHKLANIPPLTAIIAAIPEHYKKYILPKLIAKPIRTSSGIAVVAVMCKPHRCPHIAYTGNICVYCPGGPDSDFEYSTQSYTGYEPTSMRAIRARYDPFEQARGRVDQLKSLGHSVDKVEYIIMGGTFMSLPESYREDFISQLHNALSGYQTSKVDEAVEAGEMSNVKCVGITIETRPDYCLQPHLSDMLRYGCTRLEVGVQSLYEDVARDTNRGHTVAAVAETFCLAKDAGFKVVSHMMPDLPNVGMERDIDQFREYFENPAFRTDGLKIYPTLVIRGTGLYELWRTGRYQNYTPNGLIDLVARILALIPPWTRIYRVQRDIPMPLVTSGVENGNLRELALARMKDFGTTCRDVRTREVGINEVKNKIRPNQIELVRRDYTANGGWETFLAYEDPKQDILVALLRLRKCTEKYTYREELTGQPSSMVRELHVYGTAVPVHARDPRKFQHQGFGTLLMEEAERIAREEHGSDKISIISGVGVRSYYKKLGYWLDGPYMSKWLDEGSQRRTPHQQVMSKFDRRNQAKQARLTKHREHLKETSIFSGKDGAPRIVAVVPLCADGDAKVAIKQLNGSLDIERVSVDRFKQKLQYRELTACLDAARVADFVVVILSANEEVDAVGELILRSIESQGMSTLFTLVQGLETIEPAKQRQSTMASLKSFITHFHPEQEKLYSLDNRQECSNLMRSLCNTTPKGVRWRDDRSWIFAEDIKFGVVRGRGMKADRLVQLGDWGTYQIEKIVAAPLAKHAKKPSEDRDDLDELAPEDVVMPKKGVLLDEHHYFSDDKKVPKGTSNYQSAWYLDVSDSDSDIGAEDGGPSEYMMDVPDAADDAQLAQFRKRDEAEDDKEFPDEIELHPHVLARERLARYRGLKSLRTSPWQEDEDRAHEPEEWRRLLQDYNSSRSRAVREALVGGVAPGTRVYVYVPVALFSLLRHENKKTSLNYLFNLSKDIKSKEELIVQCGPRRMVIKPIFSNGSTPNDVHKFCRYLHPGQSAIASFMGPMTWGAVPVMFFKLSLVGTGTALPPSTSRVVAKRVILTGHPYHIHKKIVTVRYMFFSREDVEWFKALPLWTRRGRTGFIKEPLGTHGYFKATFDGKINPQDAVGVSL
>Metarhiziummajus
MSLINVRRDVSDAFYRYKMERLQTKVEGKGNGIKTVVVNVSSVAASLARPASYIMKYFGFELGAMTRDDIKDDRWIINGAHEAGKLQDHLDGFINKFVLCKSCKNPETDIKIILLDCKACGQRTAVDLRLKLSGYILKKKNKKDKAERRAAKKAKAVSDHEFNKLQAEAKVKDDEWAVDMSEEAVKARQAQLPGEFKQKLNDDDEDGEGGNTVYDEFGTWIQTEAEEKGGIDEVDSINIYLKAKEMGIENKHRTVLVLAQTVFDKNVCQIPKRAGMLKQIVRHEKALLGGTERLAQSNPDIVKILQLYYHHDLVSEEVVTKWGTHASKKYTDKNTSRKIRQAAKPFLEWLAEADGNGNRTLRTVGYVAPEFAGKLEQMGYIPETLIDEQIKWFYEQLGIDDVYFRIETPDAIANHISSLYAAKVAAYSREDKEIRLDMEADHAIYIDTSEPGESNVSGPRYESRLEAKYLDYRVETFRSPAVISKATLRCYFVYQCQFDPKETIERISDAGFWQKATENTKQIYQEIIELAVNRTGPVIEVFDIEDVAEKRLVVAFRTRTARGMFSALSDLYHYYGVTSSRKYVEQFSNGITVMSIYLKPPPLDESIHQITKEISLLYCLPQNKFHNLFALSLQEAVYAHSAWVFVQHFLNRLGPEYASLSDVLDMDDPAQAALLSKLKRRLRTETFTPDYILEIIQTYPELVRLLYASFANVHLSDEKLKDKISKTVANEHDEMVMTAFRVFNNAILKTNYFTPTKVALSFRLDPAFLPEVEYPRRLYGMFLVIGAESRGFHLRFRDISRGGIRIVKSRSKEAYGINARNLFDENYGLASTQQRKNKDIPEGGSKGVILLDPKQQDRAQEAFEKYIDSILDLLLPAQTPGIKNKLVDLYGKEEILFMGPDENTADLVNWATEHARARGAPWWKSFFTGKSQKLGGIPHDKYGMTTLSVREYVKGIYRKLELDPATVRKMQTGGPDGDLGSNEILLGNEKWTAIVDGSGVIADPNGLDKDELVRLAKKRAMISEYDMSKVSKDGYRVLCEDTNITLPTGEVITNGTSFRNTYHLRDAFVPCGGRPESIDLISVSRLIKDGKSTIPYIVEGANLFITQDAKLRLEAAGCILYKDASANKGGVTSSSLEVLASLSFDDAGFVENMCGQAPQFYNDYVCEVQAKIRENARLEFEAIWREHEATGPRSILSDKLSNAITTLDEELQSDLWGNEKIRHAVLQDALPNLLLQKIGLKTIISRVPESYLRAIFGSFLASRFVYEFGSEPSQFAFFDLESERFLRCADVANALIEDHESKDGKAGRDINLNSLRSKLAKKHKLANIPPLTAIIAAIPEHYKKYILPKLIAKPIRTSSGIAVVAVMCKPHRCPHIAYTGNICVYCPGGPDSDFEYSTQSYTGYEPTSMRAIRARYDPFEQARGRVDQLKSLGHSVDKVEYIIMGGTFMSLPESYREDFISQLHNALSGYQTSKVDEAVEAGEMSNVKCVGITIETRPDYCLQPHLSDMLRYGCTRLEVGVQSLYEDVARDTNRGHTVAAVAETFCLAKDAGFKVVSHMMPDLPNVGMERDIDQFREYFENPAFRTDGLKIYPTLVIRGTGLYELWRTGRYQNYTPNGLIDLVARILALIPPWTRIYRVQRDIPMPLVTSGVENGNLRELALARMKDFGTTCRDVRTREVGINEVKNKIRPNQIELVRRDYTANGGWETFLAYEDPKQDILVALLRLRKCTEKHTYREELTGQPSSMVRELHVYGTAVPVHARDPRKFQHQGFGTLLMEEAERIAREEHGSDKISIISGVGVRSYYKKLGYWLDGPYMSKWLDEGSQRRTPHQQVMSKFDRRNQAKQARLTKHREHLKETSIFSGKDGAPRIVAVVPLCADGDAKVAIEQLNGSLDIERVSVDRFKQKLQYRELTACLDAARVADFVVVILSANEEVDAVGELILRSIESQGMSTLFTLVQGLETIEPAKQRQSTVASLKSFITHFHPEQEKVYSLENRQECSNLMRSLCNTTPKGVRWRDDRSWILAEDIKFGVVRGRGMKADRLVQLGDWGTYQIEKIVAAPLAKHAKKPSEDRDDLDELAPEDVVMPKKGVLLDEHHYFSDDKKVPKGTSNYQSAWYLDVSDSDSDIGAEDGGPSEYMMDVPDAADDAQLAQFRKRDEAEDDKEFPDEIELHPHVLARERLARYRGLKSLRTSPWQEDEDRAHEPEEWRRLLQDYNSSRSRAVREALVGGVAPGTRVHVYVPVALFSLLRHENKKTSLNYLFNLSNDIKSKEELIVQCGPRRMVIKPIFSNGSTPNDVHKFCRYLHPGQSAIASFMGPMTWGAVPVMFFKLSLVGTGTALPPSTSRVVAKRVILTGHPYHIHKKIVTVRYMFFSREDVEWFKALPLWTRRGRTGFIKEPLGTHGYFKATFDGKINPQDAVGVSL
>Metarhiziumanisopliae
MSLINVRRDVSDAFYRYKMERLQTKVEGKGNGIKTVVVNVSSVAASLARPASYIMKYFGFELGAMTRDDIKDDRWIINGAHEAGKLQDHLDGFINKFVLCKSCKNPETDIKIILLDCKACGQRTAVDLRLKLSGYILKKKNKKDKAERRAAKKAKAVSDHEFNKLQAEAKVKDDEWAVDMSEEAVKARQAQLPGEFKQKLNDDDEDGEGGNTVYDEFGTWIQTEAEEKGGIDEVDSINIYLKAKEMGIENKHRTVLVLAQTVFDKDVCQIPKRAGMLKQIIRHEKALLGGTERLAQSNPDIVKILQLYYHHDLISEEVVTKWGTHASKKYTDKNTSRKIRQAAKPFLEWLAEADGNGNRTLRTVGYVAPEFAGKLEQMGYIPETLIDEQIKWFYEQLGIDDVYFRIETPDAIANHISSLYAAKVAAYSREDKEIRLDMEADHAIYIDTSEPGESNVSGPRYESRLEAKYLDYRVETFRSPAVISKATLRCYFVYQCQFDPKETIERISDAGFWQKATENTKQIYQEIIELAVNRTGPVIEVFDIEDVAEKRLVVAFRTRTARGMFSALSDLYHYYGVTSSRKYVEQFSNGITVMSIYLKPPPLDESIHQITKEISLLYCLPQNKFHNLFALSLQEAVYAHSAWVFVQHFLNRLGPEYASLSDVLDMDDPAQAALLSKLKRRLRTETFTPDYILEIIQTYPELVRLLYASFANVHLSDEKLKDKISKTVANEHDEMVMTAFRVFNNAILKTNYFTPTKVALSFRLDPAFLPEVEYPRRLYGMFLVIGAESRGFHLRFRNISRGGIRIVKSRSKEAYGINARNLFDENYGLASTQQRKNKDIPEGGSKGVILLDPKQQDRAQEAFEKYIDSILDLLLPAQTPGIKNKLVDLYGKEEILFMGPDENTADLVNWATEHARARGAPWWKSFFTGKSQKLGGIPHDKYGMTTLSVREYVKGIYRKLELDPATVRKMQTGGPDGDLGSNEILLGNEKWTAIVDGSGVIADPNGLDKDELVRLAKKRAMISEYDMSKVSKDGYRVLCEDTNITLPTGEVITNGTSFRNTYHLRDAFVPCGGRPESIDLISVSRLIKDGKSTIPYIVEGANLFITQDAKLRLEAAGCILYKDASANKGGVTSSSLEVLASLSFDDAGFVENMCGQAPQFYNDYVCEVQAKIRENARLEFEAIWREHEATGPRSILSDKLSNAITTLDEELQSDLWGNEKIRHAVLQDALPNLLLQKIGLKTIISRVPESYLRAIFGSFLASRFVYEFGSEPSQFAFFDFESERFLRCADVANALIEDHESKDGKAGRDINLNSLRSKLAKKHKLANIPPLTAIIAAIPEHYKKYILPKLIAKPIRTSSGIAVVAVMCKPHRCPHIAYTGNICVYCPGGPDSDFEYSTQSYTGYEPTSMRAIRARYDPFEQARGRVDQLKSLGHSVDKVEYIIMGGTFMSLPESYREDFISQLHNALSGYQTSKVDEAVEAGEMSNVKCVGITIETRPDYCLQPHLSDMLRYGCTRLEVGVQSLYEDVARDTNRGHTVAAVAETFCLAKDAGFKVVSHMMPDLPNVGMERDIDQFREYFENPAFRTDGLKIYPTLVIRGTGLYELWRTGRYQNYTPNGLIDLVARILALIPPWTRIYRVQRDIPMPLVTSGVENGNLRELALARMKDFGTTCRDVRTREVGINEVKNKIRPNQIELVRRDYTANGGWETFLAYEDPKQDILVALLRLRKCTEKYTYREELTGQPSSMVRELHVYGTAVPVHARDPRKFQHQGFGTLLMEEAERIAREEHGSDKISIISGVGVRSYYKKLGYWLDGPYMSKWLDEGSQRRTPHQQVMSKFDRRNQAKQARLTKHREHLKETSIFSGKDGAPRIVAVVPLCADGDAKVAIKQLNGSLDIERVSVDRFKQKLQYRELNACLDAARVADFVVVILSANEEVDAVGELILRSIESQGMSTLFTLVQGLETIEPAKQRQSTVASLKSFITHFHPEQEKLYSLDNRQECSNLMRSLCNTTPKGVRWRDDRSWILAEDIKFGVVRGRGMKADRLVQLGDWGTYQIEKIVAAPLAKHAKKPSEDRDDLDELAPEDVVMPKKGVLLDEHHYFSDDKKVPKGTSNYQSAWYLDVSDSDSDIGAEDGGPSEYMMDVPDAADDAQLAQFRKRDEAEDDKEFPDEIELHPHVLARERLARYRGLKSLRTSPWQEDEDRAHEPEEWRRLLQDYNSSRSRAVREALVGGVTPGTRVHVYVPVALFSLLRHENKKTSLNYLFNLSNDIKSKEELIVQCGPRRMVIKPIFSNGSTPNDVHKFCRYLHPGQSAIASFMGPMTWGAVPVMFFKLSLVGTGTALPPSASRVVAKRVILTGHPYHIHKKIVTVRYMFFSREDVEWFKALPLWTRRGRTGFIKEPLGTHGYFKATFDGKINPQDAVGVSL
>Metarhiziumrobertsii
MSLINVRRDVSDAFYRYKMERLQTKVEGKGNGIKTVVVNVSSVAASLARPASYIMKYFGFELGAMTRDDIKDDRWIINGAHEAGKLQDHLDGFINKFVLCKSCKNPETDIKIILLDCKACGQRTAVDLRLKLSGYILKKKNKKDKAERRAAKKAKAVSDHEFNKLQAEAKVKDDEWAVDMSEEAVKARQAQLPGEFKQKLDEDEDGE-GGNTVYDEFGTWIQTEAEEKGGIDEVDSINIYLKAKEMGIENKHRTVLVLAQTVFDKDVCQIPKRAGMLKQIIRHEKALLGGTERLAQSNPDIVKILQLYYHHDLISEEVVTKWGTHASKKYTDKNTSRKIRQAAKPFLEWLAEADGNGNRTLRTVGYVAPEFAGKLEQMGYIPETLIDEQIKWFYEQLGIDDVYFRIETPDAIANHISSLYAAKVAAYSREDKEIRLDMEADHAIYIDTSEPGESNVSGPRYESRLEAKYLDYRVETFRSPAVISKATLRCYFVYQCQFDPKETIERISDAGFWQKATENTKQIYQEIIELAVNRTGPVIEVFDIEDVAEKRLVVAFRTRTARGMFSALSDLYHYYGVTSSRKYVEQFSNGITVMSIYLKPPPLDESIHQITKEISLLYCLPQNKFHNLFALSLQEAVYAHSAWVFVQHFLNRLGPEYASLSDVLDMDDPAQAALLSKLKRRLRTETFTPDYILEIIQTYPELVRLLYASFANVHLSDEKLKDKISKTVANEHDEMVMTAFRVFNNAILKTNYFTPTKVALSFRLDPAFLPEVEYPRRLYGMFLVIGAESRGFHLRFRDISRGGIRIVKSRSKEAYGINARNLFDENYGLASTQQRKNKDIPEGGSKGVILLDPKQQDRAQEAFEKYIDSILDLLLPAQTPGIKNKLVDLYGKEEILFMGPDENTADLVNWATEHARARGAPWWKSFFTGKSQKLGGIPHDKYGMTTLSVREYVKGIYRKLELDPATVRKMQTGGPDGDLGSNEILLGNEKWTAIVDGSGVIADPNGLDKDELVRLAKKRAMISEYDMSKVSKDGYRVLCEDTNITLPTGEVITNGTSFRNTYHLRDAFVPCGGRPESIDLISVSRLIKDGKSTIPYIVEGANLFITQDAKLRLEAAGCILYKDASANKGGVTSSSLEVLASLSFDDAGFVENMCGQAPQFYNDYVCEVQAKIRENARLEFEAIWREHEATGPRSILSDKLSNAITTLDEELQSDLWGNEKIRHAVLQDALPNLLLQKIGLKTIISRVPESYLRAIFGSFLASRFVYEFGSEPSQFAFFDFESERFLRCADVANALIEDHESKDGKAGRDINLNSLRSKLAKKHKLANIPPLTAIIAAIPEHYKKYILPKLIAKPIRTSSGIAVVAVMCKPHRCPHIAYTGNICVYCPGGPDSDFEYSTQSYTGYEPTSMRAIRARYDPFEQARGRVDQLKSLGHSVDKVEYIIMGGTFMSLPESYREDFISQLHNALSGYQTSKVDEAVEAGEMSNVKCVGITIETRPDYCLQPHLSDMLRYGCTRLEVGVQSLYEDVARDTNRGHTVAAVAETFCLAKDAGFKVVSHMMPDLPNVGMERDIDQFREYFENPAFRTDGLKIYPTLVIRGTGLYELWRTGRYQNYTPNGLIDLVARILALIPPWTRIYRIQRDIPMPLVTSGVENGNLRELALARMKDFGTTCRDVRTREVGINEVKNKIRPNQIELVRRDYTANGGWETFLAYEDPKQDILVALLRLRKCTEKYTYREELTGQPSSMVRELHVYGTAVPVHARDPRKFQHQGFGTLLMEEAERIAREEHGSDKISIISGVGVRSYYKKLGYWLDGPYMSKWLDEGSQRRTPHQQVMSKFDRRNQAKQARLTKHREHLKETSIFSGKDGAPRIVAVVPLCADGDAKVAIKQLNGSLDIERVSVDRFKQKLQYRELNACLDAARVADFVVVILSANEEVDAVGELILRSIESQGMSTLFTLVQGLETIEPTKQRQSTVASLKSFITHFHPEQEKLYSLDNRQECSNLMRSLCNTTPKGVRWRDDRSWILAEDIKFGVVRGRGMKADRLVQLGGWGTYQIEKIVAAPLAKHAKKPSEDRDDLDELAPEDVVMPKKGVLLDDHHYFSDDKKVPKGTSNYQSAWYLDVSDSDSDIGAEDGGPSEYMMDVPDAADDAQLAQFRKRDEAEDDKEFPDEIELHPHVLARERLARYRGLKSLRTSPWQEDEDRAHEPEEWRRLLQDYNSSRSRAVREALVGGVAPGTRVHVYVPVALFSLLRHENKKTSLNYLFNLSNDIKSKEELIVQCGPRRMVIKPIFSNGSTPNDVHKFCRYLHPGQSAIASFMGPMTWGAVPVMFFKLSLVGTGTALPPSTSRVVAKRVILTGHPYHIHKKIVTVRYMFFSREDVEWFKALPLWTRRGRTGFIKEPLGTHGYFKATFDGKINPQDAVGVSL
>Ophiocordycepssinensis
MSLINVRRDVSDAFYRYKMERLQTKIEGKGNGIKTVIVNLPSVAASLARPPSYLNKYFGFELGAMTNNDPKDDRWIINGAHESAKLQDHLDGFINKFVLCKKCKNPETDVSIIILDCKACGQRTDVDLRLKLSGYILKKKGKMDKAERRAAKKAKAGSDDEFQKMQAAAEVKDDEWAVDMSEEAVKARQASLPGEFKQKLDDDEDGEGAGNTPYDELGNWIQGEAEAKGGIDKIDSMQVYLQAKELGIEGKHRTILVLAQTLFDKNICQISKRASMLKQLIRHEKAFLGGTERLGEDDSGVVKILQLYYHHDLVSEDIIKKWGSKASKKYTDLSTSRKIRKAAEPFLKWLDEAVGNGHRTLRTVGYVAPEFTGKLEQMGWIPEPLVEEQISWFYEQLGIDDVYFHIETPDVIASQVTSLYAAKVAAYSREDKEIRLDMEADHAIYIDTSEPGRRNFGGPRYESRLEAKYLDYRVETFRSPAVISKATLRCYFVYQCQFDPNDTIELISDTGFWQKATENTKQIYQEIIELAVNRTGPVIEIFDIEDSPEKRLVIAFRTRTARGMFSALSDLYHYYGITSSRKYVEQFSNGITIMSIYLRPPPIDESISQIAKEISLLYCLPQNKFHNLFALSLQEAVYAHSAWVFVQHFLNRLGPEYASLSEILDPGNTGQAALLSKLKRRLRTETFTPDYILEIIQTYPALVRSLYASFASIHLSDEKLKATISTTVANEHDEMVMTAFRVFNNAILKTNYFTPTKVALSFRLDPAFLPEVEYPRRLYGMFLVIGAESRGFHLRFKDISRGGIRIVKSRSKEAYGINARNLFDENYGLANTQQRKNKDIPEGGSKGVILLDPKQQDKAQEAFEKYIDSILDLLLPAVSPGIKNKLVDLYGKEEILFMGPDENTADLVDWATEHARTRGAPWWKSFFTGKSPKLGGIPHDKYGMTTLSVREYVKGIYRKLNLDPSQVRKMQTGGPDGDLGSNEILLGNEKWTAIVDGSGVLADPNGLDKGELLRLAKKRAMISEYDMSKVSKDGYRVLCDDNNVMLPSGELITNGTSFRNTYHLRDAFVPCGGRPESIDLISVNRLIKDGKTTIPYIVEGANLFITQDAKLRLEAAGCILYKDASANKGGVTSSSLEVLASLSFDDEGFVQNMCGEAPQFYNDYVREVQAKIRENARLEFEAIWREHEATGPRSMLSDKLSLAITDLDEELQSDLWTDEKIRRDVLRDALPALLLQKLGLDTIVSRVPESYLRSIFGSYLASRFVYEFGSEPSQFAFFDFESERFLRCADVANALIEDHEAKDGRSARDINLNSLRSKLSKKHKLANIPPLTAIIAAIPEHYKKYILPKLVAKPIRTSSGIAVVAVMCKPHRCPHIAFTGNICVYCPGGPDSDFEYSTQSYTGYEPTSMRAIRARYDPFEQARGRVDQLKSLGHSVDKVEYIIMGGTFMSLPDSYRQDFIAQLHNALSGYQTSKVDEAVEAGEMSNIKCVGITIETRPDYCLQPHLSDMLKYGCTRLEIGVQSLYEDVARDTNRGHTVASVAETFCLAKDAGFKVVSHMMPDLPNVGMERDMDQFREYFENPAFRTDGLKIYPTLVIRGTGLYELWRTGRYQNYTPNGLVDLVARILALIPPWTRIYRVQRDIPMPLVTSGVENGNLRELALARMKDFGTTCRDVRTREVGINEVKNKIRPNQVELVRRDYVANCGWETFLAYEDPKQDILVALLRLRKCTEKYTYREELTGQPCSMIRELHVYGTAVPIHARDPRKFQHQGFGTLLMEEAEKIARDEHGSDKISVISGVGVRSYYKKLGYWLDGPYMSKWLDESGQRKTPHQQVMSKFDRRNQAKQARLSKHKEHVKETSIFSGRDGAPRIVSVIPLCPDGEAKATIRQLNTSLDIDRVSVDRFKQTLQYRDLSACLDAARVADFVVVILSANQEVDALGELILRSVESQGMSTLFTVVHGLDKVEPAKQRQGVLASLKSFITHFHPEQEKVYSLDNRQDCSNLMRSLCNTTPKGIRWRDERSWMLAEGIKFGIVRGRGLKADRLVHIGDWGSYQIQKIVAAPLPQHKNKSTEDLDDVNELAPEEVMMTKKGVLLDDHHYFSDERRLPRGTSKYQAAWYLDVSDSGSDIGAEDGGPSEYMMEDLDEDEDAQLAQYRRRDEAEDDKEFPDEIELHPNVSARERLARYRGLKSLRTSAWQEDEDRAHEPEEWRRLLQDYQGARSRSTREALVGGVEPGTRVNVHVPVTLFSLLRHENKKTAVNYLINLSNDIKSKDELIVQCGPRRMVIQPIFSQGSTPNDVHKYCRYVHPGQSAIATFMGPVTWGSVPVMFFKLSLIGTGTALPPSTSRVVAKRVILTGHPYHIHKKIVTVRYMFFSREDVEWFKALPMWTRRGRSGYIKEPLGTHGYFKATFDGRINPQDAVGVSL
>Hirsutellaminnesotensis
MALVNVRRDVSDAFYRYKMERLQTKIEGKGNGIKTVVVNLPSVAASLARPPSYINKFFGFELGAMTNNDPKDDRWIINGAHESGKLQDHLDGFINKFVLCKKCKNPETDVNIILLDCKACGQRTDVDLRLKLSGYILKKKGKMDKAERRAAKKAKAGSDDEFQKVQAAAEVKDDEWAVDMSEEAVKARQAQLPGEFKAKLDEDEDGEGGGNTVYDELGNWIQQEAQDKGGIDKIDSIQVYLKAKELGIEGKHRTVLVLAQTLFDENICQIPKRASMLKQLVRHEKALLGGTERLASDHPDIVKILQLYYHHDLVSEEVVTKWGTKASKKYTDLSTSRKIRKAAEPFLKWLEEADGSGHRLLRTVGYVAPKFTGKLEQMGWIPESLVEQQIQWFYEQLGIDDVYFRIESPDVIATQITSLYAAKVAAYSREDKEIRLDMEADHAIYIDTSEPGTRNVGGPRYESRLEAKYLDYRVETFRSPAAISKATLRCYFVYQCQFNPKETIELISDNGFWQKATDNTKQIYQEIIELAVNRTGPVIEIFDIENSPEKRLVIAFRTRTAQGMFSALSDLYHYYGITSSRKYVEQFSNGITVMSIYLRPPPIEDSIHQIAKEISLLYCLPQNKFHNLFALSLQEAVYAHSAWVFVQHFLNRLGPEYASLSEILDPANTAQAALLSKLKRRLRTETFTPDYILEIIVTYPGLVRSLYASFASIHLSDEKLKETISKTVANEHDEMVMTAFRVFNNAILKTNYFTPTKVALSFRLDPSFLPEVEYPRRLYGMFLVIGAESRGFHLRFRDISRGGIRIVKSRSKEAYGINARNLFDENYGLANTQQRKNKDIPEGGSKGVILLDPKQQDKAPEAFEKYIDSILDLLLPAVSPGIKNKLVDLYGKEEILFMGPDENTADLVNWATEHARARGAPWWKSFFTGKSQKLGGIPHDKYGMTTLSVREYVKGIYRKLNLDPSTVRKMQTGGPDGDLGSNEILLGNEKWTAIVDGSGVLADPNGLDKDELLRLAKKRAMISEYDMSKVSKDGYRVLCDDNNITLPNGEVITNGTSFRNTYHLRDAFVPCGGRPESIDLISVNRLIKDGKATIPYIVEGANLFITQDAKLRLEAAGCILYKDASANKGGVTSSSLEVLASLSFDDEGFVQNMCGEAPQFYNDYVREVQAKICENARLEFEAIWREHEATGPRSILSDKLSLAITSLDEELQSDLWANEAIRHDVLKDALPALLLQKIGLETIVSRVPENYLRAIFGSYLASRFVYEFGSEPSQFAFFDFESERFLRCAEVANTLIEDHEAKDGRSSRDINLNSLRSKLSKKHKLANIPPLTAIIAAIPEHYKKYILPKLVAKPIRTSSGIAVVAVMCKPHRCPHIAYTGNICVYCPGGPDSDFEYSTQSYTGYEPTSMRAIRARYDPFEQARGRVDQLKSLGHSVDKVEYIIMGGTFMSLPESYREDFIAQLHNALSGYQTSKVDEAVEAGEMSNIKCVGITIETRPDYCLQPHLTDMLRYGCTRLEIGVQSLYEDVARDTNRGHTVAAVAETFCLAKDAGFKVVSHMMPDLPNVGMERDMDQFREYFENPAFRTDGLKIYPTLVIRGTGLYELWRTGRYQNYTPNGLIDLVARIMALIPPWTRIYRVQRDIPMPLVTSGVENGNLRELALARMKDFGTTCRDVRTREVGVNEVKNKIRPNQIELVRRDYTANGGWETFLAYEDPKQDILVALLRLRKCTDKYTYREELIGQPTSMIRELHVYGTAVPIHARDPRKFQHQGFGTLLMEEAERIARDEHGSEKISVISGVGVRSYYKKLGYWLDGPYMSKWLDERGLRKTPHQQVMSKFDRRNQAKQARLSKHKEHLKETSVFSGRDGAPRIVAVIPLCADGDAKSTIRHLNSSLDIDRVSVDRFKQKVQYRDLSTCLDAARVADFVVVVLSATEEVDALGELILRSVESQGLSTLFTVVQGLDK-EPAKQRQGILGSLKSFITHFHPDQEKVYNLDNRQECSNLMRSFCSTTPKGIRWRDERSWMLAEDLTFGVVRGRGLKADRLVHVGDWGTFQIEKVVAAPLPQPRKKPTEDQDDLNELAPEDVMMVKKGVLLDDHHYFSDERRLPKGTSKYQAAWYLDVSDSGSDFGAEDGGPSEYMMDEPDEDEDAQLAQYRRRDEAEDDKEFPDEIELHPNVSARERLARYRGLKSLRTSPWQEEEDRAHEPEAWRRLLQDYQSSRSRSTREALVGGVQPGTRVRVYVPVTLFSLLRHEHKKTAVNYLINLSNDLKSKEEIIAQCGPRRMVVNPIFSQGSTPNDVHKYCRYLHPGQSAIATFVGPITWGSVPVLFFKLALIGTGTALPPSTSRVVAKRAILTGHPYHIHKKIVTVRYMFFSRDDVEWFKALPMWTKRGRSGYIKEPLGTHGYFKATFDGRINPQDAVGDII
>Tolypocladiumophioglossoides
MSLINVRRDVSDVFYRYKMERLQTKIEGKGNGIKTVIVNLPSGAASLARPPSYLNKYFGFELGAMTNNDPKDDRWIINGAHESAKLQDHLDGFINKFVLCKKCKNPETDVNIILLDCKACGQRSDVDLRLKLSGYILKKKGKMDKAERRAAKKAKAGSDDEFQKVQAAAEVKDDEWAVDMSEEAVKARQAQLPGEFKQKLDEDEDGEGGGNTVYDELGNWIQEEADDKGSVDKVDSVHIYLKAKELGIEGKHRTVLVFAQTLFDENICQIPKRASMLKQVVRHEKALLGGTERLGKDHPEVVKILQLYYHHDLISEEVAIKWGTKASKKYIDLSTSRKIRKAAEPFIKWLEEADGNGNRTLRTVGYVAPEFTGKLEQMGSIPESLVEDQIRWFYEQLGIDDAYFRIETPDVIASQITSLYAAKVAAYSREDKEIRLDMEADHAIYIDTSEPGKGHVSGPRYESRLEAKYLDYRVETFRSPAVISKATLRCYFVYQCQFNPKETLELISDSGFWQKATDNTKQIYQEIIELAVARTGPVIEIFDIEGVAEKRLVVAFRTRTARGMFSALSDLYHYYGVTSSRKYVEQFSNGITVMSIYLKPPPIEESIHQITKEISLLYCLPQNKFHNLFALSLQEAVYAHSAWVFVQHFLNRLGPEYASLSEILSSTDTAQAALLSKLKRRLRTETFTPDYILEIIQNYPGLVRSLYASFANIHLSDARLQETISKTVSNEHDEMVMTAFRVFNNAILKTNYFTPTKVALSFRLDPSFLPEVEYPRRLYGMFLVIGAESRGYHLRFRDISRGGIRIVKSRSKEAYGINARNLFDENYGLASTQQRKNKDIPEGGSKGVILLDPKQQDKAQEAFEKYIDSILDLLLPAASPGIKNKLVDLYGKEEILFMGPDENTADLVDWATEHARARGAPWWKSFFTGKSQKLGGIPHDKYGMTTLSVREYVKGIYRKLELDPSTVRKMQTGGPDGDLGSNEILLGNEKWTAIVDGSGVLADPNGLDRDELLRLAKKRAMISDYDMSKVSKDGYRILCDDNNVTLPSGEIVTNGTSFRNTYHLRDAFVPCGGRPESIDLISVNRIIKDGKTTIPYIVEGANLFITQDAKLRLEAAGCILYKDASANKGGVTSSSLEVLASLSFDDEGFVENMCGEAPQFYNDYVREVQAKIRENARLEFEAIWREHEATGPRSILSDKLSIAITDLDEELQSDLWANQTIRYAVLGDALPALLLEKIGLDTIISRVPDSYLRSIFGSYLASRFVYEFGSEPSQFAFFDF--TRFLRCADVANALIEAHEAKDKPSSRDINLNSLPAKFAKKHKLANIPPLSAIIAAIPEHYKKYILPKLIAKPIRTSSGIAVVAVMCKPHRCPHIAYTGNICVYCPGGPDSDFEYSTQSYTGYEPTSMRAIRARYDPFEQARGRVDQLKSLGHSVDKVEYIIMGGTFMSLAESYRENFISQLHNALSGYQTSKVDEAVDAGELSNVKCVGITIETRPDYCLQPHLTDMLRYGCTRLEIGVQSLYEDVARDTNRGHTVAAVAETFCLAKDAGFKVVSHMMPDLPNVGMERDVDQFREYFENPAFRTDGLKIYPTLVIRGTGLYELWRTGRYQNYTPNGLIDLVARIMALIPPWTRIYRVQRDIPMPLVTSGVENGNLRELALARMKDFGTTCRDVRTREVGVNEVKNKIRPNQIELVRRDYAANGGWETFLAYEDPKQDILVALLRLRKCTEKYTYRQELVGQPTSMIRELHVYGTAVPIHARDPRKFQHQGFGTLLMEEAERIAREEHGSEKISVISGVGVRSYYKKLGYWLDGPYMSKWLDERGHRKTPSQQVMTKFDRRNQAKQARLSKHKEHLRDNSIFAGRDGAPRIVAVVPLCADGDAKVAIRQLNGSLDIDRVSVDRFKQKLQYRDLGACLDAARVADFVVVILSADQEVDALGELILRSVESQGLSTLFTLVQWLDKVEPAKQKQGVMGSLKSFITHFHPEQEKLFSLDSRQECSNLIRSLCSTTPKGVRWREDRSWMLAEDIKFGVIRGRGLKADRLVQIGDWGTYQIEKIVAAPLAKHSKKPSEDQDDLDELALEDVVMSKKGVLLDDHHYFSDEKRVPKGTSNYQAAWYLDVSDSGSDIGAEDGGPSEYMMEEPDEDEDAQLAQFRKRDEAEDDKEFPDEIELHPNVSAQERLARYRGLKSLRTSPWQEDEDRAHEPEEWRRLLQDYAASRSRSTREALVGGMEPGTRVHVYVPVTLFSLLRHENKKTVVNYLINLSNDIKSKEEIIAQCGPRRMVIKPIFSQGSTPNDLHKYCRYLHPGQSAIATFMDPVTWGSVPVVFFKLTLIGTGTALPPSTSRVVAKRIILTGHPYHIHKKIVTIRYMFFSREDVEWFKALPLWTRRGRSGFVKEPLGTHGYFKATFDGRINPQDAVGVSL
>Stachybotryschartarum
MALVNIRRDVSDDFYRYKMERLQTKIEGKGNGIKTVVVNLTSVAASLARPGAYVIKFFGFELGAQTNMDPKDDRWIINGAHDAAKLQDHLDGFINKFVLCKKCKNPETDVVIILLDCKACGQRSDVDLRLKLSGFILKKKGKKDKAERKAARKAKADSDDELRKMQAEAEVKDHEWAVDMSEEAVKARQAQLPDEFKQKLDEDEDGEGAGNTVYDGLGDWIQEQANEKGGIDNVDSLDIYVKAKELGIESKHRTVLVLVQTIFNENIAQVPKRAPMLKQVIRHERALLGGTERLLKEHPDVVKILQLYYHHDLVSEEVALKWGSKASKKYTDLSTSKKVRKAAEPFLTWLKEADGNGHRILRTVGYVAPEFHGKVEQMGWIPEPLIEEQIKWFYEQLGIDDVYFHIETPEVIASQITSLYAAKVAAFTREDKEIRLDMEADHAIYIDTSEPGKAHIGGPRYEQRLEAKYLDYRVETFRSPAAISKATLRCYFVYQCLFDPKETLEVISDHGFWQKATKNTKQVYQEIIEQSVHRTGPVIEVYDIEDSAEKRLVVAFRTRTARGIFSALSDLYHYYGVTSSRKYVENFANGITVMSIYLRPPPLEESIHQITKEISLLYCLPQNKFHNLFTLSLQESVYAHSAWVFVQHFLNRLGPEYASLSEILDPKQNAQAALLSKLKRRLRTETFTPDYILEIIQTYPNLVRALYASFASVHLSDEKLRENISKTVSNEHDEMVMTAFRVFNNAILKTNYFTPTKVALSFRLDPSFLPEAEYPKRLYGMFLVIGAESRGFHLRFKDIARGGIRIVKSRSKEAYGINARNLFDENYGLASTQQRKNKDIPEGGSKGVILLDPKQQDKAQEAFEKYIDSILDLLLPAETPGIKNKLVDLYGKEEILFMGPDENTADLVDWATEHARNRGAPWWKSFFTGKSPKLGGIPHDVYGMTTLSVREYVKGIYRKLDLNPSQVRKMQTGGPDGDLGSNEILLGNETYTAIVDGSGVLADPNGLDRDELVRLAKKRAMISEYDLSKLSKDGYRVLCEDNNATLPNGEVVTNGTSFRNTYHLRDCFVPCGGRPESIDLISVNRLIKDGKSTIPYIVEGANLFITQDAKLRLESAGCILYKDASANKGGVTSSSLEVLASLSFDDEGFVENMCGEAPQFYKDYVKQVQEKICDNARLEFEAIWREHEQTGPRSILSDKLSLAITDLDEQLQSDLWDNEKVRLSVLASALPRLLLDKIGLETIVSRVPENYLRGIFGSYLASRFVYEFGSQPNQFAFYDFEGERFLRCAEVANALIEDHEAKDGRAAKDINLNSLRAKLSKKHKLKNVPPLTAIIAAIPEHYKKYIMPKLIAKPIRTSSGIAVVAVMCKPHRCPHIAYTGNICVYCPGGPDSDFEYSTQSYTGYEPTSMRAIRARYDPFEQARGRVDQLKSLGHSVDKVEYIIMGGTFMSLPESYREDFIAQLHNALSGYQTSNVDEAVEAGEMSNIKCVGITIETRPDYCLQPHLSDMLRYGCTRLEVGVQSLYEDVARDSNRGHTVAAVAETFCYAKDAGYKVVSHMMPDLPNVGMERDLDQFREYFENPAFRTDGLKIYPTLVIRGTGLYELWRTGRYKNYTPNGLIDLVARIMALIPPWTRIYRVQRDIPMPLVTSGVENGNLRELALARMKDFGTTCRDVRTREVGVNEIKNKIRPNQIELIRRDYAANGGWETFLAYEDPKQDILVALLRLRKCTEKYTFREELAGQPTSMIRELHVYGTAVPVHARDPRKFQHQGFGTLLVEEAERIARDEHGSEKISIISGVGVRSYYKKLGYWLDGPYMSKWLD--ERRKTPHQQVMSKFDRRNQAKQARISKHKEHLHQTSIFSGRDGAPRIVAVIPLCADGDADTVIQQLNGSLDIETVPVDRFKQKLQYRDLTACLDAARIADFVVVILSATVEVDELGELILRSVESQGMSTMFTVVRGLEAIEPAKQRTGVMGSLKSFITHFHPEQEKLYSLENRQDCSNLMRSLCSTTPKGVRWREDRSWMLAESVKFGVVRGRGLKADRLVQVGDWGTFQVEKIVAAPLPKHVKKPTEDQDDLNALAPDDVLMSKKGVLLDDHHYFSDERRLPKGTSKYQSAWYLDLSDSGSDAAPEDGGPSEY-MMELNEEEDAQLAQFRRNSEEDDDKEFPDEIELHPNVLARERLARYRGLKSLRTSPWQEDEDKAHEPEEWRRLLRDYQSSRSRSTREALVGGVEPGTRVHVYIPVTLFSLLRHEQKKTALNYLINLSSDIKSKEELIVQCGPRRMVVKPLYSQGQTPNNVHKYCRYLHPGQSAIATFMGPITWGSVPVLFFKLSLIGTGTSLPPSTSRVIAKRVILTGHPYHIHKKVVTVRYMFFNREDVEWFKAMPMWTKRGRSGYVKEALGTHGYFKATFDGRINPQDAVGISL
>Stachybotryschlorohalonata
MALVNIRRDVSDDFYRYKMERLQTKIEGKGNGIKTVVVNLTSVAASLARPGAYVIKFFGFELGAQTNMDPKDDRWIINGAHDAAKLQDHLDGFINKFVLCKKCKNPETDVVIILLDCKACGQRSDVDLRLKLSGFILKKKGKKDKAERKAARKAKADSDDELRKMQAEAEVKDHEWAVDMSEEAVKARQAQLPDEFKQKLDDDEDGEGAGNTVYDGLGDWIQEQANEKGGIDNVDSLDIYVKAKEMGIESKHRTVLVLVQTIFNENIAQVPKRAPMLKQVIRHERALLGGTERLLKEHPDVVKILQLYYHHDLVSEEVALKWGSKASKKYTDLSTSKKVRKAAEPFLTWLKEADSNGHRILRTVGYVAPEFHGKVEQMGWIPEPMIEEQIKWFYEQLGIDDVYFHIETPEVIASQITSLYAAKVAAFTREDKEIRLDMEADHAIYIDTSEPGKAHIGGPRYEQRLEAKYLDYRVETFRSPAAISKATLRCYFVYQCLFDPKETLEVISDHGFWQKATKNTKQVYQEIIEQSVHRTGPVIEVYDIEGSAEKRLVVAFRTRTARGLFSALSDLYHYYGVTSSRKYVENFANGITVMSIYLRPPPLEESIHQITKEISLLYCLPQNKFHNLFTLSLQESVYAHSAWVFVQHFLNRLGPEYASLSEILDPKQNAQAALLSKLKRRLRTETFTPDYILEIIQTYPNLVRALYASFASVHLSDEKLQENISKTVSNEHDEMVMTAFRVFNNAILKTNYFTPTKVALSFRLDPSFLPEAEYPKRLYGMFLVIGAESRGFHLRFKDIARGGIRIVKSRSKEAYGINARNLFDENYGLASTQQRKNKDIPEGGSKGVILLDPKQQDKAQEAFEKYIDSILDLLLPAETPGIKNKLVDLYGKEEILFMGPDENTADLVDWATEHARNRGAPWWKSFFTGKSPKLGGIPHDVYGMTTLSVREYVKGIYRKLDLNPSQVRKMQTGGPDGDLGSNEILLGNETYTAIVDGSGVLADPNGLDRDELVRLAKKRAMISEYDLSKLSKDGYRVLCEDNNATLPNGEVVTNGTSFRNTYHLRDCFVPCGGRPESIDLISVNRLIKDGKSTIPYIVEGANLFITQDAKLRLESAGCILYKDASANKGGVTSSSLEVLASLSFDDEGFVENMCGEAPQFYKDYIKQVQEKICDNARLEFEAIWREHEQTGPRSILSDKLSLAITDLDEQLQSDLWDNEKVRLSVLASALPRLLLDKIGLETIVSRVPENYLRGIFGSYLASRFVYEFGSQPNQFAFYDFEGERFLRCAEVANALIEDHEAKDGRAAKDINLNSLRAKLSKKHKLKNVPPLTAIIAAIPEHYKKYIMPKLIAKPIRTSSGIAVVAVMCKPHRCPHIAYTGNICVYCPGGPDSDFEYSTQSYTGYEPTSMRAIRARYDPFEQARGRVDQLKSLGHSVDKVEYIIMGGTFMSLPESYREDFIAQLHNALSGYQTSNVDEAVEAGEMSNIKCVGITIETRPDYCLQPHLSDMLRYGCTRLEVGVQSLYEDVARDSNRGHTVAAVAETFCYAKDAGYKVVSHMMPDLPNVGMERDLDQFREYFENPAFRTDGLKIYPTLVIRGTGLYELWRTGRYKNYTPNGLIDLVARIMALIPPWTRIYRVQRDIPMPLVTSGVENGNLRELALARMKDFGTTCRDVRTREVGVNEIKNKIRPNQIELIRRDYAANGGWETFLAYEDPKQDILVALLRLRKCTEKYTFREELAGQPTSMIRELHVYGTAVPVHARDPRKFQHQGFGTLLVEEAERIARDEHGSEKISIISGVGVRSYYKKLGYWLDGPYMSKWLD--ERRKTPHQQVMSKFDRRNQAKQARISKHKEHLHQTSIFSGRDGAPRIVAVIPLCADGDADTVIQQLNGSLDIETVPVDRFKQKLQYRDLTACLDAARIADFVVVILSATVEVDELGELILRSVESQGMSTMFTVVRGLEAIEPAKQRTGVMGSLKSFITHFHPDQEKLYSLENRQDCSNLMRSLCSTTPKGVRWREDRSWMLAETVKFGVVRGRGLKADRLVQVGDWGTFQVEKIVAAPLPKHIKKPTEDQDDLNALAPDDVLMSKKGVLLDDHHYFSDERRLPKGTSKYQSAWYLDLSDSGSDAAPEDGGPSEY-MMELNEEEDAQLAQFRRNSEEDDDKEFPDEIELHPNVLARERLARYRGLKSLRTSPWQEDEDRAHEPEEWRRLLRDYQSSRSRSTREALVGGVEPGTRVHVYIPVTLFSLLRHEQKKTALNYLINLSSDIKSKEELIVQCGPRRMVVKPLYSQGQTPNNVHKYCRYLHPGQSAIATFMGPITWGSVPVLFFKLSLIGTGTSLPPSTSRVIAKRVILTGHPYHIHKKVVTVRYMFFNREDVEWFKAMPMWTKRGRSGYVKEALGTHGYFKATFDGRINPQDAVGISL
>Trichodermaasperellum
MALVNVRRDVSDAFYRYKMERLQTKIEGKGNGIKTVVVNLSSVAQSLARPGSYVIKYFGFELGAQTNIDPKDDRWIINGAHDAAKLQDHLDGFINKFVLCKKCKNPETDVIIIILDCKACGQRTDVDLRLKLSGFILKKKGKKDKAERRAAKKAKVGSDDEFQKVQAEAEVKDDEWAVDMSAEAVKARQAQLPGELKQKLDEDEDGEGGGNTVYDDLGNWIVQEAEEKGGVDKVDSINIYVKAKELGIENKHRSVLVLVQTVFDKNILQIPKRASMLKQFVKHEKALLGGTERLSKEHPEVAKILQLYYEHDLASEEVLIPWGSKASKKYVDVATSRKVRKAAEPFINWLKEAERNGHRVLRTVGYVAPQFEGKTEQIGWLPDALIDEQIEWFYEKLGIDDVYFHIETPDVIANQITSLYAAKVAAHSREDKEIRLDMEADHAIYIDTSEPGKAHVAGPRYESRLESKYLDYRVETFRSPAAISKATLRCYFVYQCHFDPKETIEVISDVGFWQKATANTKQIYQEIIELAVNRAGPVIEVFDIEGSAERRLVVAFRSRTARGIFSTLSDLYHYYGVTSSRKYVEQFSNGITVMSVYLRPPSIDASIHQITKEISLLYCLPQNKFHHLFALSLQESVYAHSAWVFVQHFLNRLGPEYASLSEILDPKQNAHAALLSKLKRRLRTETFTPDYIVEIIQTYPELVRLLYAAFANVHMSDDKLRDRISKTVANEHDEMVMTAFRVFNNAILKTNYFTPTKVALSFRLDPSFLPEAEYPKPLYGMFLVIGAESRGFHLRFRDISRGGIRIVKSRSKEAYGINARNLFDENYGLASTQQRKNKDIPEGGSKGVILLDPKQQDKATEAFEKYIDSILDLLLPAETPGIKNPIVDLYGKEEILFMGPDENTADLVNWATEHAKARGAPWWKSFFTGKSPKLGGIPHDKYGMTTLSVREYVKGIYRKLDLDPSQVRKMQTGGPDGDLGSNEILLSNEKYTAVVDGSGVLADPNGLDKDELIRLAKKRAMIIEYDMSKLSKDGYRVLCDENNVTLPSGEVVNNGTSFRNTYHLRDSFVPCGGRPESIDLISVNRLIKDGKSIIPYIVEGANLFITQDAKLRLEAAGCILYKDASANKGGVTSSSLEVLASLSFDTDGFIEHMCGKAPQFYNDYVREVQTKIQENARLEFEAIWREHEQTGPRSVLSDKLSVAITDLDEKLQSDLWENENIRKGVLKNALPKLLLEKIGLDTIISRVPENYLRAIFGSYLASRFVYEFGSQPSQFAFFDFESERFLRCADLANALIEDHEAKNGRPGRDINLNSLRAKLAKKHKLANIPPLTAIIAAIPEHYKKYILPKLIAKPIRTSSGIAVVAVMCKPHRCPHIAYTGNICVYCPGGPDSDFEYSTQSYTGYEPTSMRAIRARYDPFEQARGRVDQLKSLGHSVDKVEYIIMGGTFMSLPESYREDFIAQLHNALSGYQTSKVDEAVEAGEMSNIKCVGITIETRPDYCLQPHLTDMLRYGCTRLEIGVQSLYEDVARDTNRGHTVAAVAETFCLAKDAGYKVVSHMMPDLPNVGMERDLDQFREYFENPAFRTDGLKIYPTLVIRGTGLYELWRTGRYQNYTPNELIDLVARIMALIPPWTRIYRVQRDIPMPLVTSGVENGNLRELALARMKDFGTTCRDVRTREVGVNEVKHKIRPNQIELVRRDYAANGGWETFLAYEDPKQDILVALLRLRKCTEKYTYREELIGQPTSMIRELHVYGTAVPIHARDPRKFQHQGFGTLLMEEAERIAREEHGSDKISVISGVGVRSYYKKLGYWLDGPYMSKWLDEKGSRKTPHQQVMSKFDRRNQAKQNRLTKHREHLKDTSIFSGKDAAPRIAAVIPLCADGDAKAAIQSLNSSVDIEQVSVDRFKQKLQYRDLSACLDAASAADFVIIVLSASVEVDALGELILRSVESQGLSTLFTMVQGLDRIEPAKQRPGVMTSLKSFITHFHPEQEKLYSIDNRQDCANLMRSLCSTTPKGIRWRDERSWMLAESVKFGVVRGKGLKADRLIQVGDWGTYQIEKIVAAPLPKNVKKPSEDRDDLDQLAPEDVMMEKKGVLLDEHHYFSDEKKVPKGTSKYQSAWYLDVSDSGSDIGPEDGAPTEY-MMEPDEDEDAQLEQYRKRDEAEDDKEFPDEIELHPNVLARERLARYRGLKSLRTSPWQEDEDRAHEPEEWRRLLQDYNSSRSRATREALVGGVQPGTRVHVYIPVTLVSLLRHENKKTVVNYLINLSSDIKAKEELIAQCGPRRMVIKPLFSQGSTPNDVHKYCRYLHPGQSAIATFMGPVTWGAVPVLFFKLTLIATGTALPPSTSRVVAKRVILAGHPYHIHKKIVTVRYMFFNREDVEWFKAMPLWTKRGRSGFIKEPLGTHGYFKATFDGRINPQDSVAISL
>Trichodermaatroviride
MSLVNVRRDVSDAFYRYKMERIQTKIEGKGNGIKTVVVNLSSVAQSLARPGSYVIKYFGFELGAQTNIDPKDDRWIINGAHDAAKLQDHLDGFINKFVLCKKCKNPETDVTIIILDCKACGQRTDVDLRLKLSGFILKKKGKKDKAERRAAKKAKVGSDDEFQKVQAEAEIKDDEWAVDMSAEAVKARQAQLPGELKQKLDEDEDGEGGGNTVYDDLGNWIVQEAEEKGGVDKVDSINIYLKAKELGIENKHRSVLVLVQTVFDKNILQIPKRASMLKQFVKHEKALLGGTERLSKEHPEVAKILQLYYEHDLATEEVLIPWGSKASKKYIDVATSRKVRKAAEPFINWLKEAERNGHRVLRTVGYVAPQFEGKTEQIGWLPDALIDEQIEWFYEKLGIDDVYFHIETPDVIANQITSLYAAKVAAHSREDKEIRLDMEADHAIYIDTSEPGKAHVGGPRYESRLESKYLDYRVETFRSPAAISKATLRCYFVYQCHFDPKETIEVISDVGFWQKATANTKQIYQEIIELAVTRAGPVIEVFDIEGSAERRLVVAFRSRTARGIFSTLSDLYHHYGVTSSRKYVEQFSNGITVMSVYLRPPSIDASIHQITKEISLLYCLPQNKFHHLFALSLQESVYAHSAWVFVQHFLNRLGPEYASLSEILDAKQNAHAALLSKLKRRLRTETFTPDYIVEIIQTYPELIRLLYAAFANVHMSDDKLRDRISKTVANEHDEMVMTAFRVFNNAILKTNYFTPTKVALSFRLDPSFLPEAEYPKPLYGMFLVIGAESRGFHLRFRDISRGGIRIVKSRSKEAYGINARNLFDENYGLASTQQRKNKDIPEGGSKGVILLDPKQQDKATEAFEKYIDSILDLLLPAETPGIKNPIIDLYGKEEILFMGPDENTADLVNWATEHAKARGAPWWKSFFTGKSPKLGGIPHDKYGMTTLSVREYVKGIYRKLDLDPSQVRKMQTGGPDGDLGSNEILLSNEKYTAVVDGSGVLADPNGLDKDELIRLAKKRAMIIEYDLSKLSKDGYRVLCDENNVTLPSGEVVNNGTSFRNTYHLRDSFVPCGGRPESIDLISVNRLIKDGKSVIPYIVEGANLFITQDAKLRLEAAGCILYKDASANKGGVTSSSLEVLASLSFDTDGFIEHMCGQAPQFYNDYVREVQTKIQENARLEFEAIWREHEQTGPRSVLSDKLSVAITDLDEKLQSDLWENENIRKGVLKNALPKLLLDKIGLETIISRVPENYLRAIFGSYLASRFVYEFGSQPSQFAFFDLESERFLRCADLANALIEDHEAKNGRPGRDINLNSLRAKLAKKHKLANIPPLTAIIAAIPEHYKKYILPKLIAKPIRTSSGIAVVAVMCKPHRCPHIAYTGNICVYCPGGPDSDFEYSTQSYTGYEPTSMRAIRARYDPFEQARGRVDQLKSLGHSVDKVEYIIMGGTFMSLPESYREDFIAQLHNALSGYQTSKVDEAVEAGEMSNIKCVGITIETRPDYCLQPHLTDMLRYGCTRLEIGVQSLYEDVARDTNRGHTVAAVAETFCLAKDAGYKVVSHMMPDLPNVGMERDLDQFREYFENPAFRTDGLKIYPTLVIRGTGLYELWRTGRYQNYTPNELIDLVARIMALIPPWTRIYRVQRDIPMPLVTSGVENGNLRELALARMKDFGTTCRDVRTREVGVNEVKHKIRPNQIELVRRDYAANGGWETFLAYEDPKQDILVALLRLRKCTEKYTYREELIGQPTSMIRELHVYGTAVPIHARDPRKFQHQGFGTLLMEEAERIAREEHGSDKISVISGVGVRSYYKKLGYWLDGPYMSKWLDEKGSRKTPHQQVMSKFDRRNQAKQTRLTKHREHLKETSVFSGKDAAPRIAAVIPLCADGDAKAAIQSLNSSVDIEQVTVDRFKQKLQYRDLGACLNAASAADFVIIVLSASVEVDALGELILRSVESQGLSTLFTMVQGLDKIEPAKQRPGVMSSLKSFIMHFHPEQEKLYSIDNRQDCANLMRSLCSTTPKGIRWRDERSWMLAESVKFGVVRGKGLKADRLIQVGDWGTYQIEKIVAAPLPKQIKKPSEDRDDLDQLAPEDVMMEKKGVLLDEHHYFSDEKKVPKGTSKYQSAWYLDVSDSGSDIGPEDGAASEY-MMEPNEDEDAQLEQYRKRDEAEDDREFPDEVELHPNVLARERLARYRGLKSLRTSPWQEDEDRAYEPEEWRRLLQDYNSSRSRATREALVGGVQPGTRVHVYIPVTLVSLLRHENKKTVVNYLINLSSDIKAKEELIAQCGPRRMVIKPLFSQGSTPNDVHKYCRYLHPGQSAIATFMGPVTWGAVPVLFFKLTLIATGTALPPSTSRVVAKRVVLAGHPYHIHKKIVTIRYMFFNREDVEWFKAMPLWTKRGRSGFFKEPLGTHGYFKATFDGRINPQDSVAISL
>Trichodermacitrinoviride
MALVNVRRDVSDAFYRYKMERIQTKIEGKGNGIKTVVVNLPSVAQSLARPGSYVIKYFGFELGAQTNIDPKDDRWIINGAHDAAKLQDHLDGFINKFVLCKKCKNPETDVVIIVLDCKACGQRTDVDLRLKLSGFILKKKGKKDKAERRAAKKAKDVSDDEFQKMQAEAEVKEDEWAVDMSEEAVKARQAQLPGELKQKLDEDEDGEGGGNTVYDEFGNWINQQAEEKGGIDNVDSINIYLKAKELGIESKHRSVLVLVQTIFDKNIVQIPKRASMLKQFVKHEKALLGGTERLGKENPEVVKVLQLYYHHDLVSEEVVIPWGSKASKKYVDVSTSRKVRKAAEPFINWLKEADRNGHRVLRTVGYVAPQFEGKTEQIGWLPENLIDEQIEWFYEKLGIDDVYFHIETPEVIANQITSLYAAKVAAHSREDKEIRLDMEADHAIYIDTSEPGKAHVSGPRYESRLESKYLDYRVETFRSPAAISKATVRCYFVYQCHFDPKETIEVISDVGFWQKATANTKQVYQEIIEIAVNRAGPVIEVFDIEGSAEKRLVVAFRSRTARGIFSTLSDLYHYYGVTSSRKYVEQFSNGITVMSAYLRPPSIEASIHQITKEISLLYCLPQNKFHHLFALSLQESVYAHSAWVFVQHFLNRLGPEYASLLEILDPKQNAHAALLSKLKRRLRTETFTPDYILEIIQSYPELVRLLYASFASVHLSDEKLRDKISKTVSNEHDEMVMTAFRVFNNAILKTNYFTPTKVALSFRLDPSFLPEAEYPKPLYGMFLVIGAESRGFHLRFRDISRGGIRIVKSRSKEAYGINARNLFDENYGLASTQQRKNKDIPEGGSKGVILLDPKQQDKATEAFEKYIDSILDLLLPAETPGIKNPIVDLYGKQEILFMGPDENTADLVDWATEHAKARGAPWWKSFFTGKSPKLGGIPHDKYGMTTLSVREYVKGIYRKLDLDPSQVRKMQTGGPDGDLGSNEILLSNEKYTAVVDGSGVLADPNGLDKDELIRLARKRVMISEFDLSKLSKDGFRVLCDENNVTLPSGEVVNNGTSFRNTYHLRDCFVPCGGRPESIDLISVNRLIKEGKTTIPYIVEGANLFITQDAKLRLESAGCILYKDASANKGGVTSSSLEVLASLSFDTEGFIEHMCGKAPQFYDDYVREVQSKIQENARLEFEAIWREHEQTGARSILSDKLSGAITDLDEKLQSDLWDNETIRKGVLRSALPKMLLNKIGLDTIISRVPENYLRAIFGSYLASRFVYEFGSEPSQFAFFDFESERFLRCADLANALIEDHEAKNGRPGRDINLNSLRAKLAKKHKLANIPPLTAIIAAIPEHYKKYILPRLIAKPIRTSSGIAVVAVMCKPHRCPHIAYTGNICVYCPGGPDSDFEYSTQSYTGYEPTSMRAIRARYDPFEQARGRVDQLKSLGHSVDKVEYIIMGGTFMSLPESYREDFIAQLHNALSGYQTSKVDEAVEAGEMSNIKCVGITIETRPDYCLQPHLTDMLRYGCTRLEIGVQSLYEDVARDTNRGHTVAAVAETFCLAKDAGYKVVSHMMPDLPNVGMERDIDQFREYFENPAFRTDGLKIYPTLVIRGTGLYELWRTGRYQNYTPNQLIDLVARILALIPPWTRIYRVQRDIPMPLVTSGVENGNLRELALARMKDFGTTCRDVRTREVGVNEVKHKIRPNQIELVRRDYVANGGWETFLAYEDPKQDILVALLRLRKCTERYTYREELIGQPTSMIRELHVYGTAVPIHARDPRKFQHQGFGTLLMEEAERIAREEHGSDKISVISGVGVRSYYKKLGYWLDGPYMSKWLDEKGSRKTPHQQVMSKFDRRNQAKQNRLTKHREHLKETSIFSGKDAAPRIVAVIPLCSDGDAKAAIQSLNGSLDIEQVPVDRFKQKLQYRDLTACLDAAATADFVVIVLSASVEVDQLGELILRSVESQGLSTLFTMVQGLDKIEPAKQRPGIMGSLKSFITHFHPEQEKLYSTDNRQDCANLMRSLCSTTPKGIRWRDERSWMLAENVQFGVVRGKGLKADRLVQVGDWGTFQIEKIVAAPLPKHIKKPSADRDDLNDLAPEDVMMEKKGVLLDEHHYFSDEKKVPKGTSKYQSAWYLDVSDSGSDVGPEDGGPSEY--AMPDEEEDAQLEQYRKRDEVEEDKEFPDEIELHPHVLARERLARYRGLKSLRTSPWLEDEDRAHEPEEWRRLLQDYNASRSRATREALVGGVQPGTRVHVYIPVKLVSLLRHENKKTAVNYLINLSSDIKSKEELIAQCGPRRMVIKPLFSQGSTPNDVHKYCRYLHPGQSAIATFMGPITWGAVPVLFFKLSLVATGTALPPSTSRVVAKRVILAGHPYHIHKKIVTIRYMFFNREDVEWFKAMPLWTKRGRSGFIKEPLGTHGYFKATFDGRINPQDSVGISL
>Trichodermalongibrachiatum
MALVNVRRDVSDAFYRYKMERIQTKIEGKGNGIKTVVVNLPSVAQSLARPGSYVIKYFGFELGAQTNIDPKDDRWIINGAHDAAKLQDHLDGFINKFVLCKKCKNPETDVVIIVLDCKACGQRTDVDLRLKLSGFILKKKGKKDKAERRAAKKAKDVSDDEFQKMQAEAEVKEDEWAVDMSAEAVKARQAQLPDELKQKLDEDEDGEGGGNTVYDEFGNWINQQAEEKGGIDNVDSINIYLKAKELGIESKHRSVLVLVQTIFDKNIVQIPKRASMLKQFVKHEKALLGGTERLGKENPEVVKVLQLYYHHDLVSEEVVIPWGSKASKKYVDVSTSRKVRKAAEPFINWLKEADRNGHRVLRTVGYVAPQFEGKTEQIGWLPENLIDEQIEWFYEKLGIDDVYFHIETPEVIANQITSLYAAKVAAHSREDKEIRLDMEADHAIYIDTSEPGKAHVSGPRYESRLESKYLDYRVETFRSPAAISKATVRCYFVYQCHFDPKETIEVISDVGFWQKATANTKQVYQEIIEIAVNRAGPVIEVFDIEGSAEKRLVVAFRSRTARGIFSTLSDLYHYYGVTSSRKYVEQFSNGITVMSAYLRPPSIETSIHQITKEISLLYCLPQNKFHHLFALSLQESVYAHSAWVFVQHFLNRLGPEYASLLEILDPKQNAHAALLSKLKRRLRTETFTPDYILEIIQSYPELVRLLYASFASVHLSDEKLRDKISKTVANEHDEMVMTAFRVFNNAILKTNYFTPTKVALSFRLDPSFLPEAEYPKPLYGMFLVIGAESRGFHLRFRDISRGGIRIVKSRSKEAYGINARNLFDENYGLASTQQRKNKDIPEGGSKGVILLDPKQQDKATEAFEKYIDSILDLLLPAETPGIKNPIVDLYGKQEILFMGPDENTADLVDWATEHAKARGAPWWKSFFTGKSPKLGGIPHDKYGMTTLSVREYVKGIYRKLDLDPSQVRKMQTGGPDGDLGSNEILLSNEKYTAVVDGSGVLADPNGLDKDELIRLARKRVMISEYDLSKLSKDGYRVLCDENNVTLPSGEVVNNGTSFRNTYHLRDCFVPCGGRPESIDLISVNRLIKEGKSIIPYIVEGANLFITQDAKLRLESAGAILYKDASANKGGVTSSSLEVLASLSFDTEGFIENMCGKAPQFYDDYVREVQSKIQENARLEFEAIWREHEQTGARSILSDKLSGAITDLDEKLQSDLWENETIRKGVLREALPKMLLNKIGLDTIISRVPENYLRAIFGSYLASRFVYEFGSEPSQFAFFDFESERFLRCADLANALIEDHEAKNGRPGRDINLNSLRAKLAKKHKLANIPPLTAIIAAIPEHYKKYILPRLIAKPIRTSSGIAVVAVMCKPHRCPHIAYTGNICVYCPGGPDSDFEYSTQSYTGYEPTSMRAIRARYDPFEQARGRVDQLKSLGHSVDKVEYIIMGGTFMSLPASYREDFIAQLHNALSGYQTSKVDEAVEAGEMSNIKCVGITIETRPDYCLQPHLTDMLRYGCTRLEIGVQSLYEDVARDTNRGHTVAAVAETFCLAKDAGYKVVSHMMPDLPNVGMERDIDQFREYFENPAFRTDGLKIYPTLVIRGTGLYELWRTGRYQNYTPNQLIDLVARILALIPPWTRIYRVQRDIPMPLVTSGVENGNLRELALARMKDFGTTCRDVRTREVGVNEVKHKIRPNQIELVRRDYTANGGWETFLAYEDPKQDILVALLRLRKCTEKYTYREELIGQPTSIIRELHVYGTAVPIHARDPRKFQHQGFGTLLMEEAERIAREEHGSDKISVISGVGVRSYYKKLGYWLDGPYMSKWLDEKGSRKTPHQQVMSKFDRRNQAKQTRLTKHREHLKETSIFTGKDAAPRIVAVIPLCSDGDAKAAIQSLNSSLDIEQVPVDRFKQKLQYRDLVACLDAASTADFVVIVLSASVEVDQLGELILRSVESQGLSTLFTMVQGLDKIEPAKQRPGIMGSLKSFITHFHPEQEKLYSTDNRQDCANLMRSLCSTTPKGIRWRDERSWMLAENVKFGVVRGKGLKADRLVQVGDWGTFQIEKIVAAPLPKHIKKPSADRDDLNDLAPEDVMMEKKGVLLDEHHYFSDEKKVPKGTSKYQSAWYLDVSDSGSDVGPEDGGPSEYMM--PDEEEDAQLEQYRKRDEVEEDKEFPDEIELHPHVLARERLARYRGLKSLRTSPWLEDEDRAHEPEEWRRLLQDYNASRSRATREALVGGVQPGTRVHVYIPVKLVSLLRHENKKTAVNYLINLSSDIKSKEELIAQCGPRRMVIKPLFSQGSTPNDVHKYCRYLHPGQSAIATFMGPITWGAVPVLFFKLSLVATGTALPPSTSRVVAKRVILAGHPYHIHKKIVTIRYMFFNREDVEWFKAMPLWTKRGRSGFIKEPLGTHGYFKATFDGRINPQDSVGISL
>Trichodermaparareesei
MALVNVRRDVSDAFYRYKMERIQTKIEGKGNGIKTVVVNLPSVAQSLARPGSYVIKYFGFELGAQTNIDPKDDRWIINGAHDAAKLQDHLDGFINKFVLCKKCKNPETDVVIIVLDCKACGQRTDVDLRLKLSGFILKKKGKKDKAERRAAKKAKDVSDDEFQKMQAEAEVKEDEWAVDMSAEAVKARQAQLPDELKQKLDEDEDGEGGGNTVYDEFGNWINQQAEEKGGIDNVDSINIYVKAKELGIESKHRSVLVLVQTIFDKNIVQIPKRASMLKQFVKHEKALLGGTERLGKENPEVVKVLQLYYHHDLVSEEVVIPWGSKASKKYVDVSTSRKVRKAAEPFINWLKEADRNGHRVLRTVGYVAPQFEGKTEQIGWLPENLIDEQIEWFYEKLGIDDVYFHIETPEVIANQITSLYAAKVAAHSREDKEIRLDMEADHAIYIDTSEPGKAHVSGPRYESRLESKYLDYRVETFRSPAAISKATVRCYFVYQCHFDPKETIEVISDVGFWQKATANTKQVYQEIIEIAVNRAGPVIEVFDIEGSAEKRLVVAFRSRTARGIFSTLSDLYHYYGVTSSRKYVEQFSNGITVMSAYLRPPSIETSIHQITKEISLLYCLPQNKFHHLFALSLQESVYAHSAWVFVQHFLNRLGPEYASLLEILDPKQNAHAALLSKLKRRLRTETFTPDYILEIIQSYPELVRLLYAAFASVHLSDEKLRDKISKTVANEHDEMVMTAFRVFNNAILKTNYFTPTKVALSFRLDPSFLPEAEYPKPLYGMFLVIGAESRGFHLRFRDISRGGIRIVKSRSKEAYGINARNLFDENYGLASTQQRKNKDIPEGGSKGVILLDPKQQDKATEAFEKYIDSILDLLLPAETPGIKNPIVDLYGKQEILFMGPDENTADLVDWATEHAKARGAPWWKSFFTGKSPKLGGIPHDKYGMTTLSVREYVKGIYRKLDLDPSQVRKMQTGGPDGDLGSNEILLSNEKYTAVVDGSGVLADPNGLDKDELIRLARKRVMISEYDLSKLSKDGYRVLCDENNVTLPSGEVVNNGTSFRNTYHLRDCFVPCGGRPESIDLISVNRLIKDGKSIIPYIVEGANLFITQDAKLRLESAGAILYKDASANKGGVTSSSLEVLASLSFDTEGFIEHMCGKAPQFYDDYVREVQSKIQENARLEFEAIWREHEQTGARSILSDKLSGAITDLDEKLQSDLWENDTIRKGVLREALPKMLLNKIGLDTIISRVPENYLRAIFGSYLASRFVYEFGSEPSQFAFFDFESERFLRCADLANALIEDHEAKNGRPGRDINLNSLRAKLAKKHKLANIPPLTAIIAAIPEHYKKYILPRLIAKPIRTSSGIAVVAVMCKPHRCPHIAYTGNICVYCPGGPDSDFEYSTQSYTGYEPTSMRAIRARYDPFEQARGRVDQLKSLGHSVDKVEYIIMGGTFMSLPESYREDFIAQLHNALSGYQTSKVDEAVEAGEMSNIKCVGITIETRPDYCLQPHLSDMLRYGCTRLEIGVQSLYEDVARDTNRGHTVAAVAETFCLAKDAGYKVVSHMMPDLPNVGMERDIDQFREYFENPAFRTDGLKIYPTLVIRGTGLYELWRTGRYQNYTPNQLIDLVARILALIPPWTRIYRVQRDIPMPLVTSGVENGNLRELALARMKDFGTTCRDVRTREVGVNEVKHKIRPNQIELVRRDYTANGGWETFLAYEDPKQDILVALLRLRKCTERYTYREELIGQPTSMIRELHVYGTAVPIHARDPRKFQHQGFGTLLMEEAERIAREEHGSDKISVISGVGVRSYYKKLGYWLDGPYMSKWLDEKGSRKTPHQQVMSKFDRRNQAKQNRLTKHREHLKETSIFSGKDAAPRIVAVIPLCSDGDAKAAIQSLNGSLDIEQVPVDRFKQKLQYRDLVACLDAASTADFVVIVLSASVEVDQLGELILRSVESQGLSTLFTMVQGLDKIEPAKQRPGIMGSLKSFITHFHPEQEKLYSTDNRQDCANLMRSLCSTTPKGIRWRDERSWMLAEDVKFGVVRGKGLKADRLVQVGDWGTFQIEKIVAAPLPKHIKKPSSDRDDLNDLAPEDVMMEKKGVLLDEHHYFSDEKKVPKGTSKYQSAWYLDVSDSGSDVGPEDGGPSEYMM--PDEEEDAQLEQYRKRDEVEEDKEFPDEIELHPHVLARERLARYRGLKSLRTSPWLEDEDRAHEPEEWRRLLQDYNASRSRATREALVGGVQPGTRVHVYVPVKLVSLLRHENKKAAVNYLINLSSDIKSKEELIAQCGPRRMVIKPLFSQGSTPNDVHKYCRYLHPGQSAIATFMGPITWGAVPVLFFKLSLVATGTALPPSTSRVVAKRVILAGHPYHIHKKIVTIRYMFFNREDVEWFKAMPLWTKRGRSGFIKEPLGTHGYFKATFDGRINPQDSVGISL
>Trichodermareesei
MALVNVRRDVSDAFYRYKMERIQTKIEGKGNGIKTVVVNLPSVAQSLARPGSYVIKYFGFELGAQTNIDPKDDRWIINGAHDAAKLQDHLDGFINKFVLCKKCKNPETDVVIIVLDCKACGQRTDVDLRLKLSGFILKKKGKKDKAER-------DVSDDEFQKMQAEAEVKEDEWAVDMSAEAVKARQAQLPDELKQKLDEDEDGEGGGNTVYDEFGNWINQQAEEKGGIDNVDSINIYVKAKELGIESKHRSVLVLVQTIFDKNIVQIPKRASMLKQFVKHEKALLGGTERLGKENPEVVKVLQLYYHHDLVSEEVVIPWGSKASKKYVDVSTSRKVRKAAEPFINWLKEADRNGHRVLRTVGYVAPQFEGKTEQIGWLPENLIDEQIEWFYEKLGIDDVYFHIETPEVIANQITSLYAAKVAAHSREDKEIRLDMEADHAIYIDTSEPGKAHVSGPRYESRLESKYLDYRVETFRSPAAISKATVRCYFVYQCHFDPKETIEVISDVGFWQKATANTKQVYQEIIEIAVNRAGPVIEVFDIEGSAEKRLVVAFRSRTARGIFSTLSDLYHYYGVTSSRKYVEQFSNGITVMSAYLRPPSIETSIHQITKEISLLYCLPQNKFHHLFALSLQESVYAHSAWVFVQHFLNRLGPEYASLLEILDPKQNAHAALLSKLKRRLRTETFTPDYILEIIQSYPELVRLLYAAFASVHLSDEKLRDKISKTVANEHDEMVMTAFRVFNNAILKTNYFTPTKVALSFRLDPSFLPEAEYPKPLYGMFLVIGAESRGFHLRFRDISRGGIRIVKSRSKEAYGINARNLFDENYGLASTQQRKNKDIPEGGSKGVILLDPKQQDKATEAFEKYIDSILDLLLPAETPGIKNPIVDLYGKQEILFMGPDENTADLVDWATEHAKARGAPWWKSFFTGKSPKLGGIPHDKYGMTTLSVREYVKGIYRKLDLDPSQVRKMQTGGPDGDLGSNEILLSNEKYTAVVDGSGVLADPNGLDKDELIRLARKRVMISEYDLSKLSKDGYRVLCDENNVTLPSGEVVNNGTSFRNTYHLRDCFVPCGGRPESIDLISVNRLIKDGKSIIPYIVEGANLFITQDAKLRLESAGAILYKDASANKGGVTSSSLEVLASLSFDTEGFIEHMCGKAPQFYDDYVREVQSKIQENARLEFEAIWREHEQTGARSILSDKLSGAITDLDEKLQSDLWENDIIRKGVLREALPKMLLNKIGLDTIISRVPENYLRAIFGSYLASRFVYEFGSEPSQFAFFDFESERFLRCADLANALIEDHEAKNGRPGRDINLNSLRAKLAKKHKLANIPPLTAIIAAIPEHYKKYILPRLIAKPIRTSSGIAVVAVMCKPHRCPHIAYTGNICVYCPGGPDSDFEYSTQSYTGYEPTSMRAIRARYDPFEQARGRVDQLKSLGHSVDKVEYIIMGGTFMSLPESYREDFIAQLHNALSGYQTSKVDEAVEAGEMSNIKCVGITIETRPDYCLQPHLSDMLRYGCTRLEIGVQSLYEDVARDTNRGHTVAAVAETFCLAKDAGYKVVSHMMPDLPNVGMERDIDQFREYFENPAFRTDGLKIYPTLVIRGTGLYELWRTGRYQNYTPNQLIDLVARILALIPPWTRIYRVQRDIPMPLVTSGVENGNLRELALARMKDFGTTCRDVRTREVGVNEVKHKIRPNQIELVRRDYTANGGWETFLAYEDPKQDILVALLRLRKCTEKYTYREELIGQPTSMIRELHVYGTAVPIHARDPRKFQHQGFGTLLMEEAERIAREEHGSDKISVISGVGVRSYYKKLGYWLDGPYMSKWLDEKGSRKTPHQQVMSKFDRRNQAKQNRLTKHREHLKETSIFSGKDAAPRIVAVIPLCSDGDAKAAIQSLNGSLDIEQVPVDRFKQKLQYRDLVACLDAASTADFVVIVLSASVEVDQLGELILRSVESQGLSTLFTMVQGLDKIEPAKQRPGIMGSLKSFITHFHPEQEKLYSTDNRQDCANLMRSLCSTTPKGIRWRDERSWMLAEDVKFGVVRGKGLKADRLVQVGDWGTFQIEKIVAAPLPKHIKKPSSDRDDLNDLAPEDVMMEKKGVLLDEHHYFSDEKKVPKGTSKYQSAWYLDVSDSGSDVGPEDGGPSEYMM--PDEEEDAQLEQYRKRDEVEEDKEFPDEIELHPHVLARERLARYRGLKSLRTSPWLEDEDRAHEPEEWRRLLQDYNASRSRATREALVGGVQPGTRVHVYVPVKLVSLLRHENKKTAVNYLINLSSDIKSKEELIAQCGPRRMVIKPLFSQGSTPNDVHKYCRYLHPGQSAIATFMGPITWGAVPVLFFKLSLVATGTALPPSTSRVVAKRVILAGHPYHIHKKIVTIRYMFFNREDVEWFKAMPLWTKRGRSGFIKEPLGTHGYFKATFDGRINPQDSVGISL
>Trichodermavirens
MALVNVRRDVSDAFYRYKMERLQTKIEGKGNGIKTVVVNLSSVAQSLARPGSYVIKYFGFELGAQTNIDPKDDRWIINGAHDAAKLQDHLDGFINKFVLCKKCKNPETDVVIIVLDCKACGQRTDVDLRLKLSGFILKKKGKKDKAER-------DVSDDEFQKVQAEAEVKDDEWAVDMSAEAVKARQAQLPGELKQKLDEDEDGEGGGNTVYDELGNWIAQQAEEKGGIDNVDSINIYLKAKELGIESKHRSVLVLVQTVFDKNIVQIPKRASMLKQFVKHEKALLGGTERLSKENPDVVKILQLYYHHDLVSEEVVIPWGSKASKKYVDVSTSRKVRKAAEPFIKWLQEADRNGHRVLRTVGYVAPQFEGKTEQIGWLPDALIDEQIAWFYEKLGIDDVYFHIETPEVIANQITSLYAAKVAAHSREDKEIRLDMEADHAIYIDTSEPGKGHVGGPRYESRLESKYLDYRVETFRSPAAISKATVRCYFVYQCHFDPKETIEVISDVGFWQKATANTKQVYQEIIELAVNRAGPVIEVFDIEGSAEKRLVVAFRSRTARGIFSTLSDLYHYYGVTSSRKYVEQFSNGITVMSVYLRPPSIDASIHQITKEISLLYCLPQNKFHHLFALSLQESVYAHSAWVFVQHFLNRLGPEYASLSEILDSKQNAHAALLSKLKRRLRTETFTPDYILEIIQSYPELVRLLYAAFANVHMSDEKLRDKISKTVSNEHDEMVMTAFRVFNNAILKTNYFTPTKVALSFRLDPSFLPEAEYPKPLYGMFLVIGAESRGFHLRFRDISRGGIRIVKSRSKEAYGINARNLFDENYGLASTQQRKNKDIPEGGSKGVILLDPKQQDKATEAFEKYIDSILDLLLPAETPGIKNPIVDLYGKEEILFMGPDENTADLVDWATEHAKARGAPWWKSFFTGKSPKLGGIPHDKYGMTTLSVREYVKGIYRKLELDPSQVRKMQTGGPDGDLGSNEILLSNEKYTAIVDGSGVLADPNGLDKDELIRLARKRAMIIEYDMSKLSKDGYRVLCEENNVTLPSGEVVNNGTSFRNTYHLRDSFVPCGGRPESIDLISVNRLIKDGKSIIPYIVEGANLFISQDAKLRLEDAGCILYKDASANKGGVTSSSLEVLASLSFDTEGFIEHMCGKAPQFYNDYVREVQAKIQENARLEFEAIWREHEQTGSRSVLSDKLSVAITDLDEKLQSDLWDNENIRKGVLRNALPKLLLDKIGLDVIISRVPENYLRAIFGSYLASRFVYEFGSQPSQFAFFDLESERFLRCADLANALIEDHEAKNGRQGRDINLNALRAKLAKKHKLANIPPLTAIIAAIPEHYKKYILPRLIAKPIRTSSGIAVVAVMCKPHRCPHIAYTGNICVYCPGGPDSDFEYSTQSYTGYEPTSMRAIRARYDPFEQARGRVDQLKSLGHSVDKVEYIIMGGTFMSLPESYREDFIAQLHNALSGYQTSKVDEAVEAGEMSNIKCVGITIETRPDYCLQPHLTDMLRYGCTRLEIGVQSLYEDVARDTNRGHTVAAVAETFCLAKDAGYKVVSHMMPDLPNVGMERDIDQFREYFENPAFRTDGLKIYPTLVIRGTGLYELWRTGRYQNYTPNQLIDLVARILALIPPWTRIYRVQRDIPMPLVTSGVENGNLRELALARMKDFGTTCRDVRTREVGVNEVKHKIRPNQIELVRRDYVANGGWETFLAYEDPKQDILVALLRLRKCTEKYTYREELTGQPTSMIRELHVYGTAVPIHARDPRKFQHQGFGTLLMEEAERIAREEHGSDKISVISGVGVRSYYKKLGYWLDGPYMSKWLDEKGSRKTPHQQVMSKFDRRNQAKQTRLTKHKEHLKENSIFSGKDAAPRIVAVIPLCSDGDAKAAIQSLNSSLDIEQVSIDRFKQKLQYRDLTACLDAASAADFVVIVLSASVEVDQLGELILRSVESQGLSTLFTMVQGLDKIEPAKQRPGVMGSLKSFITHFHPEQEKLYSVDNRQDCANLMRSLCSTTPKGIRWRDERSWMLAESVKFGVVRGKGLKADRLIQVGDWGTYQIEKIVAAPLPKNIKKPSADRDDLNELAPEDVMMEKKGVLLDEHHYFSDEKKVPKGTSKYQSAWYLDVSDSGSDIGPEDGGPSEY-MMEPDEEEDAQLEQYRKRDEVEDDKEFPDEIELHPNVLARERLARYRGLKSLRTSPWMEDEDRAHEPEEWRRLLQDYNSSRSRATREALVGGVQPGTRVHVYIPVTLVSLLRHENKKTAVNYLINLSSDIKSKEELIAQCGARRMVIKPLFSQGSTPNDVHKYCRYLHPGQSAIATFMGPITWGAVPVLFFKMSLVATGTALPPSTSRVVAKRVILAGHPYHIHKKIVTIRYMFFNREDVEWFKAMPLWTKRGRSGFIKEPLGTHGYFKATFDGRINPQDSVGISL
>Trichodermaguizhouense
MALVNVRRDVSDAFYRYKMERLQTKIEGKGNGIKTVVVNLSSVAQSLARPGSYVIKYFGFELGAQTNIDPKDDRWIINGAHDAAKLQDHLDGFINKFVLCKKCKNPETDVVIIVLDCKACGQRTDVDLRLKLSGFILKKKGKKDKAERRAAKKAKDVSDDEFQKVQAEAEVKDDEWAVDMSAEAVKARQAQLPGELKQKLDEDEDGEGGGNTVYDELGNWIAEQAEEKGGIDKVDSINIYVKAKELGIEAKHRTVLVLVQTVFDKNIVQIPKRASMLKQFVKHEKALLGGTERLSKENPDVVKILQLYYHHDLITEEVVVPWGSKASKKYVDVSTSRKVRKAAEPFIKWLQEASRNGHRVLRTVGYVAPQFEGKTEQIGWLPDTLIDEQIEWFYEKLGIDDVYFHIETPDVIANQITSLYAAKVAAHSREDKEIRLDMEADHAIYIDTSEPGKGHVGGPRYESRLESKYLDYRVETFRSPAAISKATVRCYFVYQCHFDPKETIEVISDVGFWQKATANTKQVYQEIIELAVNRAGPVIEVFDIEGSPEKRLVVAFRSRTARGIFSTLSDLYHYYGVTSSRKYVEQFSNGITVMSAYLRPPSIDASIHQITKEISLLYCLPQNKFHHLFALSLQESVYAHSAWVFVQHFLNRLGPEYASLSEILDSKQNAHAALLSKLKRRLRTETFTPDYILEIIQSYPELVRLLYAAFANVHMSDEKLRDRISKTVSNEHDEMVMTAFRVFNNAILKTNYFTPTKVALSFRLDPSFLPEAEYPKPLYGMFLVIGAESRGFHLRFRDISRGGIRIVKSRTKEAYGINARNIFDENYGLASTQQRKNKDIPEGGSKGVILLDPKQQDKATEAFEKYIDSILDLLLPAETPGIKNPIVDLYGKEEILFMGPDENTADLVDWATEHAKARGAPWWKSFFTGKSPKLGGIPHDKYGMTTLSVREYVKGIYRKLELDPSQVRKMQTGGPDGDLGSNEILLSNEKYTAVVDGAGVLADPNGLDKDELIRLARKRAMISEYDVSKLSKDGYRVLCEENNVTLPSGEVVNNGTSFRNTYHLRDSFVPCGGRPESIDLISVNRLIKDGKSIIPYIVEGANLFITQDAKLRLEAAGCILFKDASANKGGVTSSSLEVLASLSFDTEGFIEHMCGKAPQFYNDYVREVQAKIQENARLEFEAIWREHEQTGARSILSDKLSVAITDLDEKLQSDLWDNENIRKGVLRNALPNMLLNKIGLDTIISRVPENYLRAIFGSYLASRFVYEFGSQPSQFAFFDFESERFLRCADLANALIEDHEAKNGRPGRDINLNALRAKLAKKHKLANIPPLTAIIAAIPEHYKKYILPRLIAKPIRTSSGIAVVAVMCKPHRCPHIAYTGNICVYCPGGPDSDFEYSTQSYTGYEPTSMRAIRARYDPFEQARGRVDQLKSLGHSVDKVEYIIMGGTFMSLPESYREDFIAQLHNALSGYQTSKVDEAVEAGEMSNIKCVGITIETRPDYCLQPHLSDMLRYGCTRLEIGVQSLYEDVARDTNRGHTVAAVAETFCLAKDAGYKVVSHMMPDLPNVGMERDIDQFREYFENPAFRTDGLKIYPTLVIRGTGLYELWRTGRYQNYTPNQLIDLVARIMALIPPWTRIYRVQRDIPMPLVTSGVENGNLRELALARMKDFGTTCRDVRTREVGVNEVKHKIRPNQIELVRRDYVANGGWETFLAYEDPKQDILVALLRLRKCTEKYTFREELTGQPTSMIRELHVYGTAVPIHARDPRKFQHQGFGTLLMEEAERIAREEHGSDKISVISGVGVRSYYKKLGYWLDGPYMSKWLDEKGSRKTPHQQVMSKFDRRNQAKQTRLIKHKEHLKETSIFSGKDAAPRIVAVIPLCSDGDAKAAIQSLNSSLDIEQVPIDRFKQKLQYRDLTACLDAASAADFVVLVLSASVEVDQLGELILRSVESQGLTTLFTMVQGLDKIEPAKQRPGIMGSLKSFITHFHPEQEKLYSVDNRQDCANLMRSLCSTTPKGIRWRDERSWMLAEDIKFGVVRGKGLKADRLIQVGDWGTYQIEKIVAAPLPKHIKKPSDDRDDLNDLAPEDVMMEKKGVLLDEHHYFSDEKKVPKGTSKYQSAWYLDVSDSGSDARPEDGGPSEY-MMEPDEEEDAQLEQFRKRDEVEDDKEFPDEIELHPNVLARERLARYRGLKSLRTSPWQEDEDRAHEPEEWRRLLQDYNASRSRATREALVGGVEPGTRVHIYIPVTLVSLLRHENKKTAINYLINLSADIKSKEELIAQCGARRMIIKPLFSQGSTPNDVHKYCRYLHPGQSAIATFMGPITWGAVPVLFFKMSLIATGTALPPSTTRVVAKRVILAGHPYHIHKKIVTIRYMFFNREDVEWFKAMPLWTKRGRSGFIKEPLGTHGYFKATFDGRINPQDSVGISL
>Trichodermaharzianum
MALVNVRRDVSDAFYRYKMERLQTKIEGKGNGIKTVVVNLSSVAQSLARPGSYVIKYFGFELGAQTNIDPKDDRWIINGAHDAAKLQDHLDGFINKFVLCKKCKNPETDVVIIVLDCKACGQRTDVDLRLKLSGFILKKKGKKDKAERRAAKKAKDVSDDEFQKVQAEAEVKDDEWAVDMSAEAVKARQAQLPGELKQKLDEDEDGEGGGNTVYDELGNWIAEQAEEKGGIDKVDSINIYVKAKELGIEAKHRTVLVLVQTVFDKNIVQIPKRASMLKQFVKHEKALLGGTERLSKENPDVVKILQLYYHHDLITEEVVVPWGSKASKKYVDVSTSRKVRKAAEPFIKWLQEASRNGHRVLRTVGYVAPQFEGKTEQIGWLPDTLIDEQIEWFYEKLGIDDVYFYIETPDVIANQITSLYAAKVAAHSREDKEIRLDMEADHAIYIDTSEPGKGHVGGPRYESRLESKYLDYRVETFRSPAAISKATVRCYFVYQCHFDPKETIEVISDVGFWQKATANTKQVYQEIIELAVNRAGPVIEVFDIEGSPEKRLVVAFRSRTARGIFSTLSDLYHYYGVTSSRKYVEQFSNGITVMSAYLRPPSIDASIHQITKEISLLYCLPQNKFHHLFALSLQESVYAHSAWVFVQHFLNRLGPEYASLSEILDSKQNAHAALLSKLKRRLRTETFTPDYILEIIQSYPELVRLLYAAFANVHMSDEKLRDRISKTVSNEHDEMVMTAFRVFNNAILKTNYFTPTKVALSFRLDPSFLPEAEYPKPLYGMFLVIGAESRGFHLRFRDISRGGIRIVKSRTKEAYGINARNIFDENYGLASTQQRKNKDIPEGGSKGVILLDPKQQDKATEAFEKYIDSILDLLLPAETPGIKNPIVDLYGKEEILFMGPDENTADLVDWATEHAKARGAPWWKSFFTGKSPKLGGIPHDKYGMTTLSVREYVKGIYRKLELDPSQVRKMQTGGPDGDLGSNEILLSNEKYTAVVDGAGVLADPNGLDKDELIRLARKRAMISEYDISKLSKDGYRVLCEENNVTLPSGEVVNNGTSFRNTYHLRDSFVPCGGRPESIDLISVNRLIKDGKSIIPYIVEGANLFITQDAKLRLEAAGCILFKDASANKGGVTSSSLEVLASLSFDTEGFIEHMCGKAPQFYNDYVREVQAKIQENARLEFEAIWREHEQTGARSILSDKLSVAITDLDEKLQSDLWDNENIRKGVLRNALPNMLLNKIGLDTIISRVPENYLRAIFGSYLASRFVYQFGSQPSQFAFFDFESERFLRCADLANALIEDHEAKNGRPGRDINLNALRAKLAKKHKLANIPPLTAIIAAIPEHYKKYILPRLIAKPIRTSSGIAVVAVMCKPHRCPHIAYTGNICVYCPGGPDSDFEYSTQSYTGYEPTSMRAIRARYDPFEQARGRVDQLKSLGHSVDKVEYIIMGGTFMSLPESYREDFIAQLHNALSGYQTSKVDEAVEAGEMSNIKCVGITIETRPDYCLQPHLSDMLRYGCTRLEIGVQSLYEDVARDTNRGHTVAAVAETFCLAKDAGYKVVSHMMPDLPNVGMERDIDQFREYFENPAFRTDGLKIYPTLVIRGTGLYELWRTGRYQNYTPNQLIDLVARIMALIPPWTRIYRVQRDIPMPLVTSGVENGNLRELALARMKDFGTTCRDVRTREVGVNEVKHKIRPNQIELVRRDYVANGGWETFLAYEDPKQDILVALLRLRKCTEKYTFREELTGQPTSMIRELHVYGTAVPIHARDPRKFQHQGFGTLLMEEAERIAREEHGSDKISVISGVGVRSYYKKLGYWLDGPYMSKWLDEKGSRKTPHQQVMSKFDRRNQAKQTRLIKHKEHLKETSIFSGKDAAPRIVAVIPLCSDGDAKAAIQSLNSSLDIEQVPIDRFKQKLQYRDLTACLDAASAADFVVLVLSASVEVDQLGELILRSVESQGLTTLFTMVQGLDKIEPAKQRPGIMGSLKSFITHFHPEQEKLYSVDNRQDCANLMRSLCSTTPKGIRWRDERSWMLAEDIKFGVVRGKGLKADRLIQVGDWGTYQIEKIVAAPLPKHIKKPSEDRDDLNDLAPEDVMMEKKGVLLDEHHYFSDEKKVPKGTSKYQSAWYLDVSDSGSDARPEDGGPSEY-IMEPDEEEDAQLEQFRKRDEVEDDKEFPDEIELHPNVLARERLARYRGLKSLRTSPWQEDEDRAHEPEEWRRLLQDYNASRSRATREALVGGVQPGTRVHIYIPVTLVSLLRHENKKTAVNYLINLSSDIKSKEELIAQCGARRMVIKPLFSQGSTPNDVHKYCRYLHPGQSAIATFMGPITWGAVPVLFFKMSLIATGTALPPSTTRVVAKRVILAGHPYHIHKKIVTIRYMFFNREDVEWFKAMPLWTKRGRSGFIKEPLGTHGYFKATFDGRINPQDSVGISL
>Nectriahaematococca
MALVNVRRDVSDAFYRYKMERLQTKIEGKGNGIKTVVVNLSSVAASLARPGAYVIKFFGFELGAQTNIDPKDDRWIINGAHDAAKLQDHLDGFINKFVLCKKCKNPETDVVIILLDCKACGQRTDVDLRLKLSGFILKKKGKKDKAERRAAKKARVGSDDELQKMQAEAEVNDNDWAVDMSEEAVKARQASLPGEFKQKMDEDEDGE-GGPTVYDELGDWIQAQAQEKGSIDKVESIEIYVKAKELGIEGKHRSVLVLVQTIFDKNIVQIPKRSSMLKQFIRHEKALLGGTERLAENNPDIVKILQLYYHYDLVSEEVVTKWGSKASKKYTDLSTSKKVRKAAEPFLTWLAEADGNGHRVLRTVGYIAPEFTGKKAQKGLVPEAQIDEQIEWFYEKLGIDDVYFHIETPAVISSHITSLYAAKVAAFAREDKEIRIDMEADHAIYIDTSIAGKTNVSGPRYEERLEAKYIDYRVETFRSPAVLSKATLRCYFVYQCQFDPKETLEKIADQGFLQKATANTKQIYQDIIELAVGRAGPVIEVFDIEDTDEKRMVLAFRSRSAHGLFSALSDLYHYYGVTSSRKYLEQFSNGITVMSVYLRPPSYEESIDQISKEVSLLYCLPHNKFHNLFLLSLQESVYAHSAWVFVQHFLNRLGPEYASLSELLDVSNNTQQALLSNLKRRLRSETFTPDYIYEIIQNYPGLVRALYASFANVHLSDEALKDKIAKNVNNEHDEMVLTAFRVFNAAILKTNYFTPTKVALSFRLDPSFLPDVEYPKPLYGMFLVISSESRGFHLRFKDISRGGIRIVKSRSKEAYSINARNLFDENYGLASTQQRKNKDIPEGGSKGVILLDPKQQDRAREAFEKYIDSILDLLLPAETPGIKNPIVDLYGKEEILFLGPDENTAELVDWATEHARSRNAPWWKSFFTGKSPKLGGIPHDTYGMTTLSVREYVKGIYRKLELDPSTIRKMQTGGPDGDLGSNEIKLANETYTAIVDGSGVLADPKGLDRDELLRLANNRKMIIEYDASKLSSEGYRVLCDDANLTLPSGEVVNNGTSFRNTFHLRDIFVPCGGRPASIDLITVNRLIKDGKSLIPYLVEGANLFITQDAKLRLEAAGCVLYKDASANKGGVTSSSLEVLASLSFDDEGFVENMCGEAPQFYKDYVKQVQLKIQDNARLEFEAIWREHQETGPRSVLSDKLSVAITDLDEKLQSDLWDNEKIRRSVLKDALPHLLQEKIGLDTLIARIPDSYLRSIFGSYLASRFVYEFGSSPSQFAFYDLESERFLRCADVANALIEDHEAKAGRTTRDINLNSLRNKLAKKHKLMNIPPLTAIIASIPEHYKKYILPKLIAKPIRTSSGIAVVAVMCKPHRCPHIAYTGNICVYCPGGPDSDFEYSTQSYTGYEPTSMRAIRARYDPFEQARGRVDQLKSLGHSVDKVEYIIMGGTFMSLPESYRNEFIAQLHNALSGYQTTNVDEAVEAGEMSNIKCVGITIETRPDYCLQPHLSDMLRYGCTRLEVGVQSLYEDVARDTNRGHTVAAVAETFCLAKDAGYKVVSHMMPDLPNVGMERDIDQFREYFENPAFRTDGLKIYPTLVIRGTGLYELWRTGRYQNYTPNGLIDLVARILALIPPWTRIYRVQRDIPMPLVTSGVENGNLRELALARMKDFGTTCRDVRTREVGVNEIKNKIRPNQIELVRRDYVANGGWETFLAYEDPKQDILVALLRLRKCTEKYTYREELIGQPTSMVRELHVYGTAVPVHARDPRKFQHQGFGTLLMEEAERIAREEHGSDKISVISGVGVRSYYKKLGFWLDGPYMSKWLDEKGQRKTIHQQVMSKFDRRNQAKQARLNKHKEHVKETSVFAGKDGAPRNVAVIPLCADGDAKAAIQQLNGSVDIERVTVDRFKQKLQYRDLTACLDAARVADFVVVVLSANTEVDELGELILRSVESQGMSTLFTLVQGLEAIEPAKQRQGVLGSLRSFITHFHPEQEKLYSLENRQECANLMRSLCSTTPKGVRWREERSWMLVEDIKFGVVRGKGLKADRLIQVGDWGTFQIEKIVAAPLPKHIKKPSEDRDELVELAPEEVMMQKKGVLLDDHHYFSDEKKVPKGTSNYQSAWYLDVSDDESDARPEDGAPSEYMMIEPDEEEDAQLEQFRKRDEVEDDKEFPDEIELHPHVLARERLARYRGLKSLRTSVWQEDEDRAHEPEEWRRLLQNYQSSRSQATREALVGGVEPGTRVQVYIPLTLFSLLRHENKKTAVNYLFNLSSDIKAKEELIVQCGPRRMVVKPLFSQGQTPNDVHKYCRYLHPGQSAIATFMGPLTWGAVPVLFFKMSLIGTGTALPPSTSRVIAKRIILAGHPYHIHKKIVTIRYMFFNREDVEWFKAMPLWTKRGRGGFIKEPLGTHGYFKATFDGRINPQDSIGVSL
>Fusariumgraminearum
MALVNVRRDVSDAFYRYKMERLQTKIEGKGNGIKTVVVNLSSVAASLARPGSYVIKYFGFELGAQTNIDPKDDRWIINGAHDAPKLQDHLDGFINKFVLCKKCKNPETDVVIITLDCKACGKISDVDLRLKLSGFILKKKGKKDKAERRAAKKARAGSDDEFQKVQAEAEVKEHEWAVDMSEEAVKARQASLPGEFKAKLDDDEDGE-GGPTIYDELGDWIQSQAEEKGGIDKVESIDIYVKAKELGIEGKHRTVLVLVQTIFDKNIVQISKRASMLKQFVRHERALLGGTERLGADHPEIVKILQLYYHHDLISEEVVTKWGSKASKKYTDISTSKKVRKAAEPFLTWLAEADGNGHRILRTVGYIAPEFTGKSEQKGYVPEPQIDEQIEWFYENLGIDDVYFELESPDVISSHITSLYAAKVASFAREDKEIRLDMEADHAIYIDTSVAGRTNIAGPRYEERLEAKYIDYRVETFRSPALLSKATLRCYFVYQCRFDPKETLELIADHGFLQKATVNTKQIYQDIIELAVNRAGPVIEVFDIEGTDEKRMVLAFRSRTAQGLFSALSDLYHYYGVTSTRKYLEQFSNGITVMSVYLRPFSWDESIDQISKEVSLLYCLPHNKFHNLFLLSLQESVYAHSAWVFVQHFLNRLGPEYASLAELLDIKNNAQQALLSNLKRRLRSETFTPDYIYEIIQNYPGLVRALYASFANVHLSDDALKDKISKNVNNEHDEMVLTAFRVFNNAVLKTNYFTPTKVALSFRLDPSFLPDVEYPKPLYGMFLVISSESRGFHLRFKDISRGGIRIVKSRNKEAYGINARSLFDENYGLASTQQRKNKDIPEGGSKGVILLDPKQQNRAREAFEKYIDSILDLLLPAETPGIKNPIVDLYGKEEILFLGPDENTAELVDWATEHARSRGAPWWKSFFTGKSPKLGGIPHDTYGMTTLSVREYVKGIYRKLELDPSTIRKMQTGGPDGDLGSNEIKLGNEKYTAIVDGSGVLVDPKGLDREELLRLAHGRKMIIEYDVSKLSAEGYRVLCEDVNLTLPSGEVVNNGTSFRNTFHLRDVFVPCGGRPASIDLISVNRLIKDGKSVVPYLVEGANLFITQEAKLRLEAAGCILYKDASANKGGVTSSSLEVLASLSFDDEGFVQNMCGQAPQFYQDYVKQVQLKIQENARLEFEAIWREHEQTGPRSILSDKLSVAITDLDEKLQSDLWDNEKIRRSILEDALPRLLLEKIGLDTLIARIPDSYLRSIFGSYLASRFVYEFGSSPSQFAFFDFESERFLRCADVANALIEDHEAKAGRTTRDINLNSLRNKLAKKHKLMNIPPLTAIIASIPEHYKKYILPKLIAKPIRTSSGIAVVAVMCKPHRCPHIAYTGNICVYCPGGPDSDFEYSTQSYTGYEPTSMRAIRARYDPFEQARGRVDQLKSLGHSVDKVEYIIMGGTFMSLSESYREEFIAQLHNALSGYQTTNVDEAVEAGEMSNVKCVGITIETRPDYCLQPHLSDMLRYGCTRLEVGVQSLYEDVARDSNRGHTVAAVAETFCLAKDAGYKVVSHMMPDLPNVGMERDIDQFREYFENPAFRTDGLKIYPTLVIRGTGLYELWRTGRYQNYTPNGLIDLVARIMALIPPWTRIYRVQRDIPMPLVTSGVENGNLRELALARMKDFGTTCRDVRTREVGVNEIKNKIRPNQIELVRRDYVANGGWETFLAYEDPKQDILVALLRLRKCTEKYTYREELIGQPTSMVRELHVYGTAVPVHARDPRKFQHQGFGTLLMEEAERIAIEEHGSDKISVISGVGVRSYYKKLGFWLDGPY------EKGNRKTPHQQVMSKFDRRNQAKQARLNKHKEQVKDTLVFAGKDGAPRHVALIPLCAGTDLNATIKQLNSSVDIERVTVDRFKQKLQYRDLNACLDAARVADFVIVVLSASVEVDGLGELILRSVESQGMSTLFTVVEGLDKVEPAKQRQSVLGSLRSFITHFHPEQEKLYSIENRQECANLMRSLCNTTPKGIRWRDDRSWMLAEDIKFGIVRGKGLKADRLVQVGDWGTFQIEKIESAPLPKQVKKPSADRDELVELAPEEVMMEKKGVLLDDHHYFTDEKRVPKGTSNYQSAWYLDVSDSESDARPEDGAPSEYMMIEPDEEEDLQLEQYRKRTEEEDDMEFPDEIELHPGVLARERLARYRGLKSLRTSRWEESEDRAHEPEDWRRLLQNYQSSKSQATREALVGGVEPGTRVHIYIPLTLFSLLRHENKKTAVNYLFNLSSDIKAKEELIVQCGPRRMVIKPLYSQGQTPNDVHKYCRFIHPGQSAIATFMGPLTWGAVPVLFFKMSLIGTGTAIPPSTSRVIAKRIILTGHPYHIHKRIVTIRYMFFNREDVEWFKALPLWTKRGRSGFMKEPLGTHGYFKATFDGRINPQDSIGVSL
>Fusariumpseudograminearum
MALVNVRRDVSDAFYRYKMERLQTKIEGKGNGIKTVVVNLSSVAASLARPGSYVIKYFGFELGAQTNIDPKDDRWIINGAHDAPKLQDHLDGFINKFVLCKKCKNPETDVVIITLDCKACGKISDVDLRLKLSGFILKKKGKKDKAERRAAKKARAGSDDEFQKVQAEAEVKEHEWAVDMSEEAVKARQASLPGEFKAKLDDDEDGE-GGPTIYDELGDWIQSQAEEKGGIDKVESIDIYVKAKELGIEGKHRTVLVLVQTIFDKNIVQISKRASMLKQFVRHERALLGGTERLGADHPEIVKILQLYYHHDLISEEVVTKWGSKASKKYTDISTSKKVRKAAEPFLTWLAEADGNGHRILRTVGYIAPEFTGKSEQKGYVPEPQIDEQIEWFYENLGIDDVYFELESPDVISSHITSLYAAKVASFAREDKEIRLDMEADHAIYIDTSVAGRTNIAGPRYEERLEAKYIDYRVETFRSPALLSKATLRCYFVYQCRFDPKETLELIADHGFLQKATVNTKQIYQDIIELAVNRAGPVIEVFDIEGTDEKRMVLAFRSRTAQGLFSALSDLYHYYGVTSTRKYLEQFSNGITVMSVYLRPFSWDESIDQISKEVSLLYCLPHNKFHNLFLLSLQESVYAHSAWVFVQHFLNRLGPEYASLAELLDVKNNAQQALLSNLKRRLRSETFTPDYIYEIIQNYPGLVRALYASFANVHLSDDALKDKISKNVNNEHDEMVLTAFRVFNNAVLKTNYFTPTKVALSFRLDPSFLPDVEYPKPLYGMFLVISSESRGFHLRFKDISRGGIRIVKSRNKEAYGINARSLFDENYGLASTQQRKNKDIPEGGSKGVILLDPKQQNRAREAFEKYIDSILDLLLPAETPGIKNPIVDLYGKEEILFLGPDENTAELVDWATEHARSRGAPWWKSFFTGKSPKLGGIPHDTYGMTTLSVREYVKGIYRKLELDPSTIRKMQTGGPDGDLGSNEIKLGNEKYTAIVDGSGVLVDPKGLDREELLRLAHGRKMIIEYDVSKLSAEGYRVLCEDVNLTLPSGEVVNNGTSFRNTFHLRDVFVPCGGRPASIDLISVNRLIKDGKSVVPYLVEGANLFITQEAKLRLEAAGCILYKDASANKGGVTSSSLEVLASLSFDDEGFVQNMCGQAPQFYQDYVKQVQLKIQENARLEFEAIWREHEQTGPRSILSDKLSVAITDLDEKLQSDLWDNEKIRRSILEDALPRLLLEKIGLDTLIARIPDSYLRSIFGSYLASRFVYEFGSSPSQFAFFDFESERFLRCADVANALIEDHEAKAGRTTRDINLNSLRNKLAKKHKLMNIPPLTAIIASIPEHYKKYILPKLIAKPIRTSSGIAVVAVMCKPHRCPHIAYTGNICVYCPGGPDSDFEYSTQSYTGYEPTSMRAIRARYDPFEQARGRVDQLKSLGHSVDKVEYIIMGGTFMSLSESYREEFIAQLHNALSGYQTTNVDEAVEAGEMSNVKCVGITIETRPDYCLQPHLSDMLRYGCTRLEVGVQSLYEDVARDSNRGHTVAAVAETFCLAKDAGYKVVSHMMPDLPNVGMERDIDQFREYFENPAFRTDGLKIYPTLVIRGTGLYELWRTGRYQNYTPNGLIDLVARIMALIPPWTRIYRVQRDIPMPLVTSGVENGNLRELALARMKDFGTTCRDVRTREVGVNEIKNKIRPNQIELVRRDYVANGGWETFLAYEDPKQDILVALLRLRKCTEKYTYREELIGQPTSMVRELHVYGTAVPVHARDPRKFQHQGFGTLLMEEAERIAIEEHGSDKISVISGVGVRSYYKKLGFWLDGPYMSKWLDEKGNRKTPHQQVMSKFDRRNQAKQARLNKHKEQVKDNLVFAGKDGAPRHVALIPLCAGTDLNATIKQLNSSVDIERVTVDRFKQKLQYRDLNACLDAARVADFVIVVLSASVEVDELGELILRSVESQGMSTLFTIVEGLDKVEPAKQRHSVLGSLRSFITHFHPEQEKLYSIENRQECANLMRSLCNTTPKGIRWRDDRSWMLAEDIKFGIVRGKGLKADRLVQIGDWGTFQIEKIESAPLPKQVKKPSADRDELVELAPEEVMMEKKGVLLDDHHYFTDEKRVPKGTSNYQSAWYLDVSDSESDARPEDGAPSEYMMIEPDEEEDLQLEQYRKRTEEEDDMEFPDEIELHPGVLARERLARYRGLKSLRTSRWEESEDRAHEPEEWRRLLQNYQSSKSQATREALVGGVEPGTRVHIHIPLTLFSLLRHENKKTAVNYLFNLSSDIKAKEELIVQCGPRRMVIKPLYSQGQTPNDVHKYCRFIHPGQSAIATFTGPLTWGAVPVLFFKMSLIGTGTAIPPSTSRVIAKRIILTGHPYHIHKRIVTIRYMFFNREDVEWFKALPLWTKRGRSGFMKEPLGTHGYFKATFDGRINPQDSIGVSL
>Fusariumavenaceum
MALVNVRRDVSDAFYRYKMERLQTKIEGKGNGIKTVVVNLSSVAASLARPGAYVIKYFGFELGAQTNIDPKDDRWIINGAHDAPKLQDHLDGFINKFVLCKKCKNPETDVVIILLDCKACGQRTDVDLRLKLSGFILKKKGKKDKAERRAAKKAKYVSDDEFQKVQAEAEVKEHEWAVDMSEEAVKARQASLPGEFKQKLDDDEDGE-GGPTVYDELGDWIQSQAEEKGSIDKVESIDIYVKAKELGIENKHRSVLVLVQTMFDKNIVQIPKRASMLKQIVRHEKALLGGTERLATEYPEIVKILQLYYHHDLISEDVVTKWGSKASKKYTDISTSKKVRKAAEPFLTWLAEADGNGHRILRTVGYIAPEFTGKAEQKGFVPEPQIDEQIEWFYEKLGIDDVYFHLETPDVISSHITSLYAAKVASFAREDKEIRLDMEADHAIYIDTSVAGKTHVAGPRYEERLEAKYIDYRVETFRSPALLSKATLRCYFVYQCQFDPKETLDLISDNGFLQKATANTKQIYQDIIELAVNRAGPVIEVFDIEDTDEKRMVVAFRSRTAQGLFSALSDLYHYYGVTSSRKYLEQFSNGITVMSVYLRPPSMEESIDQISKEVSLLYCLPHNKFHGLFLLSLQESVYAHSAWVFVQHFLNRLGPEYASLAELLDVKNNAQQALLSNLKRRLRSETFTPDYIYEIIQNYPGLVRALYASFANVHLSDDALKDKIAKNVNNEHDEMVLTAFRVFNNAILKTNYFTPTKVALSFRLDPSFLPDVEYPKPLYGMFLVISSESRGFHLRFKDISRGGIRIVKSRNKEAYGINARSLFDENYGLASTQQRKNKDIPEGGSKGVILLDPKQQNRAREAFEKYIDSILDLLLPAETPGIKNPIVDLYGKEEIIFMGPDENTAELVDWATEHARSRGAPWWKSFFTGKSPKLGGIPHDAYGMTTLSVREYVKGIYRKLELDPSTIRKMQTGGPDGDLGSNEIKLGNEKYTAIVDGSGVLADPQGLDREELLRLAHGRKMIIDYDISKLSSEGYRVLCDDVNVTLPTGEVVNNGTSFRNTFHLRDCFVPCGGRPASIDLISVNRLIKDGKSVIPYLVEGANLFITQEAKLRLESAGCILFKDASANKGGVTSSSLEVLASLSFDDQGFVENMCGEAPQFYHDYVKQVQLKIQDNARLEFEAIWREHEQTGPRSILSDKLSVAITDLDEKLQSDLWDNEKIRRSILQDALPRLLLEKIGLDTLIARIPDSYLRSIFGSYLASRFVYEFGSSPSQFAFFDFESERFLRCADVANALIEDHEAKAGRSTRDINLNTLRNKLAKKHKLMNIPPLTAIIASIPEHYKKYILPKLIAKPIRTSSGIAVVAVMCKPHRCPHIAYTGNICVYCPGGPDSDFEYSTQSYTGYEPTSMRAIRARYDPFEQARGRVDQLKSLGHSVDKVEYIIMGGTFMSLSESYRNEFIAQLHNALSGYQTTNVDEAVEAGEMSNVKCVGITIETRPDYCLQPHLSDMLRYGCTRLEVGVQSLYEDVARDSNRGHTVAAVAETFCLAKDAGYKVVSHMMPDLPNVGMERDIDQFREYFENPAFRTDGLKIYPTLVIRGTGLYELWRTGRYQNYTPNGLIDLVARIMALIPPWTRIYRVQRDIPMPLVTSGVENGNLRELALARMKDFGTTCRDVRTREVGVNEIKNKIRPNQIELVRRDYVANGGWETFLAYEDPKQDILVALLRLRKCTEKYTYREELIGQPTSMVRELHVYGTAVPVHARDPRKFQHQGFGTLLMEEAERIAIEEHGSDKISVISGVGVRSYYKKLGFWLDGPYMSKWLDEKGNRKTPHQQVMSKFDRRNQAKQARLNKHKEHVKETSVFAGKDGAPRHVALIPLCAGTDLNATIKHLNGSVDIERVTVDRFKQKLQYRDLNSCIDAARVADFVIVVLSASVEVDELGELILRSVESQGMSTLFTIVEGLDKIEPAKQRQSVLGSLRSFITHFHPEQERLYSLESRQECANLMRSLCSTTPKGIRWRDERSWMLAEDIKFGIVRGRGLKADRLIQVGDWGTFQIEKIEAAPLAKQVKKPTEDRDDLLELAPEEVMMEKKGVLLDDHHYFSDEKRVPKGTSEYQSAWYLDVSDSESDARPEDGAPSEYMMIEPDEEEDAQLEIFRKRNEAEDDMEFPDEIEMHPHVLARERLARYRGLKSLRTSVWQQEEDRAHEPEEWRRLLQDYQASRSRVTREALVGGVEPGTRVHIYIPLALFSLLRHENKKTSVNYLFNLSSDIKAKEELIVQCGPRRMVIKPLFSQGQTPNNVHKYCRFIHPGQSAIATFMGPLTWGAVPVLFFKLSLIGTGTAIPPSTNRVVAKRIILAGHPYHIHKKIVTIRYMFFNREDVEWFKALPLWTKRGRSGFIKEPLGTHGYLKATFDGRINPQDSIGVSL
>Fusariumverticillioides
MALVNVRRDVSDAFYRYKMERLQTKIEGKGNGIKTVVVNLSSVAASLARPGSYVIKYFGFELGAQTNIDPKDDRWIINGAHDAPKLQDHLDGFINKFVLCKKCKNPETDVVIILLDCKACGQRTDVDIRLKLSGFILKKKGKKDKAERRAAKKARVGSDDEFQKVAAEAEVKEHEWAVDMSEEAVKARQASLPGEFKQKLDDDDEGE-GGPTIYDELGDWIQSQAEEKGSVDKVESIDIYVKAKELGIEGKHRSVLVLVQTIFDKNIVQIPKRASMLKQFVRHEKALLGGTERLAADHPEIVKILQLYYHYDLISEEVVTKWGSKASKKYTDISTSKKVRKAAEPFLTWLAEADGNGHRILRTVGYIAPEFTGKPEQKGFVPEPQIDEQIEWFYEKLGIDDVYFELETPDVISSHITSLYAAKVASFAREDKEIRLDMEADHAIYIDTSVAGKTNTAGPRYEERLEAKYIDYRVETFRSPAVVSKATLRCYFVYQCQFDPKETLELIADNGFLRKATDNTKQIYQDIIELAVNRAGPVIEVFDIENTDEKRMVVAFRARTAQGLFSALSDLYHYYGVTSSRKYLEQFSNGITVMSVYLRPPSLEESIDQISKEVSLLYCLPHNKFHNLFLLSLQESVYAHSAWVFVQHFLNRLGPEYSTLAELLDVKNNAQQALLSNLKRRLRSETFTPEYIYEIIQNYPGLVRALYASFANIHLSDDALKDKIAKNVNNEHDEMVLTAFRVFNNAILKTNYFTPTKVALSFRLDPSFLPEVEYPKPLYGMFLVISSESRGFHLRFKDISRGGIRIVKSRNKEAYGINARSIFDENYGLASTQQRKNKDIPEGGSKGVILLDPKQQNRAREAFEKYIDSILDLLLPAETPGIKNPIVDLYGKEEIIFMGPDENTAELVDWATEHARSRGAPWWKSFFTGKSPKLGGIPHDTYGMTTLSVREYVKGIYRKLELDPSAIRKMQTGGPDGDLGSNEIKLGNEKYTAIVDGSGVLADPNGLDRDELLRLANGRKMIIEYDVSKLSPEGYRVLCDDVNITLPNGEVINNGTSFRNTFHLRDCFVPCGGRPASIDLISVNRLIKDGKCIIPYLVEGANLFITQEAKLRLEAAGCILYKDASANKGGVTSSSLEVLASLSFDDEGFVENMCGEAPQFYQDYVKQVQLKIQENARLEFEAIWREHEQTGPRSILSDKLSVAITDLDEKLQSDLWDNEKIRRSVLQDALPRLLLEKIGLDTLIARIPDSYLRSIFGSYLASRFVYEFGSSPSQFAFYDFESERFLRCADVANALIEDHEAKAGRATRDINLNSLRNKLAKKHKLQNIPPLTAIIASIPEHYKKYILPKLIAKPIRTSSGIAVVAVMCKPHRCPHIAYTGNICVYCPGGPDSDFEYSTQSYTGYEPTSMRAIRARYDPFEQARGRVDQLKSLGHSVDKVEYIIMGGTFMSLSESYREEFIAQLHNALSGYQTTNVDEAVEAGEMSNIKCVGITIETRPDYCLQPHLSDMLRYGCTRLEVGVQSLYEDVARDSNRGHTVAAVAETFCLAKDAGYKVVSHMMPDLPNVGMERDIDQFREYFENPAFRTDGLKIYPTLVIRGTGLYELWRTGRYQNYTPNGLIDLIARIMALIPPWTRIYRVQRDIPMPLVTSGVENGNLRELALARMKDFGTTCRDVRTREVGVNEIKNKIRPNQIELVRRDYVANGGWETFLAYEDPKQDILVALLRLRKCTEKYTYREELTGQPTSMVRELHVYGTAVPVHARDPRKFQHQGFGTLLMEEAERIAIEEHGSDKISVISGVGVRSYYKKLGFWLDGPYMSKWLDEKGNRKTPHQQVMSKFDRRNQAKQARLNKHKEHVKETSVFAGKDGAPRHVAVIPLCAGTDLNAAIKQLNSSVDIERVTVDRFKQKLQYRDLNACLDAARVADFVIVVLSANVEVDELGELILRSVESQGMSTLFTIVEGLDKVEPAKQRQSVLVSLKSFITHFHPEQEKLYSIENRQDCANLMRSLCSTTPKGIRWRDERSWMLAEDVKFGVVRGKGLKADRLIQVGDWGTFQIEKIEAAPLPKQIKKPSEDRDDLVELAPEEVMMEKKGVLLDDHHYFSDEKKVPKGTSNYQSAWYLDVSDSESDARPEDGAPSEYMMIEPNEEEDAQLEQYRKRNEVEDDMEFPDEIELHPHVLARERLARYRGLKSLRTSTWQEDEDRAHEPEEWRRLLQNYQSSKSQATREALVGGVEPGTRVHIYVPLTLFSLLRHENKKTAVNYLFNLSSDVKAKEELIVQCGPRRMVIKPLFSQGQTPNDVHKYCRFLHPGQSAIATFMGPLTWGAVPVLFFKLSLIGTGTALPPSTSRVIAKRIILTGHPYHIHKKIVTIRYMFFNREDVEWFKALPLWTKRGRSGFVKEPLGTHGYFKATFDGRINPQDSIGVSL
>Fusariumfujikuroi
MALVNVRRDVSDAFYRYKMERLQTKIEGKGNGIKTVVVNLSSVAASLARPGSYVIKYFGFELGAQTNIDPKDDRWIINGAHDAPKLQDHLDGFINKFVLCKKCKNPETDVVIILLDCKACGQRTDVDIRLKLSGFILKKKGKKDKAERRAAKKARVGSDDEFQKVAAEAEVKEHEWAVDMSEEAVKARQASLPGEFKQKLDDDEEGE-GGPTIYDELGDWIQSQAEEKGSVDKVESIDIYVKAKELGIEGKHRSVLVLVQTIFDKNIVQIPKRASMLKQFVRHEKALLGGTERLAADHPEIVKILQLYYHYDLISEEVVVKWGSKASKKYTDISTSKKVRKAAEPFLTWLAEADGNGHRILRTVGYIAPEFTGKPEQKGFVPEPQIDEQIEWFYEKLGIDDVYFELETPDVISSHITSLYAAKVASFAREDKEIRLDMEADHAIYIDTSVAGKTNTAGPRYEERLEAKYIDYRVETFRSPAVVSKATLRCYFVYQCQFNPKETLELIADNGFLRKATDNTKQIYQDIIELAVNRAGPVIEVFDIENTDEKRMVVAFRSRTAQGLFSALSDLYHYYGVTSSRKYLEQFSNGITVMSVYLRPPSLEESIDQISKEVSLLYCLPHNKFHNLFLLSLQESVYAHSAWVFVQHFLNRLGPEYSTLAELLDVKNNAQQALLSNLKRRLRSETFTPEYIYEIIQNYPGLVRALYASFANIHLSDDALKDKISKNVNNEHDEMVLTAFRVFNNAILKTNYFTPTKVALSFRLDPSFLPEVEYPKPLYGMFLVISSESRGFHLRFKDISRGGIRIVKSRNKEAYGINARSIFDENYGLASTQQRKNKDIPEGGSKGVILLDPKQQNRAREAFEKYIDSILDLLLPAETPGIKNPIVDLYGKEEIIFMGPDENTAELVDWATEHARSRGAPWWKSFFTGKSPKLGGIPHDTYGMTTLSVREYVKGIYRKLELDPSTIRKMQTGGPDGDLGSNEIKLGNEKYTAIVDGSGVLADPNGLDRDELLRLANGRKMIIEYDVSKLSPEGYRVLCDDVNITLPNGEVINNGTSFRNTFHLRDCFVPCGGRPASIDLISVNRLIKDGKCIIPYLVEGANLFITQEAKLRLEAAGCILYKDASANKGGVTSSSLEVLASLSFDDEGFVENMCGEAPQFYQDYVKQVQLKIQENARLEFEAIWREHEQTGPRSILSDKLSVAITDLDEKLQSDLWDNEKIRRSVLQDALPRLLLEKIGLDTLIARIPDSYLRSIFGSYLASRFVYEFGSSPSQFAFYDFESERFLRCADVANALIEDHEAKAGRATRDINLNSLRNKLAKKHKLQNIPPLTAIIASIPEHYKKYILPKLIAKPIRTSSGIAVVAVMCKPHRCPHIAYTGNICVYCPGGPDSDFEYSTQSYTGYEPTSMRAIRARYDPFEQARGRVDQLKSLGHSVDKVEYIIMGGTFMSLSESYREEFIAQLHNALSGYQTTNVDEAVEAGEMSNIKCVGITIETRPDYCLQPHLSDMLRYGCTRLEVGVQSLYEDVARDSNRGHTVAAVAETFCLAKDAGYKVVSHMMPDLPNVGMERDIDQFREYFENPAFRTDGLKIYPTLVIRGTGLYELWRTGRYQNYTPNGLIDLIARIMALIPPWTRIYRVQRDIPMPLVTSGVENGNLRELALARMKDFGTTCRDVRTREVGVNEIKNKIRPNQIELVRRDYVANGGWETFLAYEDPKQDILVALLRLRKCTEKYTYREELTGQPTSMVRELHVYGTAVPVHARDPRKFQHQGFGTLLMEEAERIAIEEHGSDKISVISGVGVRSYYKKLGFWLDGPYMSKWLDEKGNRKTPHQQVMSKFDRRNQAKQARLNKHKEHVKETSVFAGKDGAPRHVAVIPLCAGTDLNAAIKQLNSSVDIERVTVDRFKQKLQYRDLNACLDAARVADFVIVVLSANVEVDELGELILRSVESQGMSTLFTIVEGLDKVEPAKQRQSVLVSLRSFITHFQPEQEKLYSIENRQDCANLMRSLCSTTPKGIRWRDERSWILAEDVKFGIVRGKGLKADRLIQVGDWGTFQIEKIEAAPLPKQIKKPSEDRDDLVELAPEEVMMEKKGVLLDDHHYFSDEKKVPKGTSNYQSAWYLDVSDSESDARPEDGAPSEYMMIEPNEEEDAQLEQYRKRNEVEDDMEFPDEIELHPHVLARERLARYRGLKSLRTSTWQEDEDPAHEPEEWRRLLQNYQSSKSQATREALVGGVEPGTRVHIYIPLTLFSLLRHENKKTAVNYLFNLSSDIKAKEELIVQCGPRRMVIKPLFSQGQTPNDVHKYCRFLHPGQSAIATFMGPLTWGAVPVLFFKLSLIGTGTALPPSTSRVIAKRIILTGHPYHIHKKIVTIRYMFFNREDVEWFKALPLWTKRGRSGFVKEPLGTHGYFKATFDGRINPQDSIGVSL
>Fusariumoxysporum
MALVNVRRDVSDAFYRYKMERLQTKIEGKGNGIKTVVVNLSSVAASLARPGSYVIKYFGFELGAQTNIDPKDDRWIINGAHDAPKLQDHLDGFINKFVLCKKCKNPETDVVIILLDCKACGQRTDVDIRLKLSGFILKKKGKKDKAERRAAKKARVGSDDEFQKVAAEAEVKEHEWAVDMSEEAVKARQASLPGEFKQKLDDDEEGE-GGPTIYDELGDWIQSQAEEKGSVDKVESIDIYVKAKELGIEGKHRSVLVLVQTIFDKNIVQIPKRASMLKQFVRHEKALLGGTERLAADHPEIVKILQLYYHYDLISEEVVTKWGSKASKKYTDISTSKKVRKAAEPFLTWLAEADGNGHRILRTVGYIAPEFTGKPEQKGFVPEPQIDEQIEWFYEKLGIDDVYFELETPDVISSHITSLYAAKVASFAREDKEIRLDMEADHAIYIDTSVAGKTNTAGPRYEERLEAKYIDYRVETFRSPAVVSKATLRCYFVYQCQFDPKETLELIADNGFLRKATDNTKQIYQDIIELAVNRAGPVIEVFDIENTDEKRMVVAFRSRTAQGLFSALSDLYHYYGVTSSRKYLEQFSNGITVMSVYLRPPSIEESIDQISKEVSLLYCLPHNKFHNLFLLSLQESVYAHSAWVFVQHFLNRLGPEYSTLAELLDVKNNAQQALLSNLKRRLRSETFTPEYIYEIIQNYPGLVRALYASFANIHLSDDALKDKISKNVNNEHDEMVLTAFRVFNNAILKTNYFTPTKVALSFRLDPSFLPEVEYPKPLYGMFLVISSESRGFHLRFKDISRGGIRIVKSRNKEAYGINARSIFDENYGLASTQQRKNKDIPEGGSKGVILLDPKQQNRAREAFEKYIDSILDLLLPAETPGIKNPVVDLYGKEEIIFMGPDENTAELVDWATEHARSRGAPWWKSFFTGKSPKLGGIPHDTYGMTTLSVREYVKGIYRKLELDPSTIRKMQTGGPDGDLGSNEIKLGNEKYTAIVDGSGVLADPNGLDRDELLRLANGRKMIIEYDVSKLSPEGYRVLCDDVNITLPNGEVINNGTSFRNTFHLRDCFVPCGGRPASIDLISVNRLIKDGKCIIPYLVEGANLFITQEAKLRLEAAGCILYKDASANKGGVTSSSLEVLASLSFDDEGFVENMCGEAPQFYKDYVKQVQLKIQENARLEFEAIWREHEQTGPRSILSDKLSVAITDLDEKLQSDLWDNEKIRRSVLQDALPRLLLEKIGLDTLIARIPDSYLRSIFGSYLASRFVYEFGSSPSQFAFYDFESERFLRCADVANALIEDHEAKAGRATRDINLNSLRNKLAKKHKLQNIPPLTAIIASIPEHYKKYILPKLIAKPIRTSSGIAVVAVMCKPHRCPHIAYTGNICVYCPGGPDSDFEYSTQSYTGYEPTSMRAIRARYDPFEQARGRVDQLKSLGHSVDKVEYIIMGGTFMSLSESYREEFIAQLHNALSGYQTTNVDEAVEAGEMSNIKCVGITIETRPDYCLQPHLSDMLRYGCTRLEVGVQSLYEDVARDSNRGHTVAAVAETFCLAKDAGYKVVSHMMPDLPNVGMERDIDQFREYFENPAFRTDGLKIYPTLVIRGTGLYELWRTGRYQNYTPNGLIDLIARIMALIPPWTRIYRVQRDIPMPLVTSGVENGNLRELALARMKDFGTTCRDVRTREVGVNEIKNKIRPNQIELVRRDYVANGGWETFLAYEDPKQDILVALLRLRKCTEKYTYREELTGQPTSMVRELHVYGTAVPVHARDPRKFQHQGFGTLLMEEAERIAIEEHGSDKISVISGVGVRSYYKKLGFWLDGPYMSKWLDEKGNRKTPHQQVMSKFDRRNQAKQARLNKHKEHVKETSVFAGKDGAPRHVAVIPLCAGTDLNAAIKQLNSSVDIERVTVDRFKQKLQYRDLNACLDAARVADFVIVVLSANVEVDELGELILRSVESQGMSTLFTIVEGLDKVEPAKQRQSVLVSLKSFITHFHPEQEKLYSIENRQDCANLMRSLCSTTPKGIRWRDERSWMLADDIKFGVVRGKGLKADRLIQVGDWGTFQIEKIEAAPLPKQIKKPSEDRDDLVELAPEEVMMEKKGVLLDDHHYFSDEKKVPKGTSNYQSAWYLDVSDSESDARPEDGAPSEYMMIEPDEEEDAQLEQYRKRNEVEDDMEFPDEIELHPHVLARERLARYRGLKSLRTSTWQEDEDRAHEPEEWRRLLQNYQSSKSQATREALVGGVEPGTRVHIYIPLTLFSLLRHENKKTAVNYLFNLSSDIKAKEELIVQCGPRRMVIKPLFSQGQTPNDVHKYCRFLHPGQSAIATFMGPLTWGAVPVLFFKLSLIGTGTALPPSTSRVIAKRIILTGHPYHIHKRIVTIRYMFFNREDVEWFKALPLWTKRGRSGFVKEPLGTHGYFKATFDGRINPQDSIGVSL
>Diaportheampelina
APLLNVRRDVSDPFYRYKMERLQTKVEGKGNGIKTVIVNLTSVAQSLARPGSYLIKYFGFELGAQTNIDPKDDRWIINGAHESPKLQDLLDGFIKRFVLCHKCKNPETVVNIIILDCKACGQRSDVDLRHKLSGFILKKKGKKDKAERKAARKAKIASDDDTRKIKTEAEVKEDEWAVDMSEEAVKARQQNLPGEFKQKLDEDEEGEGGGNTVYDQLGDWIQEQANEKGGVDKVEDLDIYVKAKELGIESKHRTVQVLVLTLFDDRIIQIPKRASMLHNIIRHQKALLGGTERLIEQQPEIVKILGLYYQHDLASEDVITKWGGKASKKYVDVAVSRKIRKASEPFLKWLEEAE-----------------------MDWIPESRVDAQIAWFYNDLGIDDVYFELETTPVIADHITALYAAKVAAYSRKDKEIRLDMEADHAIYIDTSEPGKSAVGGPRFETRLESKYLDFRVETFRSSGVLAKASLRCYFVYQCQFDPNETLEVISDRMFLAKATDNTKQMYREIIEVAVSRTGPVIEVFDHAGSQEKRLVVAFRSRTARGMFSALSDLYHYYGVTSSRKYVEQFSNGITVMSIYLKPPPFDQSIHQIMKETSLLYCIPQNKLHPLFTLSLQEAIYGHCVWVFTQHFLNRLGSEYVSLSEALDVRKTAHQEILSKLKRRLRTETFTPDYILEIIASFPQLVRSLYASFAKVHLSDEQLKALITREVSTDHEEMVWNAARAFNNAILKTNYFTPTKVALSFRLDPSFLPEVEYPKRLFGMFLVISAESRGFHLRFKDVARGGIRIVKSRSKEAYAINARNMFDENYGLASTQQRKNKDIPEGGSKGVVLLDPKQQDRAQEAFEKYIDSILDLLLPAETPGIKNPIVDLYGKQEILFMGPDENTADLVDWATEHARARGAPWWKSFFTGKSPRLGGIPHDSYGMTTLSVREYVKGIYRKLELDPATVKKMQTGGPDGDLGSNEILLSNEKYTSIVDGSGVLVDPNGLDKQELIRLAKERVMISQYDLSKLSKDGYRVLCDDSNITLPGGEFVGNGTSFRNTYHLRDMFVPCGGRPESIDLVSVGKIIKDGKSTIPYIVEGANLFITQDAKLRLEEAGCVVFKDASANKGGVTSSSLEVLASLSFDEEGFVQHMCGNAPEFYRAYVRAVQDKIRENARLEFEAIWREHEQTGTRSVLSDKLSVAITDLDEELQSDLWKNISIRKAVLRDALPQLLLDKIGLDKVIERVPDSYLCAIFSSYLASRFVYEFGSQPSQFAFYDFENERFLRCADIANALIEDHEADSRRPKKDLNLNSLRSRLAKKHKINNMPSLTAIIAAVPEHYKKYILPKLVAKPIRTSSGIAVVAVMCKPHRCPHIAYTGNICVYCPGGPDSDFEYSTQSYTGYEPTSMRAIRARYDPFEQARGRVDQLKSLGHSVDKVEYIIMGGTFMSLPESYRDDFISQLHNALSGYQTSNVDEAVEAGELSNTKCVGITIETRPDYCLQPHLSSMLRYGCTRLEIGVQSLYEDVARDTNRGHTVASVAETFSLAKDAGFKVVSHMMPDLPNVGMERDLDQFREYFENPAFRTDGLKIYPTLVIRGTGLYELWRTGRYQNYTPNGLIDLVARILALIPPWTRIYRVQRDIPMPLVTSGVENGNLRELALARMKDFGTTCRDVRTREVGVNEVKNKIRPNQIELVRRDYTANGGWETFLAYEDPKQDILVGLLRLRKCTEKYTYREELVGQQTSLVRELHVYGTAVPVHARDPKKFQHQGFGTLLMEEAERIARDEHGSEKISVISGVGVRSYYKKLGYWLDGPYMSKWLD------------MSKLDRRNQAKQKQAQKHKAHQQETVVFAGKDGAPRNVAVIPLCPDGDSTAAVRSLNQSLDIDRVSVDRFKQKLQYRDLTACSDAARVADFVVLILSADVDVDDLGELILRSVESQGLSTLFTVVQGLNKTEPAKLRNSVLDSLRSYITHFHPEQHKIYNLDNRQECSNLMRSLCNSTPKGIKWRDERSWMLVDDVRFGVVRGKGLQADRLVQVGDWGSFRVEKITAAPLSKRGKKPTEDQDDLADLAPEVADMTKKGVLLDDHHYFSEDLRVPKGTSKYQSAWYLDVSDDGSDAAPEDGGPSEYKFEELDADDDAQLAQYRKRDEAEEDLEFPDEIELHPNVLARERLARYRGLKSLRSSPWEQDEDRAHEPEEWRRLLQNYQASRNSARNEALVGGVQPGTRVHVHIPVTLFSLLRHEQKRTVVNFLINLSSDIKSKEEIIMQCGPRRFVINPLFSQGTTPNDVHKYCRYLHPGQSAVATFIGPVTWGAVPALFYRLILIGTGTAIPPSTNRVIAKRVILTGHPYHIHKRIVTIRYMFFNREDVEWFKALPLWTKRGRSGFVKEPLGTHGYFKATFDAHINPQDTVGVSL
>Podosporaanserina
AALVNVRRDVSDNFYRYKMERIQTKIEGKGNGIKTVVVNLSSVAQSLARPGSYLIKYFGFELGAQTNIDPADDRWIINGAHEANKLQELLDGFISKFVLCKKCKNPETDVHIITLDCKACGQRTDVDLRLKLSGFILKKKTKKDKAERKAARKAKIASDDDTRKIKKEAADKEVEWAVDMSEEAVKARQQVLPDEFKAKLEDEDEDGEGGNTVYDQLADWIQAEANAKGGVDNVDDVEIYLKAKELGIEAKHRTLIVLVMTLFNENIFQIPKRQGMLKTMIRHEKALLGGTEKFGKEH--IVKILQLYYHFDLASEDFLKKWGAKSSKRYVDGSTSKKIRKAAEPFMTWLEEAEGNGHRVLRTVGYVAPEFKGKAEQMGWIPEALVDAQIIWFYNELAIDDVYFQLESPEAISNHITSLYAAKVAAFSREDKEIRLDMEADHAIYIDTSEPGKTSINGPRYEHRLESKYLDFRVETFRSPGVLSKATLRCYFVYQCQFDPMETLEVISDRMFLAKATKNTKVIYQEIIESAVRRAGPVIEVYDIEGTPEKRLVVAFRSRTARGIFSALSDLYHYYGVTSSRKYVEQFSNGITIISIYLRPPSIEESIHQITKEISLLYCIPQTKLQDMFALSLQETIYAHSVWVFVQHFLNRLGSEYASLVAALNPKNNSHAEILSKMKKRLRTETFTPDYILEIIKSHPGLVRALYASFANVHLSDAKLKDKITKDVNNEHEEMVMTAFRVFNNAVLKTNYFTPTKVALSFRLDPSFLPEFEYPNRLYGMFLVISSESRGFHLRFKDIARGGIRIVKSRSKEAYSINARNLFDENYNLASTQQRKNKDIPEGGSKGVILLDPKQQDKAREAFEKYIDSILDLLLKPETPGIKNPIVDLYGKEEILFMGPDENTADLVDWATEHARHRGAPWWKSFFTGKSPKLGGIPHDTYGMTTLSVREYVKGIYRKLNLDPSTVRKMQTGGPDGDLGSNEILLSNEKYTAVVDGSGVLVDPNGIDKDELRRLAKNRQMIVHFDLSKLSKDGYRVLCEDANITLPTGEVVNNGTAFRNTYHLRDMFVPCGGRPESIDLVSANKLIKDGKCTVPYIVEGANLFITQDAKLRLEEAGCIVYKDASANKGGVTSSSLEVLASLSFDDESFVKDMCGNAPEFYKAYVKAVQEKIQENARLEFEAIWAEHQKTKPRSILSDKLSQAITSLDEQLQSDLWENEALRNSVLADALPNLLIEKIGLETIIKRVPDSYLRAIFGSYVASRFVYEFGSGAGQFAFYDLENERYLRCADVANALIEDHEADPSKPRKDINLNSLRSKFAKKHKLNNVPPLTAIIAAVPEHYKKYILPRLIAKPIRTSSGIAVVAVMCKPHRCPHIAYTGNICVYCPGGPDSDFEYSTQSYTGYEPTSMRAIRARYDPFEQARGRVDQLKALGHSVDKVEYIIMGGTFMSLPESYRNEFISQLHNALSGYGTPDVDEAVRAGEQSSIKCVGITIETRPDYCLASHLTDMLRYGCTRLEVGVQSLYEDVARDTNRGHTVAAVAETFCLSKDAGFKVVSHMMPDLPNVGMERDLDQFKEYFENPDFRTDGLKIYPTLVIRGTGLYELWRTGRYKGYTPNGLIDLVARILALVPPWTRIYRVQRDIPMPLVTSGVENGNLRELALARMKDFGTSCRDVRTREVGVNEVKNKIRPNQIELVRRDYTANGGWETFLAYEDPKQDILVGLLRLRKCSEKYTFRPELTGQPTSLVRELHVYGMAVPVHARDPRKFQHQGFGTLLMEEAERIARDEHGSEKLSVISGVGVRSYYRKLGYWLDGPYMSKWLD--GQRKTIHQQAMSKLDRKNRAKQRQQEKAREHARETSVFAGKDGAPRNVAVIPLCVDGDAVAAIKALNESVEAERVPVTRFKQKLQYRDLTACLDAARVADFVVLILSAEHEVDPLGELIIRSVESQGMSTLFTVIQGLNKIEAAKQRLSVISSLKSYITHFHPEQEKLCSLDNRQECANLMRSLCNTTPKGVRWRDERSWMLVEDVNFGVVRGKGLKADRLVQVGDWGTFQIEKITAAPLAAPKP-PTEDQDELAELAPEEVNMQKKGVLLDEHHYFSDDKKVPKGTSKYQAAWFLEESEDGSDARPEDGAPTEYAFVEPDEDEDAGLEAYRKRSEAEDDLEFPDEIELHPNVLARERLAKYRGLKSLRTSPWVEEEDRAHEPEEWRRLLQDYQAARIRSAREALVGGVAPGTRVHVHLPLALVSLLRHEHKRTAMNILINLPADIKSKEELVVQYGPRRFVIKPLFSQGATPNDVHKYCRYIHPGQSAVATFMGPVAWGSMPALFYKLKLVATGTTMPPSTSRVIAKRAILTGHPYHIHKKIVTVRYMFFNREDVEWFKALPMWTRRGRTGFIKEPLGTHGYFKATFDGRINPQDSVGVSL
>Sordariamacrospora
GALINVRRDNPDPFYRYKMERIQTKIEGKGNGIKTVVVNLSSVAQSLARPGGYLIKYFGFELGAQTNIDPPDDRWIINGSHEASKLQDLLDGFISKFVLCKKCKNPETVVQIITLDCKACGQRSKVEPQLKLTSFILKKKTKKDKAERKAARKARASDDDETRKIKTEAAPKEEEWAVDMSEEAVRARQQSLPGEFKQKLEEDEEEE-GGNTVYDQLGTWIEDEAKAKGGINNVDDVDIYVKAKELGIDAKHRTIQVLVQCLFDENIVQIPKRAPMLKRLIRHEKALLGGTERVADLGKEIVKILQLYYHHDLCSEEVITKWGAKASKKYVDGSTSKKIRKAAEPFLTWLAEAEGNGHRVLRTVGYVAPIFQGKAEQMGWIPEALVDAQIAWFYNELGIDDVYFQLENPQVVANHITSLYAAKVAAFSREDKEIRLDMEADHAIYIDTSEPGMTSFDGPRYEHRLESKYLDFRVETFRSPGVLSKAALRCYFVYECLFDPKETLEVISDRMFLAKSTKNTKQIYQDIIQVAVSRNGPVIEVFDIEGSEEMRLVVAFRSRTAKGIFSALSDLYHYYGVTSSRKYVEQFSNGITVMSIYLRPLPLEQSIHQITKEISLLYCLPQNKFHNMFALSLQETIYAHCVWVYVQHFLNRLGTEYTSLIAALDPKNNSHVEILSKMKKRLRTETFTPDYISEIISSHPQLVRALYASFASVHLSDAKLKERITKDVSNEHEEMVMTAFRVFNNAVLKTNFFTPTKVALSFRLNPSFLPEVEYPKPLYGMFLVITSESRGFHLRFKDIARGGIRIVKSRSKEAYQINARNLFDENYGLASTQQRKNKDIPEGGSKGVILLDPKQQDRHREAFEKYIDSILDLLLKAETPGIKNPIVDLYGKEEILFMGPDENTADLVDWATEHARARGAPWWKSFFTGKSPRLGGIPHDHYGMTTLSVREYVKGIYRKLELDPSKIRKMQTGGPDGDLGSNEILLSNETYTAIVDGSGVLCDPNGIDKEELRRLAKARAMISNFDISKLSKDGYRVLCDDTNITLPNGEVVHNGTAFRNTYHLRDMFVPCGGRPESIDLSSVTKLIKDGKSTIPYIVEGANLFITQDAKLRLEEAGCVVYKDASANKGGVTSSSLEVLASLSFDDKSFVTHMCGNAPEFYKAYVKEVQHKIQENARLEFEAIWREHEQTGSRSVLSDKLSLAITSLDEDLQSELWDNEKIRRSVLADALPNLLINKVGLDTIIERVPDSYLRAIFGSYLASRFVYEFGSSPSQFAFYDFENDRFLRCADIANALIEDHEAQNGRPQKDINLNSLRSKFAKKHKINNVPPLTAIIAAVPEHYKKYILPRLIAKPIRTSSGIAVVAVMCKPHRCPHIAYTGNICVYCPGGPDSDFEYSTQSYTGYEPTSMRAIRARYDPFEQARGRVDQLKSLGHSVDKVEYIIMGGTFMSLPESYRDEFISQLHNALSGYGTLNVDEAVRSGEQSNIKCVGITIETRPDYCLQPHLSSMLRYGCTRLEIGVQSLYEDVARDTNRGHTVAAVAETFCLAKDAGFKVVSHMMPDLPNVGMERDLDQFREYFENPAFRTDGLKIYPTLVIRGTGLYELWRTGRYQNYTPNGLIDLVARIMALVPPWTRIYRVQRDIPMPLVTSGVENGNLRELALARMKDFGTTCRDVRTREVGVNEVKNKIRPNQIELVRRDYTANGGWETFLAYEDPKQDILVGLLRLRKCSEKYTFREELVGQPTSLVRELHVYGMAVPLHVRDPRKFQHQGFGTLLMEEAERIARDEHGSVKISVISGVGVRSYYRKLGYWLDGPYMSKWLDERGVRKTPHQQVMSKFDRRNRNKQLQLQKHNQHLQETSIFAGKDGAPRNVAVIPLCSDGNAVEAIKSLNTSIDIERVPVDRFKQKLQYRDLTACLDAARVADYVVLVLSAEEEVDELGELILRSVESQGLSTLFTVVQGLNKIEPQKQRLSVLSSLKSYITHFHPEQDKVFSLDNRQECSNLMRSLCSTTPKGIRWRDERSWMLVEEVKFGVVRGKGLKADRLVQVGDWGTFQVEKITAAPLARRKRGPTEDCDDLVDLAPEEVHMSKKGVLLDDHHYFSEDKKLPKGTSKYQAAWYLDVSDSGSDARPEDGGGTEYGFIQPDADEDAQLEAFRKRDEAREDLEFPDEIELHPHVLARERLAKYRGLKSLRSSPWQEDEDRAYQPEDWERLLKDYQASKIRASREALVGGVAPGTRVHVYLPITLFSLLRHEYKKTAVNFLINLSADIKAKEELIMQCGPRRFVINPLFSQGTTPNDVHKYCRYLHPGQSAVATFMGPITWGAVPTLFFKLSLVATGTALPPSTSRVVAKRAILTGHPYHIHKKIVTIRYMFFNREDVEWFKALPLWTRRGRSGFIKEALGTHGYFKATFDGRINPQDSVGVSL
>Neurosporacrassa
GALINVRRDNPDPFYRYKMERIQTKIEGKGNGIKTVVVNLSSVAQSLARPGGYLIKYFGFELGAQTNIDPPDDRWIINGSHEAAKLQDLLDGFIAKFVLCKKCKNPETVVQIITLDCKACGQRSKVEPQLKLTSFILKKKSKKDKAERKAARKARYASDDDTRKIKSEAAPKEEEWAVDMSEEAVRARQQNLPGEFKQKLGEEDEEEEGGNTVYDQLGTWIEDEAKAKGGINNVDDVEIYLKAKELGIDAKHRTVQVLVQCLFDENIVQIPKRAPMLKRLVRHEKALLGGTERLADLGKEIVKILQLYYHHDLCSEEVITKWGSKASKKYVDGSTSKKIRKAAEPFLTWLAEAEGNGHRVLRTVGYVAPVFQGKAEQMGWIPETLVDGQIAWFYNELGIDDVYFQLENPQAVANHITSLYAAKVAAFSREDKEIRLDMEADHAIYIDTSEPGMTSFDGPRYEHRLESKYLDFRVETFRSPGVLSKAALRCYFVYQCLFDPKETLEVISDRMFLAKATKNTKQIYQDIIQVAVSRHGPVIEVFDIEGSEEMRLVVAFRSRTAKGIFSALSDLYHYYGVTSSRKYVEQFSNGITVMSIYLRPPPLEQSIHQITKEISLLYCLPQNKFHNMFALSLQETIYAHCVWVFVQHFLNRLGTEYTSLIAALDPKNNSHVEILSKMKKRLRTETFTPDYILEIISSHPQLVRALYASFASVHLSDARLKEKITKDVSNEHEEMVMTAFRVFNNAVLKTNFFTPTKVALSFRLNPSFLPEVEYPKPLYGMFLVITSESRGFHLRFKDIARGGIRIVKSRSKEAYQINARNLFDENYGLASTQQRKNKDIPEGGSKGVILLDPKQQDRHREAFEKYIDSILDLLLKAETPGIKNPIVDLYGKEEILFMGPDENTADLVDWATEHARARGAPWWKSFFTGKSPRLGGIPHDSYGMTTLSVREYVKGIYRKLELDPSKIRKMQTGGPDGDLGSNEILLSNETYTAIVDGSGVLCDPNGIDKDELRRLAKARAMISNFDIAKLSKDGYRVLCDDTNVTLPNGEVVHNGTAFRNTYHLRDMFVPCGGRPESIDLSSVNKLIKDGKSTIPYIVEGANLFITQDAKLRLEEAGCIVYKDASANKGGVTSSSLEVLASLSFDDKGFVTHMCGNAPEFYQAYVKEVQNKIQDNARLEFEAIWREHEQTGPRSVLSDKLSLAITSLDEDLQSELWDNEKIRRSVLADALPNLLINKIGLDTIIERVPDSYLRAIFGSYLASRFVYEFGSSPSQFAFYDFENDRFLRCADIANALIEDHEAQNGRPQKDINLNSLRSKFAKKHKINNVPPLTAIIAAVPEHYKKYILPRLIAKPIRTSSGIAVVAVMCKPHRCPHIAYTGNICVYCPGGPDSDFEYSTQSYTGYEPTSMRAIRARYDPFEQARGRVDQLKSLGHSVDKVEYIIMGGTFMSLPESYRDEFISQLHNALSGYGTLNVDEAVRSGEQSNIKCVGITIETRPDYCLQPHLSSMLRYGCTRLEIGVQSLYEDVARDTNRGHTVAAVAETFCLAKDAGFKVVSHMMPDLPNVGMERDLDQFREYFENPAFRTDGLKIYPTLVIRGTGLYELWRTGRYQNYTPNGLIDLVARIMALVPPWTRIYRVQRDIPMPLVTSGVENGNLRELALARMKDFGTTCRDVRTREVGVNEVKNKIRPNQIELVRRDYTANGGWETFLAYEDPKQDILVGLLRLRKCSEKYTFREELVGQPTSLVRELHVYGMAVPLHVRDPRKFQHQGFGTLLMEEAERIARDEHGSVKISVISGVGVRSYYRKLGYWLDGPYMSKWLDERGVRKTPHQQVMSKFDRRNRNKQLQLQKHKEHLQETSIFAGKDGAPRNVAVIPLCSDGDATEAIKSLNASIDIERVPVDRFKQKLQYRDLTACLDAARVADYVVLVLSAQEEVDELGELILRSVESQGLSTLFTVVQGLNKIEPQKQRLSVLSSLKSYITHFHPEQDKVFSLDNRQECSNLMRSLCSTTPKGIRWRDERSWMLVEEVKFGVVRGKGLKADRLVQVGDWGTFQVEKITAAPLARRKRGPTDDRDDLVDLAPEEVRMSKKGVLLDDHHYFSEEKKLPKGTSKYQAAWYLDVSDSGSDARPEDGGQTEYGFIQPDADEDAQLEAFRKRDEAQDDLEFPDEIELHPHVLARERLAKYRGLKSLRSSPWQEDEDRAYQPEDWERLLKDYQASKIRASREALVGGVAPGTRVHVYLPVTLFSLLRHEYKKTAVNFLINLSADIKAKEELIIQCGPRRFVINPLFSQGNTPNDVHKYCRYLHPGQSAVATFTGPVTWGAVPTLFFKLSLVATGTALPPSTSRVVAKRAILTGHPYHIHKKIVTIRYMFFNREDVEWFKALPLWTRRGRSGFIKEALGTHGYFKATFDGRINPQDSVGVSL
>Neurosporatetrasperma
GALINVRRDNPDPFYRYKMERIQTKIEGKGNGIKTVVVNLSSVAQSLARPGGYLIKYFGFELGAQTNIDPPDDRWIINGSHEAAKLQDLLDGFISKFVLCKKCKNPETVVQIITLDCKACGQRSKVEPQLKLTSFILK-----------------YASDDDTRKIKSEAAPKEEEWAVDMSEEAVRARQQNLPGEFKQKLGEEDEEEEGGNTVYDQLGTWIEDEAKAKGGINHVDDVEIYLKAKELGIDAKHRTVQVLVQCLFDENIVQIPKRAPMLKRLVRHEKALLGGTERLADLGKEIVKILQLYYHHDLCSEEVITKWGSKASKKYVDGSTSKKIRKAAEPFLTWLAEAEGNGHRVLRTVGYVAPVFQGKAEQMGWIPETLVDGQIAWFYNELGIDDVYFQLENPQAVANHITSLYAAKVAAFSREDKEIRLDMEADHAIYIDTSEPGMTSFDGPRYEHRLESKYLDFRVETFRSPGVLSKAALRCYFVYQCLFDPKETLEVISDRMFLAKATKNTKQIYQDIIQVAVSRHGPVIEVFDIEGSEEMRLVVAFRSRTAKGIFSALSDLYHYYGVTSSRKYVEQFSNGITVMSIYLRPPPLEQSIHQITKEISLLYCLPQNKFHNMFALSLQETIYAHCVWVFVQHFLNRLGTEYTSLIAALDPKNNSHVEILSKMKKRLRTETFTPDYILEIISSHPQLVRALYASFASVHLSDAKLKEKITKDVSNEHEEMVMTAFRVFNNAVLKTNFFTPTKVALSFRLNPSFLPEVEYPKPLYGMFLVITSESRGFHLRFKDIARGGIRIVKSRSKEAYQINARNLFDENYGLASTQQRKNKDIPEGGSKGVILLDPKQQDRHREAFEKYIDSILDLLLKAETPGIKNPIVDLYGKEEILFMGPDENTADLVDWATEHARARGAPWWKSFFTGKSPRLGGIPHDSYGMTTLSVREYVKGIYRKLELDPSKIRKMQTGGPDGDLGSNEILLSNETYTAIVDGSGVLCDPNGIDKDELRRLAKARAMISNFDIAKLSKDGYRVLCDDTNVTLPNGEVVHNGTAFRNTYHLRDMFVPCGGRPESIDLSSVNKLIKDGKSTIPYIVEGANLFITQDAKLRLEEAGCIVYKDASANKGGVTSSSLEVLASLSFDDKGFVTHMCGNAPEFYQAYVKEVQNKIQDNARLEFEAIWREHEQTGPRSVLSDKLSLAITSLDEDLQSELWDNEKIRRSVLADALPNLLINKIGLDTIIERVPDSYLRAIFGSYLASRFVYEFGSSPSQFAFYDFENDRFLRCADIANALIEDHEAQNGRPQKDINLNSLRSKFAKKHKINNVPPLTAIIAAVPEHYKKYILPRLIAKPIRTSSGIAVVAVMCKPHRCPHIAYTGNICVYCPGGPDSDFEYSTQSYTGYEPTSMRAIRARYDPFEQARGRVDQLKSLGHSVDKVEYIIMGGTFMSLPESYRDEFISQLHNALSGYGTLNVDEAVRSGEQSNIKCVGITIETRPDYCLQPHLSSMLRYGCTRLEIGVQSLYEDVARDTNRGHTVAAVAETFCLAKDAGFKVVSHMMPDLPNVGMERDLDQFREYFENPAFRTDGLKIYPTLVIRGTGLYELWRTGRYQNYTPNGLIDLVARIMALVPPWTRIYRVQRDIPMPLVTSGVENGNLRELALARMKDFGTTCRDVRTREVGVNEVKNKIRPNQIELVRRDYTANGGWETFLAYEDPKQDILVGLLRLRKCSEKYTFREELVGQPTSLVRELHVYGMAVPLHVRDPRKFQHQGFGTLLMEEAERIARDEHGSVKISVISGVGVRSYYRKLGYWLDGPYMSKWLDERGVRKTPHQQVMSKFDRRNRNKQLQLQKHKEHLQETSIFAGKDGAPRNVAVIPLCSDGDATEAIKSLNSSIDIERVPVDRFKQKLQYRDLTACLDAARVADYVVLVLSAQEEVDELGELILRSVESQGLSTLFTVVQGLNKIEPQKQRLSVLSSLKSYITHFHPEQDKVFSLDNRQECSNLMRSLCSTTPKGIRWRDERSWMLVEEVKFGVVRGKGLKADRLVQVGDWGTFQVEKITAAPLARRKRGPTDDRDDLVDLAPEEVRMSKKGVLLDDHHYFSEEKKLPKGTSKYQAAWYLDVSDSGSDARPEDGGQTEYGFIQPDADEDAQLEAFRKRDEAQDDLEFPDEIELHPHVLARERLAKYRGLKSLRSSPWQEDEDRAYQPEDWERLLKDYQASKIRASREALVGGVAPGTRVHVYLPVTLFSLLRHEYKKTAVNFLINLSADIKAKEELIIQCGPRRFVINPLFSQGNTPNDVHKYCRYLHPGQSAVATFTGPVTWGAVPTLFFKLSLVATGTALPPSTSRVVAKRAILTGHPYHIHKKIVTIRYMFFNREDVEWFKALPLWTRRGRSGFIKEALGTHGYFKATFDGRINPQDSVGVSL
>Magnaportheoryzae
MSLINVRRDNKDVFYRYKMERLQTKIEGKGNGIKTVVVNLTSVAQSLARPGAYLIKYFGFELGAQTNIDPADDRWIINGAHDAAKLQDYLDGFINKFVLCKKCKNPETDVIIISLDCKACGARSDVDLRLKLSGFILKKKTKKDKAERKAARKAKGSDDDDTRKIKNEAKADDDEWAVDMSAEAVKARQQSLPGEFKQKLDEDEDGE-GGNSVYDQLGTWILDQAAEKGNIDKVDDIAIYVKAKEFGIETKHRTVLVLVQTLFNENICQITKRAGMLKQIVRHEKALLGGTERLSKDKPEIVKILQLYYHHDLISEEVVTKWGTHASKKYVDLSTSKKVRKSAEPFLNWLAEAEGNGNRTLRTVGYIAPEFKGKAEQMGWIPDKVIDEQVAWFYNELGIDDVYFQLERPAVVANHITSLYAAKVAAFSREDKEIRLDMEADHAIYIDTSEPGRSAIEGPRYETRLEAKYLDFRVETFRSPGVLGGASLRCYFVYQCTFDPDETLEVISDRMFLAKATKNTLQIYQEIIELAVNRTGPVIEVFDIEDSPEKRLVVAFRSRTARGMFSAISDLYHYYGVTSSRKYVEQFSNGITVMSIYLRPPSIEQSIHQITKETSLLYCIPLNKLHHLFALSLQEAIYGHCAWVFVQHFLNRLGSEYATLSDALDPKNNVHAELLSKLKRRLRTETFTPDYILEIIGSYPGLVRLLYAAFASVHLSDEALKERITREVSNEHEEMVMTAFRVFNSAILKTNYFTPTKVALSFRLDASFLPEIEYPTPLYGMFLVITSESRGFHLRFKDVARGGIRIVKSRSKEAYSINARNLFDENYGLASTQQRKNKDIPEGGSKGVILLDAKQQDKAREAFEKYIDSILDLLLPAETPGIKNPIVDLYGKPEILFMGPDENTADLVDWATEHARSRNAPWWKSFFTGKSPKLGGIPHDTYGMTTLSVREYVKGIYRKLELDPSKVRKMQTGGPDGDLGSNEILLSNEMYTSIVDGSGVLCDPNGIDIDELRRLAKQRVMISNFDMSKLSKDGYRVLCEDVNVTLPNGQVVANGTAFRNTYHLLDVFVPCGGRPESIDLVSVAKIIKDGRSTIPYIVEGANLFCSEPSRMRLENAGCIFIKDASANKGGVTSSSLEVLASLAFDDEGFVEHMCGNAPEFYKAYVKQVQETIQRNAYLEFEAIWRENAETGPRPVLSDKLSVAITTLDAELQSELWENEKIRVSVLKDALPNLLIEKIGLENIIARVPDNYLRAIFGSYLASRFVYTYGTTSNSFSFYNFEGERFLRCADIANALIEDYEADPKHRQKDVNLNSLRGKFSRKHKLKKIPPLTAIIAAVPEHYKKYILPKLIAKPIRTSSGIAVVAVMCKPHRCPHIAYTGNICVYCPGGPDSDFEYSTQSYTGYEPTSMRAIRARYDPFEQARGRVDQLKALGHSVDKVEYIIMGGTFMSLPESYRDDFISQLHNALSGYQTSNVDEAVEAGEMSNVKCVGITIETRPDYCLQPHLSSMLRYGCTRLEIGVQSLYEDVARDTNRGHTVAAVAETFCLAKDAGFKVVSHMMPDLPNVGMERDVDQFREYFENPAFRTDGLKIYPTLVIRGTGLYELWRTGRYQNYTPNGLIDLVARILALVPPWTRIYRVQRDIPMPLVSSGVENGNLRELALARMKDFGTTCRDVRTREVGINEVKHKIRPNQVELVRRDYVANGGWETFLAYEDPKQDILIGLLRLRKCTEKYTFREELTGQPTSLVRELHVYGTAVPVHARDPKKFQHQGFGTLLMEEAERIARDEHGSEKISVISGVGVRSYYKKLGYWLDGPYMSKWLDEKGQRKTQHQQVMSKLDRRNQSRQKLLNKQREHRSDNQVFAGRDGAPRNVAVIPLCADGDAADAIRSLNLSLDIERVSVDRFKQKLAYRDLATCLDAARVADFVVLVLSAEVEVDQLGELILRSVESQGVSTVFTVVQGLNKVEPVKQRLSIVDSLKSYIKYYHPDQDKIYSLDNRQECSNLMRSVCSTTPKGVVWRDERSWMLVEDVQFGVVRGKGLKADRLVQVGDWGTFQIEKIMAAPLSTKKAKPTDDRDDLDELAPEEIVMTKKGVLLDDHHYFSDDKRLPKGTSKYQSAWYLGVSDSGSDPRPEDGGASEYMFVEPNEDEDAQLEAYRRRDEAEDDKEFPDEIELHPNVLARERLARYRGLKSLRTSKWEEEEDRAHEPEDWRRLLQDYNGSKSRCTREALVGGVAPGTRVAVHLPITMFSLLRHENKQSVVNFLINLSSELKAKEELVIQYGPRRLVINPLFSQGNTPNDVHKYGRFLHPGQSAVATFVGPVIWGPVPALFFKLTLVGTGTALPPSTGRVVAKRVILTGHPYHIHKKIVTIRYMFFNREDVEWFKALPLWTRRGRSGYFKEALGTHGYFKATFDGRINPQDSVGVSL
>Gaeumannomycesgraminis
AAHINVRRDVTDVFYRYKMERLQTKIEGKGNGIKTVVVNLSNVAQQLARPGSYLIKYFGFELGAQTNLDPADDRWIINGAHDANKLQDYLDGFINKFVLCKKCKNPETEVNIIILDCKACGVRSDVDIRLKLSGFILKKKTKKDKAERKAARKAKISDDDDTRKIKAEAKEEEDEWAVDMSAEAVKARQQSLPDEFKQKLEDDEDGEGGGNTVYDQLGIWIQESADEKGGVDKVDDLDIYLKAKELGIETKHRTVLVLVQTVFNENICQITKRAGMLKQIVRHEKALLGGTERLSKDHAEVVKILQLYYHHDLVSEEVVTKWGTRASKKYVDLATSKKVRKAAEPFLTWLAEADGNGHRVLRTVGYVAPEFGGRVEQMGWIPEAVVEAQITWFYNELGIDDVYFQLEDPKVVANHITSLYAAKVAAFSREDKEIRLDMEADHAIYIDTSEPGQSAIDGPRYETRLESKYLDFRVETFRSPGVLSGASLRCYFVYQCTFEPTETLEVISDRMFLAKATKNTKQIYQEIIELAVNRTGPVIEVFDIEDSPEKRLVVAFRSRTAHGMFSALSDLYHYYGVTSSRKYVEQFSNGITVMSLYLRPPPIEQSIHQITKETSLLYCIPQNKLHSLFALSLQEAIYGHSVWVFVQHFLNRLGSEYASLSEALNPKNNVHAEILSKLKRRLRTETFTPDYILEIIASYPGLVRALYASFASVHLTDARLKDRITKEVSNEHEEMVMTAFRVFNNAVLKTNYFTPTKVALSFRLDASFLPDIEYPKPLYGMFLVITSESRGFHLRFKDIARGGIRIVKSRSKEAYSINARNLFDENYGLASTQQRKNKDIPEGGSKGVILLDPKQQDRAREAFEKYIDSILDLLLPAETPGIKNPIVDLYGKPEILFLGPDENTADLVDWATGHARARGAPWWKSFFTGKSPKLGGIPHDSYGMTTLSVREYVKGVYRKLELDPSTVRKMQTGGPDGDLGSNEILLSNEKYTSVVDGSGVLCDPNGIDIDELRRLARARVMISHFDMSKLSPEGFRVLCDDTNVTLPNGQTISNGTAFRNTYHLLDMFVPCGGRPESIDLVSVGRLIKDGKSVIPYMVEGANLFITQDAKLRLEAAGCVLIKDASANKGGVTSSSLEVLASLSFDDEGFVKHMCGNAPEFYKQYVKEVQAKICDNARLEFEAIWREHEQTGQRSILSDKLSVAITTLDEELQSELWTNDKIRTSVLLDALPKLLLDKIGLDTIVERVPDKYLRAIFGSYLASRFVYEFGSSPSQFSFYDFEGERFLRCADVANALIEDYEADPSRRAKDVNLNSLRSKFSRRHKLKRIPPLTAIIAAVPEHYKKYILPKLVAKPIRTSSGIAVVAVMCKPHRCPHIAYTGNICVYCPGGPDSDFEYSTQSYTGYEPTSMRAIRARYDPFEQARGRVDQLKALGHSVDKVEYIIMGGTFMSLPESYRDDFISQLHNALSGYQTSNVDEAVEAGEMSNVKCVGITIETRPDYCLQPHLSSMLRYGCTRLEVGVQSLYEDVARDTNRGHTVAAVAETFCLAKDAGFKVVSHMMPDLPNVGMERDVDQFREYFENPAFRTDGLKIYPTLVIRGTGLYELWRTGRYQNYTPNGLIDLVARILALVPPWTRIYRVQRDIPMPLVTSGVENGNLRELALARMKDFGTTCRDVRTREVGINEVKHKIRPNQVELVRRDYTANGGWETFLAYEDPKQDILVGLLRLRRCTEKYTFREELVGQQTSLVRELHVYGTAVPVHARDPKKFQHQGFGTLLMEEAERIARDEHGSVKISVISGVGVRSYYKKLGYWLDGPYMSKWLDEKGLRKTPHQQVMSKFDRRNQARQRQLNKQREHQKENSIFSGRDAAPRNVAVIPLCEDCDAAAAVQSLNQSLDIERVPVDRFKQKLAYRDLAACMDAARAADFVVLVLSADVEVDDLGELILRSIEGQGLSTLITTVQGLNKIEPVKQRLSVVDSLKSYIKYYHPEQDKIYSLDNRQECANLMRSICSTTPKGVRWRDERSWMLVEDVQFGVVRGKGLKADRLVQVGDWGTFQIEKITAAPLPTKKSKPSEDRDDLAEFAPEEVMMSKKGVLLDDHHYFSDDKKLPKGTSAYQAAWYLGVSDSGSDHGPEDGGASEYMFVEPNEDEDAQLEAYRKRDEAEDDKEFPDEIELHPNVLARERLARYRGLKSLRTSTWEEEEDRAHEPEEWQRLLQDYQGSRSRCAREALVGGVAPGTRVSVHLPVTMFSLLRHENKQTAVNFLINLSSEIKAKEELIMQCGPRRLVIRPLFSEGNTQNDVHKYSRFLHPGQSAVATFIGPVIWGSVPALFYKLKLIATGTALPPSTSRVVAKRVILTGHPYHIHKKIVTIRYMFFNREDVEWFKALPLWTRRGRSGFIKESLGTHGYFKATFDGKINPQDSIGVSL
>Magnaporthiopsispoae
AAHINVRRDVTDVFYRYKMERLQTKIEGKGNGIKTVVVNLSNVAQQLARPGSYLIKYFGFELGAQTNLDPADDRWIINGAHDAGKLQDHLDGFINKFVLCKKCKNPETEVNIIILDCKACGVRSDVDLRLKLSGFILKKKTKKDKAERKAARKAKASDDDDTRKIKAEANDEEDEWAVDMSAEAVKARQQSLPDEFKQKLEDDEDGEGGGNTVYDQLGTWIQETANEKGGVDKVDDLDIYMKAKELGIETKHRTVLVLVQTIFNENICQITKRAGMLKQIVRHEKALLGGTERLSKDHPEIVKILQLYYHHDLVSEEVVTKWGTRASKKYVDLATSKKVRKAAEPFLTWLAEADGNGHRVLRTVGYVAPEFGGRVEQMGWIPEAVVEAQITWFYNELGIDDVYFQLEDPKVVANHITSLYAAKVAAFSREDKEIRLDMEADHAIYIDTSEPGQSAIDGPRYETRLEAKYLDFRVETFRSPGVLSGASLRCYFVYQCTFEPTETLEVISDRMFLAKATKNTKQIYQEIIELAVNRTGPVIEVFDIEDSPEKRLVVAFRSRTARGIFSALSDLYHYYGVTSSRKYVEQFSNGITVMSIYLRPPPIEQSIHQITKETSLLYCIPQNKLHDLFALSLQEAIYGHSVWVFVQHFLNRLGSEYASLSEALNPKNNVHAEILSKLKRRLRTETFTPDYILEIIASYPGLVRALYASFASVHLTDARLKDRITKEVSNEHEEMVMTAFRVFNNAVLKTNYFTPTKVALSFRLDASFLPEIEYPKPLYGMFLVITSESRGFHLRFKDIARGGIRIVKSRSKEAYSINARNLFDENYGLASTQQRKNKDIPEGGSKGVILLDPKQQDRAREAFEKYIDSILDLLLPAETPGIKNPIVDLYGKPEILFMGPDENTADLVDWATGHARARGAPWWKSFFTGKSPKLGGIPHDSYGMTTLSVREYVKGVYRKLELDPSTVRKMQTGGPDGDLGSNEILLSNEKYTAVVDGSGVLCDPNGIDIDELRRLARARVMISHFDMSKLSPEGFRVLCDDTNVTLPNGQTISNGTAFRNTYHLLDMFVPCGGRPESIDLVSVGRLIKDGKSVIPYMVEGANLFVTQDAKLRLEAAGCVLIKDASANKGGVTSSSLEVLASLSFDDEGFVKHMCGNAPEFYKQYVKEVQAKICENARLEFEAIWRENEQTGPRSILSDKLSVAITTLDEELQSELWTNDKIRTSVLLDALPKLLLDKIGLDTIVERVPDKYLRAIFGSYLASRFVYEFGSSPSQFAFYDFEGERFLRCADVANALIEGYEADPSRRAKDVNLNSLRSKFSRRHKLKRIPPLTAIIAAVPEHYKKYILPKLVAKPIRTSSGIAVVAVMCKPHRCPHIAYTGNICVYCPGGPDSDFEYSTQSYTGYEPTSMRAIRARYDPFEQARGRVDQLKALGHSVDKVEYIIMGGTFMSLPESYRDDFISQLHNALSGYQTSNVDEAVEAGEMSNVKCVGITIETRPDYCLQPHLSSMLRYGCTRLEVGVQSLYEDVARDTNRGHTVAAVAETFCLAKDAGFKVVSHMMPDLPNVGMERDVDQFREYFENPAFRTDGLKIYPTLVIRGTGLYELWRTGRYQNYTPNGLIDLVARILALVPPWTRIYRVQRDIPMPLVTSGVENGNLRELALARMKDFGTTCRDVRTREVGINEVKHKIRPNQVELVRRDYTANGGWETFLAYEDPKQDILVGLLRLRKCTEKYTFREELVGQQTSLVRELHVYGTAVPVHARDPKKFQHQGFGTLLMEEAERIARDEHGSDKISVISGVGVRSYYKKLGYWLDGPYMSKWLDEKGLRKTPHQQVMSKFDRRNQARQRQLNKQREHQKENSIFSGRDAAPRNVAVIPLCEDCDAAAAVQSLNQSLDIERVPVDRFKQKLAYRDLAACMDAARAADFVVIVLSADVEVDDLGELMLRSIEGQGLSTLITTVQGLNKIEPVKQRLSVVDSLKSYIKYYHPEQDKIYSLDNRQECANLMRSICSTTPKGVRWRDERSWMLVEDVQFGVVRGKGLKADRLVQVGDWGTFQIEKITAAPLSTKKGKPSEDRDDLAEYAPEEVMMTKKGVLLDDHHYFSDDKRLPKGTSAYQAAWYLGVSDSGSDHGPEDGGATEYMFVEPNEDEDAQLEAYRKRDEAEDDKEFPDEIELHPNVLARERLARYRGLKSLRTSTWEEEEDRAHEPEEWRRLLQDYQGSRSRCTREALVGGVAPGTRVSVHLPVAMFSLLRHENKHTAVNFLINLSSEIKAKEELIMQCGPRRLVIRPLFSEGNTQNDVHKYSRFLHPGQSAVATFIGPVIWGSVPALFYKLKLIATGTALPPSTSRVVAKRVILTGHPYHIHKKIVTIRYMFFNRGDVEWFKALPLWTRRGRSGFIRESLGTHGYFKATFDGKINPQDSVGVSL
>Chaetomiumthermophilumvarthermophilum
AALVNIRRDVTDPFYRYKMERLQTKIEGKGNGIKTVVVNLSNVAQQLARPGAYLIKYFGFELGAQTNLNPPDDRWIINGAHEASKLQELLDGFIAKFVLCKKCKNPETVVNVILLDCKACGQRTDVDLRLKLSGFILKKKTKKDKAERRAARNAKADSDDDTRKIKAEAEVRDDEWAVDMSAEAVRARAQQLPGEFRSKLEEEEEGEGGGSTVYDQLGDWIQEQAN-KEGIDKVDDIAIYLKAKELGIEAKHRTVLVLAQTLFNENITQISKRAPLLKKIIRHEKALLGGTERLGKEHPEIVKILQLYYHYDLISEEVVTKWGTKASKKYVDLATSKKVRKAAEPFLKWLAEAEGNGHRVLRTVGYIAPEFKGKQEQMGWIPESLVDNQISWFYNELGIDDVYFQAENPDVIANHIMSLYAAKLAAFSREDKEIRLDMEADHAIYIDTSEPGISAMSGPRYEHRLEAKYLDFRVETFRSPVVISKAALRCYFVYQCQFDPKETLEVISDRMFLAKATKNTKQIYKDIIETAVSRTGPVIEVYDIEGSQEKRLVIAFRARTARGMFSALSDLYHYYGVTSSRKYVEQFSNGITVMSIYLRPPPIDESIHQITKEVSLLYCLPQPKFHELFALSLQETIYAHCVWVFVQHFLNRLGSEYASLMQVLDPKNNGHAEILSRMKKRLRTETFTPDYIAQIISSYPGLIRALYASFASVHLSDEKLKEKITKDVSNEHDEMVMTAFRVFNNAVLKTNYFTPTKVALSFRLDPSFLPEIEYPHRLYGMFFVITAESRGFHLRFKDIARGGIRIVKSRSKEAYAINARNLFDENYNLASTQQRKNKDIPEGGSKGVILLDPKSQDKAREAFEKYIDSILDLLLPAQTPGIKNPIVDLYGKQEILFMGPDENTADLVDWATEHARARGAPWWKSFFTGKSPRLGGIPHDTYGMTTLSVREYVKGIYRKLNLDPSTIKKMQTGGPDGDLGSNEILLSNEKYTAIVDGSGVLVDPNGIDKEELYRLAKKRQMISHFDLSKLSKDGYRVLCEDTNVTLPSGEVVSNGTAFRNTFHLRDMFVPCGGRPESIDLMSVNKIIKDGRATIPYIVEGANLFITQDAKIRLEEAGCIVFKDASTNKGGVTSSSLEVLAALSFDDKGFVENMCGNVPEFYKAYVKAVQEKIQENARLEFEAIWREHEQTGPRSIISDKLSHAITSLDEQLQSDLWENQKVRRAVLADALPKLLIDKIGLDTIIQRVPDTYLRAIFGSYLASRFVYEYGSTPNQFAFYDFENERFLRCADIANALIEDHEADPTRPKKDINLNTLRAKFAKKHKINNVPPLTAIIAAVPEHYKKYILPRLIAKPIRTSSGIAVVAVMC--------------------GPDSDFEYSTQSYTGYEPTSMRAIRARYDPFEQARGRVDQLKALGHSVDKVEYIIMGGTFMSLPEAYREEFIAQLHNALSGYSTSNVDEAVRAGEQSSIKCVGITIETRPDYCLQPHLSSMLRYGCTRLEIGVQSLYEDVARDTNRGHTVAAVAETFCLAKDAGFKVVSHMMPDLPNVGMERDLYQFQEYFENPAFRTDGLKIYPTLVIRGTGLYELWRTGRYRNYTPNGLIDLVARILALVPPWTRIYRVQRDIPMPLVTSGVENGNLRELALARMKDFGTTCRDVRTREVGVNEVKHKIRPNQIELVRRDYTANGGWETFLAYEDPKQDILIALLRLRKCSEKYTFRPELVGQPTSMIRELHVYGMAVPLHARDPKKFQHQGFGTLLMEEAERIAREEHGSIKISVISGVGVRSYYRKLGYWLDGPYMSKWLDEKGQRKTPHQQVMSKLDRRNQAKQRLLEKSREHAKEVSVFNGRDGAPRNVAVIPLCPDTDAVAAIKALNDSIDIERVPVDRFKQKLQYRDLTACLDACSVADFIVLVLSAHVEVDELGELILRSVESQGMSTLFTVVQGLNRIEPQKQRLSVVASLKSYITHFHPEQEKIYNLDNRQECSNLMRSLCSTTPKGVRWRDERSWMLIEDVKFGVVRGKGLKADRLVQIGDWGTFQVEKITAAPLTVRKRKPTEDRDGLEDLAPEEAVMSKKGVLLDDHRYYSEDKRVPKGTSKYQAAWFLDISDSGTDARPEDGGPSEYAFEEPDEEEDMALEAYRKRTEAEDDREFPDEIELHPKVLARERLAKYRGLKSMRTSPWVEEEDRAFEPEEWQRLLRDYRASRIRAAREALVGGVAPGTRVNVYVPLPLVSLLRHEHKRTAMNILINLPSDIKSKSEMIVQYGARRFVINPLFSQGSTPNDVHKYCRYLHPGQSAVATFMGPVTWGSVPALFFMLTLVATGTTLPPSTKRVIAKRAILTGHPYHIHKKIVTVRYMFFNREDVEWFKALPLWTKRGRSGYIKEPLGTHGYFKATFDGRINPQDTIGVSL
>Myceliophthorathermophila
AALVNVRRDVSDPFYRYKMERLQTKIEGKGNGIKTVVVNLSSVAQSLARPGSYLIKYFGFELGAQTNLDPADDRWIINGAHEASKLQELLDGFITKFVLCKKCKNPETDVHIILLDCKACGQRSDVDLRLKLSGFMLKKKTKKDKAERRAARKAKIESDDDTRKIKSEAEVKDDEWAVDMSEEAVRARQQQLPGEFKQKLEEDEEGEGGGNTVYDQLGTWIQEEAEKKGGINNVEDIDIYVKAKELGIEAKHRTILVLVQTIFDENITQISKRAPMLKKMIRHEKALLGGTERLSGEHPEVVKILQLYYHHDLVSEEVVTKWGSKASKKYVDLSISKKVRKAAEPFIRWLQEAEGNGHRVLRTVGYVAPEFKGKKEQMGWIPEPLVDSQVGWFYNELGIDDVYFQTENPEVIAKHITSLYAAKIAAFSREDREIRLDMEADHAIYIDTSEPGKSNTKGPQYEHRLESKYLDFRVETFRSPTSIFKATLRCYFVYQCQFDPKETLEVISDRMFLAKATKNTKQIYHEIIQHSVNRTGPVIEVFDIEGSQEKRLVVAFRARTARGMFSALSDLYHYYGVTSSRKYVEQFSNGITVMSIYLRPPPIEESIHQITQEVSLLYCMPQTKLHSLFSLSLQETVYAHCVWVFVQHFLNRLGSEYASLVATLDPNNNGHAEILSRIKKRLRTETFTPDYILEIILSHPQLIRALYASFASVHLSDAKLKDKITRDVSNEHEEMVMTAFRVFNNAVLKTNYFTPTKVALSFRLDPSFLPPIEYPMPLYGMFLVITAESRGFHLRFKDVARGGIRIVKSRSKEAYSINARNLFDENYALASTQQRKNKDIPEGGSKGVILLDPKQQDKAREAFEKYIDSILDLLLKAETPGIKNPIVDLYGKEEIIFMGPDENTADLVDWATEHARNRGAPWWKSFFTGKSPKLGGIPHDTYGMTTLSVREYVKGIYRKLNLDPSKVRKMQTGGPDGDLGSNEILLSNETYTAIVDGSGVLVDPNGIDKDELRRLAKKRQMISHFDLSKLSKDGYRVLCDDMNVTLPSGEVVSNGTAFRNTFHLRDIFVPCGGRPESIDLVSVNKLIKNGKATIPYIVEGANLFITQDAKLRLEEAGCIVYKDASANKGGVTSSSLEVLASLSFDDAGFVENMCGNVPEFYKAYVRAVQEKIQENARLEFEAIWREHEQTGPRSVLSDKLSLAITTLDQQLQSDLWENEQVRHAVLEDALPNLLIEKIGLDTIIERVPDSYLRAIFGSYLASRFVYECGSSPSQFAFYDFENERFLRCADIASALIEDHEADPSRPRKDINLNTLRSKFAKKHKINNVPPLTAIIAAVPEHYKKYILPRLIAKPIRTSSGIAVVAVMCKPHRCPHIAYTGNICVYCPGGPDSDFEYSTQSYTGYEPTSMRAIRARYDPFEQARGRVDQLKALGHSVDKVEYIIMGGTFMSLPESYRDEFISQLHNALSGYGTLNVDEAVRAGEQSSIKCVGITIETRPDYCLQPHLSSMLRYGCTRLEIGVQSLYEDVARDTNRGHTVAAVAETFCLAKDAGFKVVSHMMPDLPNVGMERDLYQFREYFENPAFRTDGLKIYPTLVIRGTGLYELWRTGRYQNYTPNGLIDLVARILALVPPWTRIYRVQRDIPMPLVTSGVENGNLRELALARMKDFGTTCRDVRTREVGVNEVKHKIRPNQIELVRRDYTANGGWETFLAYEDPKQDILIALLRLRKCSEKYTFREELVGQPTSLVRELHVYGMAVPVHARDPRKFQHQGFGTLLMEEAERIAREEHGSEKISVISGVGVRSYYAKLGYWLDGPYMSKWLDEKGQRKTPHQQVMSKLDRRNQAKQRQLEKAREHQKETSIFSGRDGAPRNVAVIPLCADTDAAAAIRSLNGSIDIERVPVDRFKQKLQYRDLAACLDAARVADFIILVLSAEVEVDALGELILRSVESQGMSTLFTVVQGLNKIEPAKQRLSVVASLKSFITHFHPEQEKVYSLDNRQECSNLMRSLCSTTPKGIRWRDERSWMLVENVEWGVVRGKGLNVDRLVQVCDWGTFQIEKITAAPLVTRKKRPTEDQDGLDDLAPEEVVMPKQGVLLDDHHYFSDDKKVPKGTSKYQAAWYLDLSDSGSDARPEDGGPSEYAFEEPDADEDAALEAYRKRTEAEDDLEFPDEIELHPNVLARERLAKYRGLKSLRSSPWLEEEDKAYEPEEWQRLLRDYKASRIRAAREALVGGVAPGTRIHVYLPVTLISLLRHEHKRTAVNVLINLGSDIKAKEELIIQYGPRRFVINPLFSQGSTPNDVHKYCRFLHPGQSAVATFMGPVVWGSVPALFFKLTLIATGTTLPPSTSRVIAKRAILTGHPYHIHKKIVTIRYMFFNREDVEWFKALPLWTKRGRSGYIKEPLGTHGYFKATFDGRINPQDTIGVSL
>Madurellamycetomatis
AAHINVRRDVSDPYYRYKMERLQTKIEGKGNGIKTVVVNLSSVAQSLARPGSYLIKYFGFELGAQTNIDPPDDRWIINGAHEAGKLQDLLDGFIGKFVLCKKCKNPETDVQIITLDCKACGQRTDVDLRLKLSGFILKKKTKKDKAERKAARKAKIESDDDTRKIKSEAEVKDDEWAVDMSAEAVKARQQQLPDEFKQKLDEDEDGEGGGNTVYDQLGTWIQEQAEEKGGIDSVDDVDIYVKAKELGIETKHRTVLVLVQTVFDENICQIGKRAGMLKRIVRHEKALLGGTERLGKEQPEIVKILQLYYHHDLVSEEVVTKWGSRASKKYVDLSTSKKVRKAAEPFLTWLAEAE-----------------------------------------------------------------------------------------------------------------------------------------------------------------------------------------------------------------------------------------------------------------------------------------------------------------------------------MKKRLRTETFTPDYILEIITSHPGLVRALYASFASVHLSDAGLKDKITRDVSNEHQEMVMTAFRVFNNAVLKTNYFTPTKVALSFRLDPSFLPEIEYPKRLYGMFLVITSESRGFHLRFKDISRGGIRIVKSRSKEAYSINARNLFDENYGLSSTQQRKNKDIPEGGSKGVILLDPKQQDKAREAFEKYIDSILDLLLKAETPGIKNPVVDLYGKEEILFMGPDENTADLVDWATMHARNRGAPWWKSFFTGKSPKLGGIPHDTYGMTTLSVREYVKGIYRKLNLDPSTVRKMQTGGPDGDLGSNEILLSNEKYTAIVDGSGVLVDPQGIDKEELHRLAKKRQMIMHFDMSKLSKDGYRVLCEDMNITLPSGEFVSNGTAFRNTYHLRDIFVPCGGRPESIDLVSVNKLIKKGKATIPYIVEGANLFLTQDAKLRLEEAGCIVYKDASVNKGGVTSSSLEVLASLSFDDESFVNHMCGNAPEFYKAYVKAVQDKIQENARLEFEAIWREHEQTGPRSILSDRLSQAITDLDEQLQSDLWENETVRRAVLADALPNLLIEKIGLDTIIHRVPDSYLRAIFGSYLASRFVYEFGSSPSQFAFYDFENERFLRCADIASALIEDHEADPSRPRKDINLNTLRSNTSSR------------------------------------------------------------------------------------------------------------------------------------------------------------------------------------------------------------------------------------------------------------------------------------------------------------------------------------------------------------------------------------------------------------------------------------------------------------------------------------------------------------G--------ERGQRKTPHQQVMSKLDRRNQAKQRQLEKAREHQRETSVFSGKDGAPRNVAVIPLCADSNAAAAIQSLNGSIDIERVPVDRFKQKLQYRDLTACLDAARAADFVVLVLSAEVEVDDLGELILRSIESQGMSTLFTVIQGLNKIEPAKQRLSVVSSLKSYITHFHPEQDKLYSLDSRQECSNLMRSLCSTTPKGIRWRDERSWMLVEDVKFGVVRGKGLKADRLVQVGDWGTFQIEKITAAPLATRKKKPTEDRDGLDDLAPEETLMSKKGVLLDDHHYFSDDKKVPKGTSKYQSAWFLDVSDSGSDAQPEDGGPSEYAFVEPDEEEDAGLEAYRKRTEAEDDLEFPDEIELHPNVLARERLAKYRGLKSLRTSPWLEDEDRAFQPEEWQRLLQDYQASRIRAAREALVGGVTPGTRVHVHIPVTLFSLLRHEHKRTAVNVLINLGSDIKAKEELIIQYGPRRLVINPLFSQGSTPNDVHKYCRYLHPGQSAVATFTGPITWGSVPALFFKLTLVATGTTLPPSTSRVIAKRAILTGHPYHIHKKIVTIRYMFFNREDVEWFKALPLWTKRGRSGYIKEALGTHGYFKATFDGRINPQDSIGVSL
>Thielaviaterrestris
ASLINVRRDVSDPFYRYKMERLQTKIEGKGNGIKTVVVNLSGVAQSLARPGSYLIKYFGFELGAQTNLDPPDDRWIINGAHEASKLQELLDGFITKFVLCKKCKNPETDVHIILLDCKACGQRSEVDLRLKLSGFILKKKTKKDKAERRAARKAKIESGDDTRKIKAEAEVKDDEWAVDMSAEAVKARQQQLPGEFKQKLDEDEEGEGGGNTVYDQLGTWIQEQAEQKGGVDDVDDIDIYLKAKELGIETKHRTILVLVQTIFNENICQIGKRAGMLKRLVRHEKALLGGTERLGGDHPEIVKILQLYYHHDLISEEVVTKWGSKASKKYVDLATSKKVRKAAEPFLTWLAEAEGNGHRVLRTVGYVAPEFKGKKEQMGWIPESLVDSQIAWFYNDLGIDDVYFQVENPEVVANHITSLYAAKVAAYSREDKEIRLDMEADHAIYIDTSEPGKTAIDGPRYEHRLEAKYLDFRVETFRSPGIISKSTLRCYFVYQCHFDPKETLEVISDRMFLAKVTKNTKQIYQEIIEIAVSRTGPVIEVFDIEDSREKRLVVAFRSRTARGMFSALSDLYHYYGVTSSRKYVEQFSNGITVMSIYLRPPPIEESIHQITKEVSLLYCMPQTKLHAMFALSLQETIYAHCVWVFVQHFLNRLGSEYASLVAALDPRNNGHAEILSRMKKRLRTETFTPDYILEIISSHPGLIRALYASFAAVHLSDAKLKEKITKDVSNEHEEMVMTAFRVFNNAVLKTNYFTPTKVALSFRLDPSFLPEIEYPKRLYGMFFVITAESRGFHLRFKDIARGGIRIVKSRSKEAYSINARNLFDENYGLASTQQRKNKDIPEGGSKGVILLDPKQQDKAREAFEKYIDSILDLLLKAETPGIKNPIVDLYGKEEILFMGPDENTADLVDWATEHARTRGATWWKSFFTGKSPKLGGIPHDTYGMTTLSVREYVKGIYRKLNLDPSKVRKMQTGGPDGDLGSNEILLSDETYTAIVDGSGVLVDPNGIDKEELYRLARKRQMISHFDLSKLSKDGYRVLCEDANVTLPSGEVVSNGTAFRNTYHLRDMFVPCGGRPESIDLVSVNKLIKNGKATIPYIVEGANLFITQDAKLRLEEAGCIVYKDASANKGGVTSSSLEVLASLSFDDKEFAENMCGNAPEFYKAYVKAVQEKIQENARLEFEAIWREHEQTGPRSVISDKLSVAITTLDEQLQSDLWENEDIRRAVLADALPNLLIEKLGLDTIIHRVPDTYLRAIFGSYLASRFVYECGSSPSQFAFYDFENERFLRCADIASALIEDHEADPSRPRKDINLNTLRSKFAKKHKINNVPPLTAIIAAVPEHYKKYILPRLIAKPIRTSSGIAVVAVMCKPHRCPHIAYTGNICVYCPGGPDSDFEYSTQSYTGYEPTSMRAIRARYDPFEQARGRVDQLKALGHSVDKVEYIIMGGTFMSLPESYRDEFIAQLHNALSGYGTLNVDEAVRAGEQSSIKCVGITIETRPDYCLQPHLSSMLRYGCTRLEIGVQSLYEDVARDTNRGHTVAAVAETFCLAKDAGFKVVSHMMPDLPNVGMERDLDQFREYFENPAFRTDGLKIYPTLVIRGTGLYELWRTGRYQNYTPNGLIDLVARILALVPPWTRIYRVQRDIPMPLVTSGVENGNLRELALARMKDFGTTCRDVRTREVGVNEVKHRIRPSQIELVRRDYAANGGWETFLAYEDPKQDILVALLRLRKCTQKYTFREELVGQPTSLVRELHVYGMAVPVHARDPRKFQHQGFGTLLMEEAERIAREEHGSDKISVISGVGVRSYYAKLGYWLDGPYMSKWLDEKGQRKTPHQQVMSKLDRRNQAKQRQLEKAREHQKEASIFAGKDGAPRNVAVIPLCADSDAAAAIRSLNGSVDIERVPVDRFKQKLQYRDLTACLDAARVADFIVLVLSAEVEVDDLGELILRSVEGQGMSTLFTVVQGLNKIEPAKQRLSVVSSLKSYITHFHPEQEKIYSLDNRQECANLMRSLCSTTPKGVRWRDERSWMLVEDIQWGVVRGRGLKADRLVQVGDWGTFQIEKITAAPLATRKRKPTEERDTLDDLAPEEAAMSRKGVLLDDHHYFSDDKKLPKGTSKYQAAWFLDVSDSGSDARPEDGGPSEYAFIEPDEDEDAALEAYRKRTEAEDDLEFPDEIELHPKVLARERLAKYRGLKSLRTSPWLEDEDRAFEPEEWQRLLRDYKASRIRAAREALVGGVAPGTRVHVYVPVTLFSLLRHEQKRTAVNVLINLSSDIKAKEELIVQYGPRRFVINPLFSQGTTPNNVHKYCRYLHPGQSAVATFMGPVTWGSVPALFFKLTLVATGTTLPPSTSRVIAKRAILTGHPYHIHKKIVTIRYMFFNREDVEWFKALPLWTKRGRSGYIKEPLGTHGYFKATFDGRINPQDTIGVSL
>Ophiostomapiceae
MAHINVRRDVTDVFYRYKMERLQTKIEGKGNGIKTVIPNLSNVAQQLARPGAYLIKYFGFELGAQTNIDPPDDRWIINGAHESAKLQDYLDGFISKFVLCKKCKNPETVVQIIWLDCKACGQRTEVDLRLKLSGYILKKKGKKDKAERKAARKAKPDSDDE---ADGGNEPSQVEWNVDMTEAAIKARANALPDDFKQKMDDDEDGEGGGNTVYDQFGEWILEDAKAKGGVDNVDNVALYAKARELGIETKHRTVIVLVRTLFDENVVQIPKRVRVLKEMIRHEKALLGGTEALIKEHPDVVKILQLYYQDDLISEEVVTKWGTKASRKYTDLSVSKKVRKAAEPFLTWLAEASGNGHRILRTVGYVAPEFTGKSQQMGWIPESLVDKQITWFYNELGIDDVYFQLERVDVIANHITSLYAARVAANSREDKEIRLDMEADHAIYIDTSEPGKSALTGPRYESRLESKYLDFRVETFRSPGVLPRASLRCYFVYQCQFDPSESLEVISDRMFLAKATKNTKQIYQEIIELAVNRTGPVIEVFDVEDSQEKRLVVAFRSRSARGIFSALSDLYHYYGVTSSRKYVEQFSNGITVMSIYLRPPPLEQSIHQITKEISLLYCVPYNKLHSLFALSLQEAIYGHCVWVFVQHFLNRLGSEYASLSEALDPSNNAHQLLLSKLKRRLRTETFTPDYILEIISSHPSLVRALYASFASVHLSDTGLRNKITKEVSNEHEEMVMTAFRVFNNAILKTNYFTPTKVALSFRLDPAFLPEFEYPRRLYGMFLVISSESRGFHLRFRDIARGGIRIVKSRSKEAYGINARNLFDENYGLASTQQRKNKDIPEGGSKGVILLDPKQQDKAREAFEKYIDSILDLLLPAQTPGIKNPIVDLYGKEEIVFMGPDENTADLVDWATKHAQERGAPFWKSFFTGKSPTLGGIPHDAYGMTTLSVREYVLGIYRKLKLDPANVRKMQTGGPDGDLGSNEILLSNEKYTSVIDGSGVLVDPNGINQEELARLARERVMIAQFDLAKLSKDGYRVLCDDTNVTLPTGEVIANGTAFRNTYHLRDMFVPCGGRPESIDLVSVNKVIKEGKSTIPYIVEGANLFITQDAKMRLEAAGCVLIKDASANKGGVTSSSLEVLASLSFDDESFRQHMCGEAPEFYKAYVKEVQNKIQENARLEFEALWREHEETSPRSVLSDKLSVAITDLDEELQSDLWEDERIRRHVLGDALPKLLLDKIGLDTIIQRVPDAYLRAIFGSFLASRFVYEFGSSPSQFAFFDFENERFLRCADIAHALIEDFEENPKKAPRDINLNSLRSKYARKHRVNGVPPLTAIIAAVPEHYKKYILPKLVAKPIRTSSGIAVVAVMCKPHRCPHIAYTGNICVYCPGGPDSDFEYSTQSYTGYEPTSMRAIRARYDPFEQARGRVDQLKALGHSVDKVEYIIMGGTFMSLPASYREDFIAQLHNALSGYQTSSVDEAVTAGEMSNIKCVGITIETRPDYCLQPHLSDMLRYGCTRLEVGVQSLYEDVARDTNRGHTVASVAETFCLAKDAGYKVVSHMMPDLPNVGMERDLDQFREYFESPAFRTDGLKIYPTLVIRGTGLYELWRTGRYQNYTPNGLIDLVARILALVPPWTRIYRVQRDIPMPLVTSGVENGNLRELALSRMKDFGTSCRDVRTREVGINEVKHKVRPNQVELVRRDYTANGGWETFLAYEDPKQDILVGMLRLRKCTEKYTFREELVGQPTSLVRELHVYGTAVPVHARDPKKFQHQGFGTLLMEEAERIARDEHGSDKISVISGVGVRSYYAKLGYWLDGPYMSKWLD--ERPKTPHQQVLSKLDRRNQNRQRQLEKQKEHRLEANIFNGRDGAPRNVAVIPLCADCDAIAAVRALNSSLDIERVPVDRFKQNLQYRDVLASIDAARAADFVVFLLSATEEVDERGELILRSVESQGLSTLFTAIHGINSIESHKQRLSVLDSLKSFMRHFHPDQEKLFSLDNRQECSNLIRSLCSATPKGIHWREERSWMLVEDVQFGVVRGRGLKADRLVQIGDWGTFQIEKITAAPLDGRKPNPTEDREDLEQLAPEGAVLNRKGVLLDDHHYFSEERRLPRGTSEYQSAWILVTSESGSDAEPADGGGTEYPYVENDDEQEAQLAIYRKRTEAEDDLEFPDEIELHPNVLARERLARYRGLKSLRSSHWNEKEDRPHEPEDWRRLLRDYRASRIRATREALIGGVAPGTRVSVYLPVTLFSLLRHENKQTVVNFVINLSADIKSKDDLIVQCGPRRFVVQPLFSQGVTPNDVHKFNRYLHPGQSAVATFVAPVTWGSVPTLFFKLRLAGTGTSLPPSTARVVAKRVILTGHPYHIHKRIVTIRYMFFNREDVEWFKALPLWTKRGRAGYIKECLGTHGYFKATFDGRINPQDSVGVSL
>Grosmanniaclavigera
MSLINVRRDVTDVFYRYKMERIQTKIEGKGNGIKTVVTNLSSVAQSLARPGAYLIKYFGFELGAQTNIDPPDDRWIINGAHEATKLQDYLDGFISKFVLCKKCKNPETVVQIIWLDCKACGQRTEADLRLKLSGFILK-------------------------------GPKEVEWNVDMTEEAIRARQKALPDEFKQKMDDEEDGEGGGNTVYDQLADWVRAQAEEKAGVDNVVDINIYLKARELGIEAKHRTVLVLVQALFDENILQIPKRAAMLKKMIRHEKALLGGTERLLKAHPDVVKILQLYYHNDLISEEVVTKWGTKASRKYTDLATSKKVRKAAEPFLTWLAEASGNGHRILRTVGYVAPEFKGKPQQMGWIPDALVDKQIAWFYNELGIDDVYFQLEQVDVIANHITSLYAAKVAAHAREDKEIRLDMEADHAIYIDTSEPGKSAIGGPRFETRLETKYLDFRVETFRSPVSLPKTSLRCYFVYQCQFSPTETLEVISDRMFLAKATKNTKQIYQEIIELAVSRTGPVIEVFDIEGSQEKRLVVAFRSRTARGMFSALSDLYHYYGVTSSRKYVEQFSNGITVMSIYLRPPPLEQSIHQITKEISLLYCVPHNKLHNLFALSLQEAIYGHCVWVFIQHFLNRLGSEYASLSEALDDSNNVHMVLLSKLKRRLRTETFTPDYILDIVSSYPGLVRALYASFANVHLSDTGLKQRITKEVSNEHEEMVMTAFRVFNNAILKTNYFTPTKVALSFRLDPSFLPEFEYPRRLYGMFLVISSESRGFHLRFRDIARGGIRIVKSRSKEAYRINARNLFDENYGLASTQQRKNKDIPEGGSKGVILLDPKQQDKGREAFEKYIDSILDLLLPAKTPGIKNPIVDLYGKQEILFMGPDENTADLVDWATKHALERGAPFWKSFFTGKSPTLGGIPHDAYGMTTLSVREYVQGIYRKLSLDPANVKKMQTGGPDGDLGSNEIILSDEKYTSVIDGSGVLVDPNGLDKLELVRLAKSRAMISQFDQTKLSKDGFRVLCDDTNTILPSGEVVANGTAFRNTYHLRDIFVPCGGRPESIDLVSVNKVIKDGRSIFPYIVEGANLFITQDAKLHLEAAGCVLIKDASANKGGVTSSSLEVLASLSFDDDGFRKSMCGEAPEFYKAYVKEVQNKICENARLEFEAIWREHEQTGPRSVLSDKLSVAITTLDEELQSDLWEDERIRKSVLNDALPRLLLDEIGLETIMQRVPDAYLRAIFGSFLASRFVYEFGSSPSQFAFFDFENERFLRCADIAHALIEDFEENPKRAQRDINLNSLRSKYARKHKVNGVPPLTAIIAAVPEHYKKYILPKLVAKPIRTSSGIAVVAVMCKPHRCPHIAYTGNICVYCPGAGS-----------------------------------DQLKALGHSVDKVEYIIMGGTFMSLPESYREGFIAQLHNALSGYQTSNVDEAVSAGEMSNTKCVGITIETRPDYCLQPHLSSMLRYGCTRLEIGVQSLYEDVARDTNRGHTVAAVAETFCLAKDAGYKVVSHMMPDLPNVGMERDLDQFREYFENPAFRTDGLKIYPTLVIRGTGLYELWRTGRYQNYTPNGLVDLVARILALVPPWTRIYRVQRDIPMPLVTSGVENGNLRELALARMKDFGTTCRDVRTREVGINEVKHKVRPNQVELVRRDYTANGGWETFLAYEDPKQDILVGLLRLRKCSEKYTFREELVGQPTSLVRELHVYGTAVPVHARDPKKFQHQGFGTLLMEEAERIARDEHGSDKISVISGVGVRSYYAKLGYWLDGPYMSKWLD--ERPKTPHQQVMSKLDRRNQNRQRQLEKQKEQRLDASIFTGRDGAPRNVAVIPLCSNCDAATTIRALNVSLDIERVPVERFKQQLQYRDVVACLDAARAADFVVFVISAVDEVDERGELILRSVESQGLTTLFTAVHGLSSVESAKQRTAVLESLKSFMRHFHPDQEKLFSLESRQECANLMRSLCNATPKGIHWRDERSWMLVEDVQFGVVRGKGLNADRLIHVGDWGSFQIDKITAAPISVRKPKPSEDRDDLDGLAPEEAVLGRKGVLLDDHHYFDDDKKLPKGTSAYQSAWILVTSESGSDAEPADGGPSEYIYVEQNEEQEAQLAQYRKRGEAEDDLEFPDEIELHPQVLARERLARYRGLKSLRSSPWNAKEDRPHEPEDWRRLLQDYKSSRIRAAREALVGGVAPGMRVSVHLPAVAFSLLRHENKQTVVNLIINLSADIKAKEELIVQCGPRRFFVQPLFSQGNTPNNVHKSCRFVHPGQSAVVSFVGPVTWGFVPTLFFKLQLAGIGTSLAPSTARVVAKRVVLTGHPYHIHKKVVTIRYMFFNREDVDWFKALPLWTKRGRSGYIKEALGTHGYFKATFDGRINPQDSIGVSL
>Sporothrixschenckii
MSLINVRRDVTDVFYRYKMERIQTKIEGKGNGIKTVVPNLSQVAQQLARPGAYLIKYFGFELGAQTNIDPPDDRWIINGAHEAAKLQDYLDGFITKFVLCKKCQNPETVVQIITLDCKACGQRSDVDLRLKLSGYIIKKKGKKDKAERKAARKAKAGTDDE----ATASEPKNVEWNVDMTEEAIKARAKALPDDFKQKMDDDEDGEGGGNTIYDQLGEWIHEQAEEKGSIDKVDDVDIYLKARDLGIESKHRTVLVLVQTLFNENILQIPKRAGMLKKIVRHEKALLGGTERLIKDHPDVVKILHLYYNADLISEEVVNKWGTKASRKYTDLSVSKKVRKAAEPFLTWLAEAEGNGHRILRTVGYVAPEFKGRSQQMGWIPDSLVDKQITWFYNELGIDDVYFQLERVDVIANHITSLYAARVAANSREDKEIRLDMEADHAIYIDTSEPGKSAISGPRYETRLESKYLDFRVETFRSPGVLPRASLRCYFVYQCQFDPTESLEVISDRMFLAKATKNTKQIYQEIIELAVSRTGPVIEVFDIEDSQEKRLVVAFRSRTARGMFSALSDLYHYYGVTSSRKYVEQFSNGITVMSIYLRPPPLEQSIHQITKEISLLYCVPYNKLHNLFALSLQEAIYGHCVWVFVQHFLNRLGSEYASLSDALDVKNNAHMLLLSKLKRRLRTETFTPDYILEIVSSYPNLVRALYASFASVHLSDADLRAKITKEVSNEHEEMVMTAFRVFNNAVLKTNYFTPTKVALSFRLDPSFLPEFEYPRRLYGMFLVISAESRGFHLRFRDIARGGIRIVKSRSKEAYGINARNLFDENYGLASTQQRKNKDIPEGGSKGVILLDPKQQDKAREAFEKYIDSILDLLLPAETPGIKNPIVDLYGKEEILFMGPDENTADLVDWATKHAFDRGAPFWKSFFTGKSPTLGGIPHDEYGMTTLSVREYVQGIYRKLQLDPSHVQKMQTGGPDGDLGSNEILLSNEKYTSVIDGSGVLVDPNGIDKGELIRLAKSRVMVSQFDLAKLSSDGYRVLCDDSNVTLPTGEVVANGTAFRNTYHLRDMFVPCGGRPESIDLVSVNKIIKDGKSIIPYIVEGANLFITQDAKGRLESAGCILIKDASANKGGVTSSSLEVLASLSFDDAGFRQHMCGVAPEFYKAYVKEVQNKIRENARLEFEAIWREHEETGSRSVLSDKLSVAITTLDEELQSDLWADEKIRRHVLGDALPKLLIDQIGLDTIIQRVPDAYLRAIFGSFLASRFVYEFGSSPSQFAFFDFENERFLRCADIAHALIEDFEENPRRAPRDINLNSLRSKYARKHRVNGVPPLTAIIAAVPEHYKKYILPKLVAKPIRTSSGIAVVAVMCKPHRCPHIAYTGNICVYCPGGPDSDFEYSTQSYTGYEPTSMRAIRARYDPFEQARGRVDQLKALGHSVDKVEYIIMGGTFMSLAESYRETFIAQLHNALSGYQTTNVDEAVVAGEMSNTKCVGITIETRPDYCLQPHLSSMLRYGCTRLEIGVQSLYEDVARDTNRGHTVAAVAETFCLAKDAGYKVVSHMMPDLPNVGMERDLDQFREYFENPAFRTDGLKIYPTLVIRGTGLYELWRTGRYQNYTPNGLIDLVARILALVPPWTRIYRVQRDIPMPLVTSGVENGNLRELALARMKDFGTTCREVRTREVGINEVKHKVRPNQVELVRRDYTANGGWETFLAYEDPKQDILVGLLRLRKCSAKYTFREELVEQPTSLVRELHVYGTAVPVHARDPKKFQHQGFGTLLMEEAERIARDEHGSDKISVISGVGVRSYYAKLGYWLDGPYMSKWLD------------MSKLDRRNQNRQRQLEKQKEHRFESSIFSGRDAAPRNVAVIPLCGDCDAAAAVQALNSSLDIERVPIERFKQQLQYRDILASIDAARAADFVVLIISATEEVDERGELILRSVESQGLSTLFTTVHGLNSIESAKQRSGTLDSLKSFMRHFHPDQEKLFALDNRQDCSNLIRSLCSSTPKGIHWRDERSWMFVEEVQFGVIRGRGLKADRLVQVGDWGTFQIDKITAANLDHRKPKASEDRDDLAELAPEGAVLSRKGVLLDDHHYFSEERRLPKGTSEYQSAWILATSESGSDAHPADGGPSEY-YIEQDDEKEAQLALYRKRSEAEDDLEYPDEIELHPNVLAHQRLARYRGLKSLRSSRWNEKEDRPHEPEDWRRLLRDYRASRIRSTREALIGGVAPGTRVSVHLPVTLFSLFRHENKQTVVNFLINLSAEIKSKEEIIVQCGPRRLVVDPLYSQGVTPNDVHKFSRFLHPGQSAVASFVGPVTWGSVPTLFFKMRLIGTGTALPPSTSRVVAKRVVLTGHPYHIHKKIVTIRYMFFNREDVEWFKALPLWTKRGRSGYIKEPLGTHGYFKATFDGRINPQDSVGVSL
